# Supplementary material for: Chemotherapy and radiation therapy elicits tumor specific T cell responses in a breast cancer patient
Source: BMC Cancer. 2016 Aug 3;16:591. doi: 10.1186/s12885-016-2625-2 (PMC4971722; doi:10.1186/s12885-016-2625-2)
Supplement: Additional file 3: — TCR raw data sequence from PBMCs obtained before and after therapy and TILs obtained from FFPE tumor. (XLSX 27054 kb) [file 12885_2016_2625_MOESM3_ESM.xlsx]

## Sheet: Tumor MC
nucleotide	aminoAcid	count	frequencyCount (%)	cdr3Length	vMaxResolved	vFamilyName	vGeneName	vGeneAllele	vFamilyTies	vGeneNameTies	vGeneAlleleTies	dMaxResolved	dFamilyName	dGeneName	dGeneAllele	dFamilyTies	dGeneNameTies	dGeneAlleleTies	jMaxResolved	jFamilyName	jGeneName	jGeneAllele	jFamilyTies	jGeneNameTies	jGeneAlleleTies	vDeletion	n1Insertion	d5Deletion	d3Deletion	n2Insertion	jDeletion	vIndex	n1Index	dIndex	n2Index	jIndex	estimatedNumberGenomes	sequenceStatus	cloneResolved	vOrphon	dOrphon	jOrphon	vFunction	dFunction	jFunction	fractionNucleated
GAAGCTTGAGGATTCAGCAGTGTATTTTTGTGCCAGCAGTGATGAGACCTAGAGTGTAGTCGACATCAGCCCCAGCATTTTGGTGAT		427	32.6702	53	TCRBV16-01	TCRBV16	TCRBV16-01				01,02	TCRBD02-01	TCRBD02	TCRBD02-01				01,02	TCRBJ01-05*01	TCRBJ01	TCRBJ01-05	1				6	9	4	8	12	5	28	39	48	52	64	1	Out	VDJ							NA
CACACCCTGCAGCCAGAAGACTCGGCCCTGTATCTCTGTGCCAGCACCCTCGGGCAGATTCCCAACACTGAAGCTTTCTTTGGACAA	CASTLGQIPNTEAFF	289	22.1117	45	TCRBV04-02*01	TCRBV04	TCRBV04-02	1				unresolved		unresolved		TCRBD01,TCRBD02	TCRBD01-01,TCRBD02-01		TCRBJ01-01*01	TCRBJ01	TCRBJ01-01	1				7	5	8	0	8	2	36	46	51	55	63	1	In	VDJ							NA
TGTACCCTCTCAGACATCTGTGTACTTCTGTGCCAGCAGTGAGCGTAGCAGTACAGTGGTCGACAAAACATTCAGTACTTCGGCGCC		133	10.176	53	TCRBV06-04	TCRBV06	TCRBV06-04				01,02	unresolved		unresolved		TCRBD01,TCRBD02	TCRBD01-01,TCRBD02-01		TCRBJ02-04*01	TCRBJ02	TCRBJ02-04	1				3	10	3	5	8	5	28	42	52	56	64	1	Out	VDJ							NA
AACGCCTTGGAGCTGGACGACTCGGCCCTGTATCTCTGTGCCAGCAGCTTGGAGCCCAGGGACCAGACTGAAGCTTTCTTTGGACAA	CASSLEPRDQTEAFF	128	9.79342	45	TCRBV05-04*01	TCRBV05	TCRBV05-04	1				unresolved		unresolved		TCRBD01,TCRBD02	TCRBD01-01,TCRBD02-01		TCRBJ01-01*01	TCRBJ01	TCRBJ01-01	1				0	6	0	7	3	5	36	52	58	63	66	1	In	VDJ							NA
CGCACAGAGCAGCGGGACTCGGCCATGTATCGCTGTGCCAGCAGCTTAACAATCCAAGCGGGCCAAGAGACCCAGTACTTCGGGCCA	CASSLTIQAGQETQYF	97	7.42158	48	TCRBV07-06*01	TCRBV07	TCRBV07-06	1				TCRBD02-01	TCRBD02	TCRBD02-01				01,02	TCRBJ02-05*01	TCRBJ02	TCRBJ02-05	1				2	8	6	4	0	1	33	48	56	-1	62	1	In	VDJ							NA
GTGAGCAACATGAGCCCTGAAGACAGCAGCATATATCTCTGCAGCGTTTTGGACATCCTAGTCTCCTACGAGCAGTACTTCGGGCCG	CSVLDILVSYEQYF	80	6.12089	42	TCRBV29-01*01	TCRBV29	TCRBV29-01	1				TCRBD01-01*01	TCRBD01	TCRBD01-01	1				TCRBJ02-07*01	TCRBJ02	TCRBJ02-07	1				5	2	1	6	7	0	39	48	50	55	62	1	In	VDJ							NA
ACAGAGCAGGGGGACTCGGCCATGTATCTCTGTGCCAGCAGCTTAAGCCAGGGGAGCTCTGGGGCCAACGTCCTGACTTTCGGGGCC	CASSLSQGSSGANVLTF	79	6.04438	51	TCRBV07-09	TCRBV07	TCRBV07-09				01,03	TCRBD01-01*01	TCRBD01	TCRBD01-01	1				TCRBJ02-06*01	TCRBJ02	TCRBJ02-06	1				2	3	4	2	2	0	30	45	48	54	56	1	In	VDJ							NA
ACAGTGACCAGTGCCCATCCTGAAGACAGCAGCTTCTACATCTGCAGTTCAACACGGAGGATGAACACTGAAGCTTTCTTTGGACAA	CSSTRRMNTEAFF	62	4.74369	39	TCRBV20	TCRBV20	unresolved			TCRBV20-01,TCRBV20-or09_02		TCRBD02-01*02	TCRBD02	TCRBD02-01	2				TCRBJ01-01*01	TCRBJ01	TCRBJ01-01	1				8	7	10	1	1	0	42	48	55	60	61	1	In	VDJ							NA
CAGCGTCTCTCGGGGTGAGCTCAGTTCTAGACCGGTGGTCCTCACCACTGCTGGAAAGTTCTTTAAAACTAGTGGTGCTCGGGGCCA		7	0.535578	2	TCRBV19-01	TCRBV19	TCRBV19-01				01,02	TCRBD02-01	TCRBD02	TCRBD02-01				01,02	TCRBJ02	TCRBJ02	unresolved			TCRBJ02-01,TCRBJ02-05		82	53	3	8	9	22	79	14	67	72	81	1	Out	VDJ							NA
CTTGGAGCTGGGGGACTCGGCCCTTTATCTTTGCGCCAGCAGCTTGGCCTGTTTCGCGGCAGCCCAGAGACCCAGTACTTCGGGCCA		3	0.229533	50	TCRBV05-01*01	TCRBV05	TCRBV05-01	1				TCRBD02-01	TCRBD02	TCRBD02-01				01,02	TCRBJ02-05*01	TCRBJ02	TCRBJ02-05	1				0	8	7	5	6	4	31	47	55	59	65	1	Out	VDJ							NA
GTGAGCAACATGAGCCCTGAAGACAGCAGCATATATCTCCGCAGCGTTTTGGACATCCTAGTCTCCTACGAGCAGTACTTCGGGCCA	RSVLDILVSYEQYF	2	0.153022	42	TCRBV29-01*01	TCRBV29	TCRBV29-01	1				TCRBD01-01*01	TCRBD01	TCRBD01-01	1				TCRBJ02-05*01	TCRBJ02	TCRBJ02-05	1				5	2	1	6	17	11	39	48	50	55	72	1	In	VDJ							NA

## Sheet: Before MC
nucleotide	aminoAcid	count	frequencyCount (%)	cdr3Length	vMaxResolved	vFamilyName	vGeneName	vGeneAllele	vFamilyTies	vGeneNameTies	vGeneAlleleTies	dMaxResolved	dFamilyName	dGeneName	dGeneAllele	dFamilyTies	dGeneNameTies	dGeneAlleleTies	jMaxResolved	jFamilyName	jGeneName	jGeneAllele	jFamilyTies	jGeneNameTies	jGeneAlleleTies	vDeletion	n1Insertion	d5Deletion	d3Deletion	n2Insertion	jDeletion	vIndex	n1Index	dIndex	n2Index	jIndex	estimatedNumberGenomes	sequenceStatus	cloneResolved	vOrphon	dOrphon	jOrphon	vFunction	dFunction	jFunction	fractionNucleated
AACGCCTTGTTGCTGGGGGACTCGGCCCTGTATCTCTGTGCCAGCAGCTTGGAGGTTCGGATGGGGTTAGAACAGTTCTTCGGGCCA	CASSLEVRMGLEQFF	87705	8.2452	45	TCRBV05-05*01	TCRBV05	TCRBV05-05	1				unresolved		unresolved		TCRBD01,TCRBD02	TCRBD01-01,TCRBD02-01		TCRBJ02-01*01	TCRBJ02	TCRBJ02-01	1				0	10	6	2	6	13	36	52	62	66	72	7724	In	VDJ							0.0586425
ACCCGCTCCCAGACATCTGTGTATTTCTGCGCCAGCAGTACTAACCTCGACCGGGACGAGAAGAACTATGGCTACACCTTCGGTTCG	CASSTNLDRDEKNYGYTF	83189	7.82065	54	TCRBV10-02*01	TCRBV10	TCRBV10-02	1				unresolved		unresolved		TCRBD01,TCRBD02	TCRBD01-01,TCRBD02-01		TCRBJ01-02*01	TCRBJ01	TCRBJ01-02	1				5	13	0	7	6	2	27	39	52	57	63	7098	In	VDJ							0.055623
TGGAGCTTGGTGACTCTGCTGTGTATTTCTGTGCCAGCAGCCAAGTACGACTACCACGAAGGCACAGATACGCAGTATTTTGGCCCA		48984	4.60501	52	TCRBV03	TCRBV03	unresolved			TCRBV03-01,TCRBV03-02		TCRBD02-01	TCRBD02	TCRBD02-01				01,02	TCRBJ02-03*01	TCRBJ02	TCRBJ02-03	1				1	3	2	9	8	1	29	45	48	53	61	4167	Out	VDJ							0.0327524
GAGCAGCGGGACTCGGCCATGTATCGCTGTGCCAGCAGCTTAGCGGAGCCACTAGCGTTCTCCTACAATGAGCAGTTCTTCGGGCCA	CASSLAEPLAFSYNEQFF	27064	2.5443	54	TCRBV07-06*01	TCRBV07	TCRBV07-06	1				TCRBD02-01	TCRBD02	TCRBD02-01				01,02	TCRBJ02-01*01	TCRBJ02	TCRBJ02-01	1				0	6	3	6	2	0	27	44	50	57	59	2284	In	VDJ							0.0180959
AGTCTGCCATCCCCAACCAGACAGCTCTTTACTTCTGTGCCACCAGTGATTTGCGCGACAGGTTTCGGGGAGCTGTTTTTTGGAGAA		14793	1.3907	46	TCRBV24	TCRBV24	unresolved			TCRBV24-01,TCRBV24-or09_02		TCRBD01-01*01	TCRBD01	TCRBD01-01	1				TCRBJ02-02*01	TCRBJ02	TCRBJ02-02	1				0	3	2	4	3	7	35	53	56	62	65	1331	Out	VDJ							0.0098911
CAGCGCACAGAGCAGCGGGACTCGGCCATGTATCGCTGTGCCAGCAGAGGGGACGGGGGGGCCCTTGAGACCCAGTACTTCGGGCCA	CASRGDGGALETQYF	14180	1.33307	45	TCRBV07-06*01	TCRBV07	TCRBV07-06	1				TCRBD02-01*01	TCRBD02	TCRBD02-01	1				TCRBJ02-05*01	TCRBJ02	TCRBJ02-05	1				6	6	8	0	5	5	36	47	53	61	66	1214	In	VDJ							0.00948123
AGGCTGCTGTCGGCTGCTCCCTCCCAGACATCTGTGTACTTCTGTGCCACGCGCCCGGGGGCGAACACTGAAGCTTTCTTTGGACAA	CATRPGANTEAFF	12796	1.20296	39	TCRBV06-05*01	TCRBV06	TCRBV06-05	1				unresolved		unresolved		TCRBD01,TCRBD02	TCRBD01-01,TCRBD02-01		TCRBJ01-01*01	TCRBJ01	TCRBJ01-01	1				10	7	6	0	0	1	42	49	56	-1	62	1163	In	VDJ							0.00855584
GTGAACGCCTTGTTGCTGGGGGACTCGGCCCTCTATCTCTGTGCCAGCAGCAGCTTGCAGGTCGTGGAGACCCAGTACTTCGGGCCA	CASSSLQVVETQYF	10308	0.969061	42	TCRBV05-06*01	TCRBV05	TCRBV05-06	1				TCRBD01-01*01	TCRBD01	TCRBD01-01	1				TCRBJ02-05*01	TCRBJ02	TCRBJ02-05	1				4	6	4	4	5	5	39	51	57	61	66	907	In	VDJ							0.00689228
GCCTTGTTGCTGGGGGACTCGGCCCTCTATCTCTGTGCCAGCAGCTTGGCAGGTAGCGGGGGAGGAAATGAGCAGTTCTTCGGGCCA	CASSLAGSGGGNEQFF	9401	0.883794	48	TCRBV05-06*01	TCRBV05	TCRBV05-06	1				TCRBD02-01*01	TCRBD02	TCRBD02-01	1				TCRBJ02-01*01	TCRBJ02	TCRBJ02-01	1				0	4	5	2	4	7	33	49	53	62	66	834	In	VDJ							0.00628583
GTGAGCACCTTGGAGCTGGGGGACTCGGCCCTTTATCTTTGCGCCAGCAGCTCCTCGGGGTTTAATTCACCCCTCCACTTTGGGAAC	CASSSSGFNSPLHF	8525	0.80144	42	TCRBV05-01*01	TCRBV05	TCRBV05-01	1				TCRBD02-01*01	TCRBD02	TCRBD02-01	1				TCRBJ01-06*01	TCRBJ01	TCRBJ01-06	1				3	3	8	3	2	6	39	52	55	60	62	740	In	VDJ							0.0057001
CTGTCCCTAGAGTCTGCCATCCCCAACCAGACAGCTCTTTACTTCTGTGCCACCAGTCCAGGGGACTATGGCTACACCTTCGGTTCG	CATSPGDYGYTF	7993	0.751427	36	TCRBV24	TCRBV24	unresolved			TCRBV24-01,TCRBV24-or09_02		TCRBD01-01*01	TCRBD01	TCRBD01-01	1				TCRBJ01-02*01	TCRBJ01	TCRBJ01-02	1				6	1	4	2	0	3	45	57	58	-1	64	719	In	VDJ							0.00534439
AGGCTGGAGTTGGCTGCTCCCTCCCAGACATCTGTGTACTTCTGTGCCAGCAGTTCCTCTCAAGGGAACGAGCAGTACTTCGGGCCG	CASSSSQGNEQYF	7793	0.732624	39	TCRBV06-06	TCRBV06	TCRBV06-06				01,02	unresolved		unresolved		TCRBD01,TCRBD02	TCRBD01-01,TCRBD02-01		TCRBJ02-07*01	TCRBJ02	TCRBJ02-07	1				0	4	0	8	0	5	42	59	63	-1	67	668	In	VDJ							0.00521066
AACCTGAGCTCTCTGGAGCTGGGGGACTCAGCTTTGTATTTCTGTGCCAGCAGCGCGCTCGGTCGAGCTGAAGCTTTCTTTGGACAA	CASSALGRAEAFF	6093	0.572806	39	TCRBV09-01	TCRBV09	TCRBV09-01				01,02	TCRBD02-01	TCRBD02	TCRBD02-01				01,02	TCRBJ01-01*01	TCRBJ01	TCRBJ01-01	1				3	4	8	5	5	6	42	55	59	62	67	535	In	VDJ							0.00407399
TCCCTGGAGCTTGGTGACTCTGCTGTGTATTTCTGTGCCAGCAGCCAAGATCCCAGCGGGGGCTACAATGAGCAGTTCTTCGGGCCA	CASSQDPSGGYNEQFF	4392	0.412894	48	TCRBV03	TCRBV03	unresolved			TCRBV03-01,TCRBV03-02		TCRBD02-01*01	TCRBD02	TCRBD02-01	1				TCRBJ02-01*01	TCRBJ02	TCRBJ02-01	1				0	4	6	2	0	3	33	50	54	-1	62	424	In	VDJ							0.00293664
GTCTGCTGTACCCTCTCAGACATCTGTGTACTTCTGTGCCAGCAGTGATAACCTAGCGGGGGCTGATACGAGCAGTACTTCGGGCCG		4371	0.41092	47	TCRBV06-04	TCRBV06	TCRBV06-04				01,02	TCRBD02-01*01	TCRBD02	TCRBD02-01	1				TCRBJ02-07*01	TCRBJ02	TCRBJ02-07	1				3	4	4	2	4	4	34	48	52	62	66	359	Out	VDJ							0.0029226
CAGCCCTCAGAACCCAGGGACTCAGCTGTGTACTTCTGTGCCAGCAGTAGGGACGTAGCCTACACAGATACGCAGTATTTTGGCCCA	CASSRDVAYTDTQYF	4033	0.379145	45	TCRBV12	TCRBV12	unresolved			TCRBV12-03,TCRBV12-04		unresolved		unresolved		TCRBD01,TCRBD02	TCRBD01-01,TCRBD02-01		TCRBJ02-03*01	TCRBJ02	TCRBJ02-03	1				5	1	0	7	8	2	36	48	49	54	62	357	In	VDJ							0.0026966
CTGCTCCCTCCCAGACATCTGTGTACTTCTGTGCCAGCAGTTCCTCAAGGGACACCGGCAACTAATGAAAAACTGTTTTTTGGCAGT		3924	0.368898	52	TCRBV06	TCRBV06	unresolved			TCRBV06-05,TCRBV06-06		TCRBD01-01*01	TCRBD01	TCRBD01-01	1				TCRBJ01-04*01	TCRBJ01	TCRBJ01-04	1				0	2	0	6	4	0	29	46	48	54	58	337	Out	VDJ							0.00262372
GCTGCTCCCTCCCAGACATCTGTGTACTTCTGTGCCAGCAGTGAAGGCCTCGAGCTACAGGGTAATTCACCCCTCCACTTTGGGAAC	CASSEGLELQGNSPLHF	3741	0.351694	51	TCRBV06-01*01	TCRBV06	TCRBV06-01	1				TCRBD01-01*01	TCRBD01	TCRBD01-01	1				TCRBJ01-06*01	TCRBJ01	TCRBJ01-06	1				1	10	3	3	0	6	30	46	56	-1	62	331	In	VDJ							0.00250136
AAGATCCAGCCCTCAGAACCCAGGGACTCAGCTGTGTACTTCTGTGCCAGCAGTTTGTCCTACAACAATGAGCAGTTCTTCGGGCCA	CASSLSYNNEQFF	3638	0.342011	39	TCRBV12	TCRBV12	unresolved			TCRBV12-03,TCRBV12-04		unresolved		unresolved		TCRBD01,TCRBD02	TCRBD01-01,TCRBD02-01		TCRBJ02-01*01	TCRBJ02	TCRBJ02-01	1				3	5	3	6	0	5	42	56	61	-1	64	309	In	VDJ							0.00243249
AACCTGAGCTCTCTGGAGCTGGGGGACTCAGCTTTGTATTTCTGTGCCAGCAGCCAACTGGGTCGCGGGGAGCTGTTTTTTGGAGAA	CASSQLGRGELFF	3143	0.295475	39	TCRBV09-01	TCRBV09	TCRBV09-01				01,02	unresolved		unresolved		TCRBD01,TCRBD02	TCRBD01-01,TCRBD02-01		TCRBJ02-02*01	TCRBJ02	TCRBJ02-02	1				4	5	0	9	3	7	42	54	59	62	65	269	In	VDJ							0.00210152
CTGAAGGTGCAGCCTGCAGAACTGGAGGATTCTGGAGTTTATTTCTGTGCCAGCAGCCTAACACACAATGAGCAGTTCTTCGGGCCA	CASSLTHNEQFF	2977	0.27987	36	TCRBV14-01*01	TCRBV14	TCRBV14-01	1				TCRBD01-01*01	TCRBD01	TCRBD01-01	1				TCRBJ02-01*01	TCRBJ02	TCRBJ02-01	1				4	2	3	6	1	5	45	58	60	63	64	249	In	VDJ							0.00199052
TGTGAGCACCTTGGAGCTGGGGGACTCGGCCCTTTATCTTTGCGCCAGCGGACGAACAGGGACAATCAGCCCCAGCATTTTGGTGAT		2864	0.269246	41	TCRBV05-01*01	TCRBV05	TCRBV05-01	1				TCRBD01-01*01	TCRBD01	TCRBD01-01	1				TCRBJ01-05*01	TCRBJ01	TCRBJ01-05	1				7	6	3	3	1	3	40	49	55	61	62	248	Out	VDJ							0.00191497
CACCTACACACCCTGCAGCCAGAAGACTCGGCCCTGTATCTCTGCGCCAGCAGCCAAGAACGAACAGATACGCAGTATTTTGGCCCA	CASSQERTDTQYF	2859	0.268776	39	TCRBV04-03*01	TCRBV04	TCRBV04-03	1				unresolved		unresolved		TCRBD01,TCRBD02	TCRBD01-01,TCRBD02-01		TCRBJ02-03*01	TCRBJ02	TCRBJ02-03	1				0	2	2	8	0	3	42	59	61	-1	63	243	In	VDJ							0.00191162
AATTCCCTGGAGCTTGGTGACTCTGCTGTGTATTTCTGTGCCAGCAGCCAAGCAGAGGTTTCTAATTCACCCCTCCACTTTGGGAAC	CASSQAEVSNSPLHF	2680	0.251948	45	TCRBV03	TCRBV03	unresolved			TCRBV03-01,TCRBV03-02		TCRBD02-01*02	TCRBD02	TCRBD02-01	2				TCRBJ01-06*01	TCRBJ01	TCRBJ01-06	1				1	2	11	1	4	6	36	52	54	58	62	233	In	VDJ							0.00179194
CTGAAGGTGCAGCCTGCAGAACTGGAGGATTCTGGAGTTTATTTCTGTGCCAGCAGCCTCACCCACAATGAGCAGTTCTTCGGGCCA	CASSLTHNEQFF	2323	0.218387	36	TCRBV14-01*01	TCRBV14	TCRBV14-01	1				unresolved		unresolved		TCRBD01,TCRBD02	TCRBD01-01,TCRBD02-01		TCRBJ02-01*01	TCRBJ02	TCRBJ02-01	1				4	2	3	7	2	5	45	58	60	62	64	190	In	VDJ							0.00155324
TAGAGTCTGCCATCCCCAACCAGACAGCTCTTTACTTCTGTGCCACCACTAGCGGGGGAGCTCTACAATGAGCAGTTCTTCGGGCCA		2309	0.21707	43	TCRBV24	TCRBV24	unresolved			TCRBV24-01,TCRBV24-or09_02		TCRBD02-01*01	TCRBD02	TCRBD02-01	1				TCRBJ02-01*01	TCRBJ02	TCRBJ02-01	1				8	0	4	2	4	3	38	-1	48	58	62	216	Out	VDJ							0.00154388
CTGAACATGAGCTCCTTGGAGCTGGGGGACTCAGCCCTGTACTTCTGTGCCAGCAGCTTAGGAAGTTACGAGCAGTACTTCGGGCCG	CASSLGSYEQYF	2226	0.209268	36	TCRBV13-01*01	TCRBV13	TCRBV13-01	1				unresolved		unresolved		TCRBD01,TCRBD02	TCRBD01-01,TCRBD02-01		TCRBJ02-07*01	TCRBJ02	TCRBJ02-07	1				0	1	5	5	1	4	45	62	63	65	66	192	In	VDJ							0.00148838
GCTGTCGGCTGCTCCCTCCCAGACATCTGTGTACTTCTGTGCCAGCAGCCCCGCAGGACAGGGAGGAATGAGCAGTTCTTCGGGCCA		2124	0.199678	44	TCRBV06-05*01	TCRBV06	TCRBV06-05	1				TCRBD01-01*01	TCRBD01	TCRBD01-01	1				TCRBJ02-01*01	TCRBJ02	TCRBJ02-01	1				6	7	1	3	3	7	37	48	55	63	66	187	Out	VDJ							0.00142018
CTGAAGATCCAGCCCTCAGAACCCAGGGACTCAGCTGTGTACTTCTGTGCCAGCAGTTCGGAGACCTACGAGCAGTACTTCGGGCCG	CASSSETYEQYF	1935	0.18191	36	TCRBV12	TCRBV12	unresolved			TCRBV12-03,TCRBV12-04		TCRBD02-01*02	TCRBD02	TCRBD02-01	2				TCRBJ02-07*01	TCRBJ02	TCRBJ02-07	1				4	1	10	2	1	2	45	58	59	63	64	164	In	VDJ							0.00129381
CAGCGCACAGAGCAGCGGGACTCGGCCATGTATCGCTGTGCCAGCAGCTTAGCGGACAGCCTTAATGAAAAACTGTTTTTTGGCAGT	CASSLADSLNEKLFF	1907	0.179278	45	TCRBV07-06*01	TCRBV07	TCRBV07-06	1				TCRBD01-01*01	TCRBD01	TCRBD01-01	1				TCRBJ01-04*01	TCRBJ01	TCRBJ01-04	1				0	0	1	5	3	4	36	-1	53	59	62	164	In	VDJ							0.00127508
CTGCTGTCGGCTGCTCCCTCCCAGACATCTGTGTACTTCTGTGCCAGCAGTTCCGGGGGCTCGCACAATGAGCAGTTCTTCGGGCCA	CASSSGGSHNEQFF	1755	0.164989	42	TCRBV06-05*01	TCRBV06	TCRBV06-05	1				unresolved		unresolved		TCRBD01,TCRBD02	TCRBD01-01,TCRBD02-01		TCRBJ02-01*01	TCRBJ02	TCRBJ02-01	1				4	2	6	0	4	5	39	52	54	60	64	164	In	VDJ							0.00117345
CGGTCCACAAAGCTGGAGGACTCAGCCATGTACTTCTGTGCCAGCAGTGACCCAGGGGGCGATATGAATGAGCAGTTCTTCGGGCCA	CASSDPGGDMNEQFF	1717	0.161416	45	TCRBV02-01*01	TCRBV02	TCRBV02-01	1				TCRBD01-01*01	TCRBD01	TCRBD01-01	1				TCRBJ02-01*01	TCRBJ02	TCRBJ02-01	1				3	2	4	0	6	7	36	50	52	60	66	159	In	VDJ							0.00114804
TCGGCTGCTCCCTCCCAGACATCTGTGTACTTCTGTGCCAGCAGTGGCTCCATAGCGGGGGGTCAGGGTGAGCAGTTCTTCGGGCCA	CASSGSIAGGQGEQFF	1663	0.15634	48	TCRBV06-01*01	TCRBV06	TCRBV06-01	1				TCRBD02-01*01	TCRBD02	TCRBD02-01	1				TCRBJ02-01*01	TCRBJ02	TCRBJ02-01	1				4	6	5	1	6	9	33	46	52	62	68	156	In	VDJ							0.00111194
CCCCCTGATCCTGGAGTCGCCCAGCCCCAACCAGACCTCTCTGTACTTCTGTGCCAGCAGCCACGAAGCGAGCAGTACTTCGGGCCG		1638	0.153989	32	TCRBV27-01*01	TCRBV27	TCRBV27-01	1				unresolved		unresolved		TCRBD01,TCRBD02	TCRBD01-01,TCRBD02-01		TCRBJ02-07*01	TCRBJ02	TCRBJ02-07	1				6	4	2	8	2	6	49	60	64	66	68	141	Out	VDJ							0.00109522
CTGGAGGATTCTGGAGTTTATTTCTGTGCCAGCAGCTACTCGCGTGCCCGGCGGAAGGGTAGCAATCAGCCCCAGCATTTTGGTGAT	CASSYSRARRKGSNQPQHF	1633	0.153519	57	TCRBV14-01*01	TCRBV14	TCRBV14-01	1				unresolved		unresolved		TCRBD01,TCRBD02	TCRBD01-01,TCRBD02-01		TCRBJ01-05*01	TCRBJ01	TCRBJ01-05	1				5	19	5	3	0	0	24	36	55	-1	59	137	In	VDJ							0.00109188
TCCGGTCCACAAAGCTGGAGGACTCAGCCATGTACTTCTGTGCCAGCAGCTTCTCGATACAGGAACACTGAAGCTTTCTTTGGACAA		1520	0.142896	43	TCRBV02-01*01	TCRBV02	TCRBV02-01	1				TCRBD01-01*01	TCRBD01	TCRBD01-01	1				TCRBJ01-01*01	TCRBJ01	TCRBJ01-01	1				6	9	3	5	0	1	38	49	58	-1	62	148	Out	VDJ							0.00101632
ATCCAGCCCTCAGAACCCAGGGACTCAGCTGTGTACTTCTGTGCCAGCAGTGGGGACGGATACCAAGAGACCCAGTACTTCGGGCCA	CASSGDGYQETQYF	1445	0.135845	42	TCRBV12	TCRBV12	unresolved			TCRBV12-03,TCRBV12-04		unresolved		unresolved		TCRBD01,TCRBD02	TCRBD01-01,TCRBD02-01		TCRBJ02-05*01	TCRBJ02	TCRBJ02-05	1				5	1	0	7	4	0	39	51	52	57	61	125	In	VDJ							0.00096618
AGTGCCCATCCTGAAGACAGCAGCTTCTACATCTGCAGTGCTAGAGATACGGCGGGGGGGGACACCGGGGAGCTGTTTTTTGGAGAA	CSARDTAGGDTGELFF	1345	0.126444	48	TCRBV20	TCRBV20	unresolved			TCRBV20-01,TCRBV20-or09_02		TCRBD02-01*01	TCRBD02	TCRBD02-01	1				TCRBJ02-02*01	TCRBJ02	TCRBJ02-02	1				0	4	7	0	1	3	33	47	51	60	61	112	In	VDJ							0.00089931
GCTGAATGTGAACGCCTTGTTGCTGGGGGACTCGGCCCTGTATCTCTGTGCCAGCGGTATTGCGGGGATACGCAGTATTTTGGCCCA		1340	0.125974	35	TCRBV05-05*01	TCRBV05	TCRBV05-05	1				TCRBD02-01	TCRBD02	TCRBD02-01				01,02	TCRBJ02-03*01	TCRBJ02	TCRBJ02-03	1				7	6	7	4	0	6	46	55	61	-1	66	121	Out	VDJ							0.00089597
TCCCTGGAGCTTGGTGACTCTGCTGTGTATTTCTGTGCCAGCAGCCCTAGCGGGGGCGATACCACAGATACGCAGTATTTTGGCCCA	CASSPSGGDTTDTQYF	1326	0.124658	48	TCRBV03	TCRBV03	unresolved			TCRBV03-01,TCRBV03-02		TCRBD02-01*01	TCRBD02	TCRBD02-01	1				TCRBJ02-03*01	TCRBJ02	TCRBJ02-03	1				4	0	4	2	6	2	33	-1	46	56	62	120	In	VDJ							0.00088661
TCCCTGGAGCTTGGTGACTCTGCTGTGTATTTCTGTGCCAGCAGCCAAGATCTCCCGGGGTCCACAGATACGCAGTATTTTGGCCCA	CASSQDLPGSTDTQYF	1266	0.119017	48	TCRBV03	TCRBV03	unresolved			TCRBV03-01,TCRBV03-02		TCRBD02-01*01	TCRBD02	TCRBD02-01	1				TCRBJ02-03*01	TCRBJ02	TCRBJ02-03	1				0	5	8	3	2	2	33	50	55	60	62	122	In	VDJ							0.00084649
AACGCCTTGTTGCTGGGGGACTCGGCCCTCTATCTCTGTGCCAGCAGCTCCGCAGGGACAACTAATGAAAAACTGTTTTTTGGCAGT	CASSSAGTTNEKLFF	1201	0.112907	45	TCRBV05-06*01	TCRBV05	TCRBV05-06	1				TCRBD01-01*01	TCRBD01	TCRBD01-01	1				TCRBJ01-04*01	TCRBJ01	TCRBJ01-04	1				3	3	4	3	1	0	36	49	52	57	58	110	In	VDJ							0.00080303
TCCCTCCCAGACATCTGTGTACTTCTGTGCCAGCATCCAAAGGGACAGGGTGCGATTCTTACCAGCGGGGAGCTGTTTTTTGGAGAA		1108	0.104164	56	TCRBV06	TCRBV06	unresolved			TCRBV06-01,TCRBV06-05,TCRBV06-06		TCRBD01-01*01	TCRBD01	TCRBD01-01	1				TCRBJ02-02*01	TCRBJ02	TCRBJ02-02	1				7	6	0	3	15	7	25	35	41	50	65	94	Out	VDJ							0.00074085
TCCGCCAGCACCAACCAGACATCTATGTACCTCTGTGCCAGCAGTTTATATCGGGGACAGGGGGATGAAAAACTGTTTTTTGGCAGT	CASSLYRGQGDEKLFF	1095	0.102942	48	TCRBV28-01*01	TCRBV28	TCRBV28-01	1				TCRBD01-01*01	TCRBD01	TCRBD01-01	1				TCRBJ01-04*01	TCRBJ01	TCRBJ01-04	1				1	4	0	1	0	6	33	49	53	-1	64	95	In	VDJ							0.00073215
GAGTCCGCCAGCACCAACCAGACATCTATGTACCTCTGTGCCAGCAGCCCTGGGACTAGCGGGGCCAATGAGCAGTTCTTCGGGCCA	CASSPGTSGANEQFF	1060	0.0996512	45	TCRBV28-01*01	TCRBV28	TCRBV28-01	1				TCRBD02-01*01	TCRBD02	TCRBD02-01	1				TCRBJ02-01*01	TCRBJ02	TCRBJ02-01	1				6	4	0	3	1	6	36	47	51	64	65	90	In	VDJ							0.00070875
CTGCCTCCTCCCAGACATCTGTATATTTCTGCGCCAGCAGTGAAAGGGACGGGAGGACAACTCTCCTACGAGCAGTACTTCGGGCCG		1052	0.0988991	52	TCRBV10-01	TCRBV10	TCRBV10-01				01,02	TCRBD02-01*02	TCRBD02	TCRBD02-01	2				TCRBJ02-07*01	TCRBJ02	TCRBJ02-07	1				3	6	8	1	6	0	29	43	49	56	62	91	Out	VDJ							0.0007034
CCTAGAGTCTGCCATCCCCAACCAGACAGCTCTTTACTTCTGTGCCACCAGTGGTGGGGCTCATCCTACGAGCAGTACTTCGGGCCG		1037	0.097489	41	TCRBV24	TCRBV24	unresolved			TCRBV24-01,TCRBV24-or09_02		TCRBD01-01*01	TCRBD01	TCRBD01-01	1				TCRBJ02-07*01	TCRBJ02	TCRBJ02-07	1				5	2	7	0	3	1	40	53	55	60	63	90	Out	VDJ							0.00069337
CCTGCAGAGCTTGGGGACTCGGCCATGTATCTCTGTGCCAGCAGCTCCCGCGCGAGACCCGGGGACTACGAGCAGTACTTCGGGCCG	CASSSRARPGDYEQYF	904	0.0849856	48	TCRBV11-01*01	TCRBV11	TCRBV11-01	1				TCRBD02-01*01	TCRBD02	TCRBD02-01	1				TCRBJ02-07*01	TCRBJ02	TCRBJ02-07	1				4	13	8	3	1	3	33	46	59	64	65	76	In	VDJ							0.00060444
GCTGCTCCCTCCCAGACATCTGTGTACTTCTGTGCCAGCAGCCCCTCCATCGCGGCAGGAGGCAATCAGCCCCAGCATTTTGGTGAT	CASSPSIAAGGNQPQHF	903	0.0848916	51	TCRBV06	TCRBV06	unresolved			TCRBV06-01,TCRBV06-05,TCRBV06-06		unresolved		unresolved		TCRBD01,TCRBD02	TCRBD01-01,TCRBD02-01		TCRBJ01-05*01	TCRBJ01	TCRBJ01-05	1				6	14	4	4	2	2	30	41	55	59	61	84	In	VDJ							0.00060378
GCCCATGGAACCCAGGGACTTGGGCCTATATTTCTGTGCCAGCAGCTCACAGACAGAGCTAGCAATCAGCCCCAGCATTTTGGTGAT		890	0.0836694	47	TCRBV12-01*01	TCRBV12	TCRBV12-01	1				TCRBD01-01*01	TCRBD01	TCRBD01-01	1				TCRBJ01-05*01	TCRBJ01	TCRBJ01-05	1				4	4	2	5	3	0	34	47	51	56	59	78	Out	VDJ							0.00059508
CTGAAGATCCAGCCCTCAGAACCCAGGGACTCAGCTGTGTACTTCTGTGCCAGCAGTCCAGGGGGGGGGATCCGGTACTTCGGCGCC	CASSPGGGIRYF	869	0.0816952	36	TCRBV12	TCRBV12	unresolved			TCRBV12-03,TCRBV12-04		unresolved		unresolved		TCRBD01,TCRBD02	TCRBD01-01,TCRBD02-01		TCRBJ02-04*01	TCRBJ02	TCRBJ02-04	1				5	1	4	1	9	15	45	57	58	65	74	69	In	VDJ							0.00058104
CAGCGCACAGAGCAGCGGGACTCGGCCATGTATCGCTGTGCCAGCAGCTTAGCGAGGTCCCCGGTCAATGAGCAGTTCTTCGGGCCA	CASSLARSPVNEQFF	823	0.0773707	45	TCRBV07-06*01	TCRBV07	TCRBV07-06	1				TCRBD02-01*02	TCRBD02	TCRBD02-01	2				TCRBJ02-01*01	TCRBJ02	TCRBJ02-01	1				0	0	11	1	8	6	36	-1	53	57	65	68	In	VDJ							0.00055029
ACAGTGACCAGTGCCCATCCTGAAGACAGCAGCTTCTACATCTGCAGTGCTAGAGAGGGGTACCCAGATACGCAGTATTTTGGCCCA	CSAREGYPDTQYF	766	0.0720121	39	TCRBV20	TCRBV20	unresolved			TCRBV20-01,TCRBV20-or09_02		unresolved		unresolved		TCRBD01,TCRBD02	TCRBD01-01,TCRBD02-01		TCRBJ02-03*01	TCRBJ02	TCRBJ02-03	1				0	0	6	2	4	4	42	-1	56	60	64	65	In	VDJ							0.00051217
CTGTCGGCTGCTCCCTCCCAGACATCTGTGTACTTCTGTGCCAGCAGTACGGGACAGGGCGGGCCAGAGACCCAGTACTTCGGGCCA	CASSTGQGGPETQYF	755	0.070978	45	TCRBV06-05*01	TCRBV06	TCRBV06-05	1				TCRBD01-01*01	TCRBD01	TCRBD01-01	1				TCRBJ02-05*01	TCRBJ02	TCRBJ02-05	1				5	2	0	3	6	4	36	48	50	59	65	67	In	VDJ							0.00050482
CACATCAATTCCCTGGAGCTTGGTGACTCTGCTGTGTATTTCTGTGCCAGCAGCCAAGTCAGTGGTGAAAAACTGTTTTTTGGCAGT	CASSQVSGEKLFF	747	0.0702259	39	TCRBV03	TCRBV03	unresolved			TCRBV03-01,TCRBV03-02		TCRBD01-01*01	TCRBD01	TCRBD01-01	1				TCRBJ01-04*01	TCRBJ01	TCRBJ01-04	1				1	1	4	5	3	7	42	58	59	62	65	63	In	VDJ							0.00049947
AATGTGAACGCCTTGGAGCTGGACGACTCGGCCCTGTATCTCTGTGCCAGCAGCTTCGGGGGTAATTCACCCCTCCACTTTGGGAAC	CASSFGGNSPLHF	744	0.0699439	39	TCRBV05-04*01	TCRBV05	TCRBV05-04	1				TCRBD02-01*01	TCRBD02	TCRBD02-01	1				TCRBJ01-06*01	TCRBJ01	TCRBJ01-06	1				2	0	8	2	0	6	42	-1	56	-1	62	62	In	VDJ							0.00049746
GTGACATCGGCCCAAAAGAACCCGACAGCTTTCTATCTCTGTGCCAGTAGTATATCGGGACCCGGGACTGAAGCTTTCTTTGGACAA	CASSISGPGTEAFF	743	0.0698499	42	TCRBV19-01	TCRBV19	TCRBV19-01				01,02	unresolved		unresolved		TCRBD01,TCRBD02	TCRBD01-01,TCRBD02-01		TCRBJ01-01*01	TCRBJ01	TCRBJ01-01	1				2	2	0	7	5	5	39	54	56	61	66	61	In	VDJ							0.00049679
GGGTTGGAGTCGGCTGCTCCCTCCCAAACATCTGTGTACTTCTGTGCCAGCCGGTACAGGGGATCGACTGAAGCTTTCTTTGGACAA	CASRYRGSTEAFF	729	0.0685337	39	TCRBV06	TCRBV06	unresolved			TCRBV06-02,TCRBV06-03		TCRBD01-01*01	TCRBD01	TCRBD01-01	1				TCRBJ01-01*01	TCRBJ01	TCRBJ01-01	1				8	4	3	2	4	5	42	51	55	62	66	71	In	VDJ							0.00048743
CACACCCTGCAGCCAGAAGACTCGGCCCTGTATCTCTGTGCCAGCACCCTCGGGCAGATTCCCAACACTGAAGCTTTCTTTGGACAA	CASTLGQIPNTEAFF	685	0.0643973	45	TCRBV04-02*01	TCRBV04	TCRBV04-02	1				unresolved		unresolved		TCRBD01,TCRBD02	TCRBD01-01,TCRBD02-01		TCRBJ01-01*01	TCRBJ01	TCRBJ01-01	1				7	5	8	0	8	2	36	46	51	55	63	58	In	VDJ							0.00045801
GAGTCTGCCAGGCCCTCACATACCTCTCAGTACCTCTGTGCCAGCAGTGAATAAGGTCAAAGCTCCTACGAGCAGTACTTCGGGCCG	CASSE*GQSSYEQYF	685	0.0643973	45	TCRBV25-01*01	TCRBV25	TCRBV25-01	1				unresolved		unresolved		TCRBD01,TCRBD02	TCRBD01-01,TCRBD02-01		TCRBJ02-07*01	TCRBJ02	TCRBJ02-07	1				0	0	5	4	6	0	36	-1	53	56	62	64	Stop	VDJ							0.00045801
AACCTGAGCTCTCTGGAGCTGGGGGACTCAGCTTTGTATTTCTGTGCCAGCAGCGTGCACGGGAGGGCTGAAGCTTTCTTTGGACAA	CASSVHGRAEAFF	682	0.0641152	39	TCRBV09-01	TCRBV09	TCRBV09-01				01,02	TCRBD02-01*02	TCRBD02	TCRBD02-01	2				TCRBJ01-01*01	TCRBJ01	TCRBJ01-01	1				2	3	8	0	0	6	42	56	59	-1	67	55	In	VDJ							0.00045601
AGAGCAAGGGCGACTCGGCTGTGTATCTCTGTGTCAGAAGCTCACCGGGACCGGGGAACGGGAAACTCACCCCTCCACTTTGGGAAC		679	0.0638332	52	TCRBV07-05*02	TCRBV07	TCRBV07-05	2				unresolved		unresolved		TCRBD01,TCRBD02	TCRBD01-01,TCRBD02-01		TCRBJ01-06*01	TCRBJ01	TCRBJ01-06	1				4	4	0	7	15	10	29	42	46	51	66	54	Out	VDJ							0.000454
TCCCTGGAGCTTGGTGACTCTGCTGTGTATTTCTGTGCCAGCAGCCCCCTGGCTAGCGGGGGGCAAGATACGCAGTATTTTGGCCCA	CASSPLASGGQDTQYF	676	0.0635512	48	TCRBV03	TCRBV03	unresolved			TCRBV03-01,TCRBV03-02		TCRBD02-01*01	TCRBD02	TCRBD02-01	1				TCRBJ02-03*01	TCRBJ02	TCRBJ02-03	1				4	6	4	1	2	5	33	46	52	63	65	68	In	VDJ							0.000452
GCTTGAGGACTCGGCCGTGTATCTCTGTGCCAGCAGCAAGTGCCGGGACAGGGTCCCTATAGCAATCAGCCCCAGCATTTTGGTGAT		665	0.062517	56	TCRBV11-02*02	TCRBV11	TCRBV11-02	2				TCRBD01-01*01	TCRBD01	TCRBD01-01	1				TCRBJ01-05*01	TCRBJ01	TCRBJ01-05	1				5	7	0	3	6	0	25	37	44	53	59	55	Out	VDJ							0.00044464
TTTCCTGCTGGGGTTGGAGTCGGCTGCTCCCTCCCAAACATCTGTGTACTTCTGTGCCAGCCCATGCTGGCCCAGTACTTCGGGCCA		653	0.0613889	29	TCRBV06	TCRBV06	unresolved			TCRBV06-02,TCRBV06-03		unresolved		unresolved		TCRBD01,TCRBD02	TCRBD01-01,TCRBD02-01		TCRBJ02-05*01	TCRBJ02	TCRBJ02-05	1				8	7	0	10	0	9	52	61	68	-1	70	58	Out	VDJ							0.00043662
ACTCTCAAGATCCAACCTGCAAAGCTTGAGGACTCGGCCGTGTATCTCTGTGCCAGCAGCGGGGGCCCTGAAGCTTTCTTTGGACAA	CASSGGPEAFF	646	0.0607308	33	TCRBV11-02*02	TCRBV11	TCRBV11-02	2				TCRBD01-01*01	TCRBD01	TCRBD01-01	1				TCRBJ01-01*01	TCRBJ01	TCRBJ01-01	1				5	0	6	0	1	6	48	-1	60	66	67	54	In	VDJ							0.00043194
CTGTCGGCTGCTCCCTCCCAGACATCTGTGTACTTCTGTGCCAGCAGTAATATAGCGGGGGGGCCGTACGAGCAGTACTTCGGGCCG	CASSNIAGGPYEQYF	646	0.0607308	45	TCRBV06-05*01	TCRBV06	TCRBV06-05	1				TCRBD02-01*01	TCRBD02	TCRBD02-01	1				TCRBJ02-07*01	TCRBJ02	TCRBJ02-07	1				5	4	5	0	3	4	36	48	52	63	66	60	In	VDJ							0.00043194
AATTCCCTGGAGCTTGGTGACTCTGCTGTGTATTTCTGTGCCAGCAGCCAGACAATGAGTACTGGAAACACCATATATTTTGGAGAG	CASSQTMSTGNTIYF	643	0.0604488	45	TCRBV03	TCRBV03	unresolved			TCRBV03-01,TCRBV03-02		TCRBD01-01*01	TCRBD01	TCRBD01-01	1				TCRBJ01-03*01	TCRBJ01	TCRBJ01-03	1				3	0	2	6	7	2	36	-1	50	54	61	61	In	VDJ							0.00042993
CTGGAGTCGGCTGCTCCCTCCCAGACATCTGTGTACTTCTGTGCCAGCCTTCAGGGGGGCAACCCTTTCGAGCAGTACTTCGGGCCG	CASLQGGNPFEQYF	633	0.0595087	42	TCRBV06-01*01	TCRBV06	TCRBV06-01	1				TCRBD01-01*01	TCRBD01	TCRBD01-01	1				TCRBJ02-07*01	TCRBJ02	TCRBJ02-07	1				8	3	4	1	10	6	39	48	51	58	68	56	In	VDJ							0.00042325
AACCTGAGCTCTCTGGAGCTGGGGGACTCAGCTTTGTATTTCTGTGCCAGCAGCCTATTGGGGAGGGGTGAAGCTTTCTTTGGACAA	CASSLLGRGEAFF	619	0.0581926	39	TCRBV09-01	TCRBV09	TCRBV09-01				01,02	TCRBD02-01*02	TCRBD02	TCRBD02-01	2				TCRBJ01-01*01	TCRBJ01	TCRBJ01-01	1				4	6	9	0	1	7	42	54	60	67	68	52	In	VDJ							0.00041388
TGCTCCCTCCCAGACATCTGTGTACTTCTGTGCCAGCAGTTACGGTAATCCGGGACAGATAGCAATCAGCCCCAGCATTTTGGTGAT		616	0.0579105	53	TCRBV06	TCRBV06	unresolved			TCRBV06-05,TCRBV06-06		TCRBD01-01*01	TCRBD01	TCRBD01-01	1				TCRBJ01-05*01	TCRBJ01	TCRBJ01-05	1				2	8	0	5	1	0	28	43	51	58	59	52	Out	VDJ							0.00041188
CTGCTGTCGGCTGCTCCCTCCCAGACATCTGTGTACTTCTGTGCCAGCAGCGACCGGTGGATGTCTTCACCCCTCCACTTTGGGAAC	CASSDRWMSSPLHF	610	0.0573465	42	TCRBV06-05*01	TCRBV06	TCRBV06-05	1				unresolved		unresolved		TCRBD01,TCRBD02	TCRBD01-01,TCRBD02-01		TCRBJ01-06*01	TCRBJ01	TCRBJ01-06	1				6	8	1	8	4	9	39	50	58	61	65	56	In	VDJ							0.00040787
AATTCCCTGGAGCTTGGTGACTCTGCTGTGTATTTCTGTGCCAGCAGCCAAGGTCCAAGACCTAACTATGGCTACACCTTCGGTTCG	CASSQGPRPNYGYTF	592	0.0556543	45	TCRBV03	TCRBV03	unresolved			TCRBV03-01,TCRBV03-02		unresolved		unresolved		TCRBD01,TCRBD02	TCRBD01-01,TCRBD02-01		TCRBJ01-02*01	TCRBJ01	TCRBJ01-02	1				1	6	2	7	0	0	36	52	58	-1	61	54	In	VDJ							0.00039583
TCTCTGGAGCTGGGGGACTCAGCTTTGTATTTCTGTGCCAGCAGCGCGGAGGGGAGTTCCTATAATTCACCCCTCCACTTTGGGAAC	CASSAEGSSYNSPLHF	583	0.0548082	48	TCRBV09-01	TCRBV09	TCRBV09-01				01,02	TCRBD02-01*02	TCRBD02	TCRBD02-01	2				TCRBJ01-06*01	TCRBJ01	TCRBJ01-06	1				3	1	10	0	4	1	33	46	47	53	57	51	In	VDJ							0.00038981
GCCCTGCAGCCAGAAGACTCAGCCCTGTATCTCTGCGCCAGCAGCCAAGTTGGAGGGGGGGTCACCTACGAGCAGTACTTCGGGCCG	CASSQVGGGVTYEQYF	571	0.05368	48	TCRBV04-01*01	TCRBV04	TCRBV04-01	1				TCRBD02-01*01	TCRBD02	TCRBD02-01	1				TCRBJ02-07*01	TCRBJ02	TCRBJ02-07	1				1	5	9	0	3	2	33	49	54	61	64	46	In	VDJ							0.00038179
TCCGCCAGCACCAACCAGACATCTATGTACCTCTGTGCCAGCAGTTTACGAAAAAGGGCTGGGTTATCTGAAGCTTTCTTTGGACAA	CASSLRKRAGLSEAFF	565	0.053116	48	TCRBV28-01*01	TCRBV28	TCRBV28-01	1				unresolved		unresolved		TCRBD01,TCRBD02	TCRBD01-01,TCRBD02-01		TCRBJ01-01*01	TCRBJ01	TCRBJ01-01	1				2	6	5	3	9	6	33	48	54	58	67	46	In	VDJ							0.00037778
GGGTTGGAGTCGGCTGCTCCCTCCCAAACATCTGTGTACTTCTGTGCCAGCAGTTACTCTGCGGGAAACACCATATATTTTGGAGAG	CASSYSAGNTIYF	556	0.0522699	39	TCRBV06	TCRBV06	unresolved			TCRBV06-02,TCRBV06-03		TCRBD02-01	TCRBD02	TCRBD02-01				01,02	TCRBJ01-03*01	TCRBJ01	TCRBJ01-03	1				0	1	7	6	0	4	42	59	60	-1	63	49	In	VDJ							0.00037176
AACCTGAGCTCTCTGGAGCTGGGGGACTCAGCTTTGTATTTCTGTGCCAGCAACCCCCTTGGAAGGGGTGAGCAGTTCTTCGGGCCA	CASNPLGRGEQFF	554	0.0520819	39	TCRBV09-01	TCRBV09	TCRBV09-01				01,02	TCRBD01-01*01	TCRBD01	TCRBD01-01	1				TCRBJ02-01*01	TCRBJ02	TCRBJ02-01	1				6	11	5	2	0	9	42	52	63	-1	68	46	In	VDJ							0.00037042
TGGAGCTGGACGACTCGGCCCTGTATCTCTGTGCCAGCAGCCTCTCCGCTAGCGGGGAGGTGCACAGATACGCAGTATTTTGGCCCA		551	0.0517998	52	TCRBV05-04*01	TCRBV05	TCRBV05-04	1				TCRBD02-01*01	TCRBD02	TCRBD02-01	1				TCRBJ02-03*01	TCRBJ02	TCRBJ02-03	1				4	7	4	3	4	1	29	41	48	57	61	48	Out	VDJ							0.00036842
GAGATCCAGTCCACGGAGTCAGGGGACACAGCACTGTATTTCTGTGCCCCGACGGACAGGGCCAATTAAGAGCAGTACTTCGGGCCG	CAPTDRAN*EQYF	546	0.0513298	39	TCRBV21-01*01	TCRBV21	TCRBV21-01	1				TCRBD01-01*01	TCRBD01	TCRBD01-01	1				TCRBJ02-07*01	TCRBJ02	TCRBJ02-07	1				11	5	1	3	8	7	42	48	53	61	69	45	Stop	VDJ							0.00036507
CTGCTCCCTCCCAGACATCTGTGTACTTCTGTGCCAGCAGTACCCGGTAAGGGCCCCACGACTAGTCAGCCCCAGCATTTTGGTGAT		545	0.0512358	52	TCRBV06	TCRBV06	unresolved			TCRBV06-01,TCRBV06-05,TCRBV06-06		TCRBD02-01	TCRBD02	TCRBD02-01				01,02	TCRBJ01-05*01	TCRBJ01	TCRBJ01-05	1				5	18	2	8	0	6	29	41	59	-1	65	50	Out	VDJ							0.00036441
TTGGCTGCTCCCTCCCAGACATCTGTGTACTTCTGTGCCAGCAGTTTAGAGTACAGGGGAACTAATGAAAAACTGTTTTTTGGCAGT	CASSLEYRGTNEKLFF	523	0.0491675	48	TCRBV06-06	TCRBV06	TCRBV06-06				01,02	TCRBD01-01*01	TCRBD01	TCRBD01-01	1				TCRBJ01-04*01	TCRBJ01	TCRBJ01-04	1				4	6	3	2	0	1	33	46	52	-1	59	44	In	VDJ							0.0003497
GTGACATCGGCCCAAAAGAACCCGACAGCTTTCTATCTCTGTGCCAGTAGTAGACAGGGTGGGAACACTGAAGCTTTCTTTGGACAA	CASSRQGGNTEAFF	521	0.0489795	42	TCRBV19-01	TCRBV19	TCRBV19-01				01,02	TCRBD01-01*01	TCRBD01	TCRBD01-01	1				TCRBJ01-01*01	TCRBJ01	TCRBJ01-01	1				4	0	2	3	3	1	39	-1	52	59	62	42	In	VDJ							0.00034836
TCCCTAGAGTCTGCCATCCCCAACCAGACAGCTCTTTACTTCTGTGCCACCAGCGAACCACCCTACGGGCCCCAGCATTTTGGTGAT	CATSEPPYGPQHF	506	0.0475694	39	TCRBV24	TCRBV24	unresolved			TCRBV24-01,TCRBV24-or09_02		TCRBD02-01	TCRBD02	TCRBD02-01				01,02	TCRBJ01-05*01	TCRBJ01	TCRBJ01-05	1				7	9	4	9	3	9	42	53	62	65	68	44	In	VDJ							0.00033833
AAGATCCAGCCCTCAGAACCCAGGGACTCAGCTGTGTATTTTTGTGCTGGGCGGGCCTCAGGGGGCACTGAAGCTTTCTTTGGACAA	CAGRASGGTEAFF	499	0.0469113	39	TCRBV12-05*01	TCRBV12	TCRBV12-05	1				TCRBD01-01*01	TCRBD01	TCRBD01-01	1				TCRBJ01-01*01	TCRBJ01	TCRBJ01-01	1				11	10	4	1	0	4	42	48	58	-1	65	45	In	VDJ							0.00033365
TCGGCTGCTCCCTCCCAGACATCTGTGTACTTCTGTGCCAGCATTCGACCGGCCGCGGGGGGGGGAGGTGAGCAGTTCTTCGGGCCA	CASIRPAAGGGGEQFF	494	0.0464412	48	TCRBV06	TCRBV06	unresolved			TCRBV06-01,TCRBV06-05		TCRBD02-01*01	TCRBD02	TCRBD02-01	1				TCRBJ02-01*01	TCRBJ02	TCRBJ02-01	1				7	11	7	0	5	9	33	43	54	63	68	45	In	VDJ							0.00033031
AACCTGAGCTCTCTGGAGCTGGGGGACTCAGCTTTGTATTTCTGTGCCAGCAGCGTAGACAGGGGAAACACCATATATTTTGGAGAG	CASSVDRGNTIYF	487	0.0457832	39	TCRBV09-01	TCRBV09	TCRBV09-01				01,02	TCRBD01-01*01	TCRBD01	TCRBD01-01	1				TCRBJ01-03*01	TCRBJ01	TCRBJ01-03	1				0	0	3	4	0	4	42	-1	58	-1	63	40	In	VDJ							0.00032562
TCCACAAAGCTGGAGGACTCAGCCATGTACTTCTGTGCCCCCCAGGACTATACTGTACGTAGCAATTCACCCCTCCACTTTGGGAAC	CAPQDYTVRSNSPLHF	487	0.0457832	48	TCRBV02-01*01	TCRBV02	TCRBV02-01	1				TCRBD02-01	TCRBD02	TCRBD02-01				01,02	TCRBJ01-06*01	TCRBJ01	TCRBJ01-06	1				11	5	1	9	13	7	33	39	44	50	63	45	In	VDJ							0.00032562
ACTCTGACAGTGACCAGTGCCCATCCTGAAGACAGCAGCTTCTACATCTGCAGTGCCGAGGAGGGGGAAAAACTGTTTTTTGGCAGT	CSAEEGEKLFF	478	0.0449371	33	TCRBV20-01*01	TCRBV20	TCRBV20-01	1				TCRBD02-01*02	TCRBD02	TCRBD02-01	2				TCRBJ01-04*01	TCRBJ01	TCRBJ01-04	1				6	3	10	0	1	8	48	56	59	65	66	39	In	VDJ							0.00031961
AACCTGAGCTCTCTGGAGCTGGGGGACTCAGCTTTGTATTTCTGTGCCAGCAGCGCGACCGAGGGCGGGGAGCAGTACTTCGGGCCG	CASSATEGGEQYF	471	0.044279	39	TCRBV09-01	TCRBV09	TCRBV09-01				01,02	TCRBD02-01	TCRBD02	TCRBD02-01				01,02	TCRBJ02-07*01	TCRBJ02	TCRBJ02-07	1				3	9	7	4	0	7	42	55	64	-1	69	40	In	VDJ							0.00031493
CAGCGCACAGAGCAGGGGGACTCGGCCATGTATCTCTGTGCCAGCAGCCCAACAGGGATGTCCACAGATACGCAGTATTTTGGCCCA	CASSPTGMSTDTQYF	464	0.0436209	45	TCRBV07-09	TCRBV07	TCRBV07-09				01,03	TCRBD01-01*01	TCRBD01	TCRBD01-01	1				TCRBJ02-03*01	TCRBJ02	TCRBJ02-03	1				5	3	3	3	5	2	36	48	51	57	62	35	In	VDJ							0.00031025
CACACCCTGCAGCCAGAAGACTCGGCCCTGTATCTCTGCGCCAGCAGCCAAGAACGGACTATGGGTACTGAAGCTTTCTTTGGACAA	CASSQERTMGTEAFF	460	0.0432449	45	TCRBV04-03*01	TCRBV04	TCRBV04-03	1				TCRBD02-01	TCRBD02	TCRBD02-01				01,02	TCRBJ01-01*01	TCRBJ01	TCRBJ01-01	1				0	2	1	9	5	5	36	53	55	61	66	39	In	VDJ							0.00030757
ACGATCCAGCGCACAGAGCAGCGGGACTCGGCCATGTATCGCTGTGCCAGCAGTTTCACAGACTCCTACGAGCAGTACTTCGGGCCG	CASSFTDSYEQYF	450	0.0423048	39	TCRBV07-06*01	TCRBV07	TCRBV07-06	1				TCRBD01-01*01	TCRBD01	TCRBD01-01	1				TCRBJ02-07*01	TCRBJ02	TCRBJ02-07	1				6	4	3	5	1	0	42	53	57	61	62	37	In	VDJ							0.00030089
ATCCAGCCCTCAGAACCCAGGGACTCAGCTGTGTACTTCTGTGCCAGCAGTGAGGGGGACAGGGTGGAGACCCAGTACTTCGGGCCA	CASSEGDRVETQYF	443	0.0416467	42	TCRBV12	TCRBV12	unresolved			TCRBV12-03,TCRBV12-04		TCRBD01-01*01	TCRBD01	TCRBD01-01	1				TCRBJ02-05*01	TCRBJ02	TCRBJ02-05	1				5	4	0	3	2	5	39	51	55	64	66	37	In	VDJ							0.0002962
GTGAACGCCTTGTTGCTGGGGGACTCGGCCCTCTATCTCTGTGCCAGCAGCTTGGCGGGTGGGGACAGGGCTGTGAATTTTGGTGAT	CASSLAGGDRAVNF	443	0.0416467	42	TCRBV05-06*01	TCRBV05	TCRBV05-06	1				TCRBD01-01*01	TCRBD01	TCRBD01-01	1				TCRBJ01-05*01	TCRBJ01	TCRBJ01-05	1				0	6	0	3	6	17	39	55	61	70	76	40	In	VDJ							0.0002962
ATCAATTCCCTGGAGCTTGGTGACTCTGCTGTGTATTTCTGTGCCAGCAGCCCCCCCGACAGAAACACTGAAGCTTTCTTTGGACAA	CASSPPDRNTEAFF	439	0.0412706	42	TCRBV03	TCRBV03	unresolved			TCRBV03-01,TCRBV03-02		TCRBD01-01*01	TCRBD01	TCRBD01-01	1				TCRBJ01-01*01	TCRBJ01	TCRBJ01-01	1				4	5	2	5	1	2	39	52	57	62	63	35	In	VDJ							0.00029353
CTGGAGTTGGCTGCTCCCTCCCAGACATCTGTGTACTTCTGTGCCAGCACCTGGACTAGCCTATCCTACGAGCAGTACTTCGGGCCG	CASTWTSLSYEQYF	431	0.0405186	42	TCRBV06-06	TCRBV06	TCRBV06-06				01,02	TCRBD02-01	TCRBD02	TCRBD02-01				01,02	TCRBJ02-07*01	TCRBJ02	TCRBJ02-07	1				7	3	1	7	3	1	39	49	52	60	63	33	In	VDJ							0.00028818
GGGTTGGAGTCGGCTGCTCCCTCCCAAACATCTGTGTACTTCTGTGCCAGCCTTATGGACAGGGGCTATGGCTACACCTTCGGTTCG	CASLMDRGYGYTF	417	0.0392024	39	TCRBV06	TCRBV06	unresolved			TCRBV06-02,TCRBV06-03		TCRBD01-01*01	TCRBD01	TCRBD01-01	1				TCRBJ01-02*01	TCRBJ01	TCRBJ01-02	1				8	5	1	2	0	4	42	51	56	-1	65	36	In	VDJ							0.00027882
ACTGTGAGCAACCTGAGCCCTGAAGACAGCAGCATATATCTCTGCAGCGTTGAAAAACTCCGGGGACAGGACCCGTTCTTCGGGCCA	CSVEKLRGQDPFF	416	0.0391084	39	TCRBV29-01*01	TCRBV29	TCRBV29-01	1				TCRBD01-01*01	TCRBD01	TCRBD01-01	1				TCRBJ02-01*01	TCRBJ02	TCRBJ02-01	1				2	8	0	4	4	15	42	54	62	70	74	38	In	VDJ							0.00027815
ATCCAACCTGCAAAGCTTGAGGACTCGGCCGTGTATCTCTGTGCCAGCAGCTTAGAAACGATAGCTACCACGCAGTATTTTGGCCCA	CASSLETIATTQYF	415	0.0390144	42	TCRBV11-02*02	TCRBV11	TCRBV11-02	2				TCRBD02-01	TCRBD02	TCRBD02-01				01,02	TCRBJ02-03*01	TCRBJ02	TCRBJ02-03	1				0	5	5	7	4	9	39	56	61	65	69	34	In	VDJ							0.00027748
TCCCTGGAGCTTGGTGACTCTGCTGTGTATTTCTGTGCCAGCAGCCAAGTTGGTGGGATAACTGGAAACACCATATATTTTGGAGAG	CASSQVGGITGNTIYF	408	0.0383563	48	TCRBV03	TCRBV03	unresolved			TCRBV03-01,TCRBV03-02		unresolved		unresolved		TCRBD01,TCRBD02	TCRBD01-01,TCRBD02-01		TCRBJ01-03*01	TCRBJ01	TCRBJ01-03	1				1	5	0	8	3	2	33	49	54	58	61	28	In	VDJ							0.0002728
CTGCTGGGGTTGGAGTCGGCTGCTCCCTCCCAAACATCTGTGTACTTCTGTGCCAGCAGTCCCTCCTACGAGCAGTACTTCGGGCCG	CASSPSYEQYF	407	0.0382623	33	TCRBV06	TCRBV06	unresolved			TCRBV06-02,TCRBV06-03		unresolved		unresolved					TCRBJ02-07*01	TCRBJ02	TCRBJ02-07	1				5	0	0	0	2	0	48	-1	-1	60	62	38	In	VJ							0.00027213
CTGCTGTCGGCTGCTCCCTCCCAGACATCTGTGTACTTCTGTGCCAGCAGACCCGGACAGAGTCCCTATGGCTACACCTTCGGTTCG	CASRPGQSPYGYTF	407	0.0382623	42	TCRBV06-05*01	TCRBV06	TCRBV06-05	1				TCRBD01-01*01	TCRBD01	TCRBD01-01	1				TCRBJ01-02*01	TCRBJ01	TCRBJ01-02	1				6	4	1	5	5	4	39	50	54	60	65	35	In	VDJ							0.00027213
CTGGGGGACTCGGCCCTGTATCTCTGTGCCAGCAGCTCGGACTTACCGGGACTAGCGGGCTTCTCCTACGAGCAGTACTTCGGGCCG	CASSSDLPGLAGFSYEQYF	402	0.0377923	57	TCRBV05-05*01	TCRBV05	TCRBV05-05	1				TCRBD02-01	TCRBD02	TCRBD02-01				01,02	TCRBJ02-07*01	TCRBJ02	TCRBJ02-07	1				3	10	0	4	3	0	24	37	47	59	62	36	In	VDJ							0.00026879
GTGAGCACCTTGGAGCTGGGGGACTCGGCCCTTTATCTTTGCGCCAGCAGCCTAAACGAGGGGGAAAACACCATATATTTTGGAGAG	CASSLNEGENTIYF	395	0.0371342	42	TCRBV05-01*01	TCRBV05	TCRBV05-01	1				TCRBD01-01*01	TCRBD01	TCRBD01-01	1				TCRBJ01-03*01	TCRBJ01	TCRBJ01-03	1				4	7	5	1	1	6	39	51	58	64	65	32	In	VDJ							0.00026411
AACATGAGCCCTGAAGACAGCAGCATATATCTCTGCAGCGTTCAACTCCACAGGGGAGGGGACACCGGGGAGCTGTTTTTTGGAGAA	CSVQLHRGGDTGELFF	391	0.0367581	48	TCRBV29-01*01	TCRBV29	TCRBV29-01	1				unresolved		unresolved		TCRBD01,TCRBD02	TCRBD01-01,TCRBD02-01		TCRBJ02-02*01	TCRBJ02	TCRBJ02-02	1				5	7	3	2	5	3	33	42	49	56	61	34	In	VDJ							0.00026144
GAGTCCGCCAGCACCAACCAGACATCTATGTACCTCTGTGCCAGCAGACAAAGGGACAGAGAATACAATGAGCAGTTCTTCGGGCCA	CASRQRDREYNEQFF	387	0.0363821	45	TCRBV28-01*01	TCRBV28	TCRBV28-01	1				TCRBD01-01*01	TCRBD01	TCRBD01-01	1				TCRBJ02-01*01	TCRBJ02	TCRBJ02-01	1				6	5	0	5	4	4	36	47	52	59	63	35	In	VDJ							0.00025876
GAGTCGGCTGCTCCCTCCCAGACATCTGTGTACTTCTGTGCCAGCAGTGAAGCCGCAGGGGAACATCAGCCCCAGCATTTTGGTGAT	CASSEAAGEHQPQHF	387	0.0363821	45	TCRBV06-01*01	TCRBV06	TCRBV06-01	1				TCRBD01-01*01	TCRBD01	TCRBD01-01	1				TCRBJ01-05*01	TCRBJ01	TCRBJ01-05	1				0	2	4	2	3	5	36	53	55	61	64	34	In	VDJ							0.00025876
ATCCAGCGCACACAGCAGGAGGACTCCGCCGTGTATCTCTGTGCCAGCAGCTTAGCGGAGAGTTACGGTGAGCAGTTCTTCGGGCCA	CASSLAESYGEQFF	381	0.035818	42	TCRBV07-08*01	TCRBV07	TCRBV07-08	1				TCRBD02-01*02	TCRBD02	TCRBD02-01	2				TCRBJ02-01*01	TCRBJ02	TCRBJ02-01	1				0	0	10	2	8	9	39	-1	56	60	68	34	In	VDJ							0.00025475
CTGCAGCCAGAAGACTCAGCCCTGTATCTCTGCGCCAGCAGCCAAGTTAATCCCGGGACGGCTAACACTGAAGCTTTCTTTGGACAA	CASSQVNPGTANTEAFF	376	0.035348	51	TCRBV04-01*01	TCRBV04	TCRBV04-01	1				unresolved		unresolved		TCRBD01,TCRBD02	TCRBD01-01,TCRBD02-01		TCRBJ01-01*01	TCRBJ01	TCRBJ01-01	1				1	8	0	7	4	2	30	46	54	59	63	33	In	VDJ							0.00025141
CCCTCACATACCTCTCAGTACCTCTGTGCCAGCAGTGAACCTGCCCGAATGGGACAGGGAATGAGCAACACCATATATTTTGGAGAG	CASSEPARMGQGMSNTIYF	362	0.0340318	57	TCRBV25	TCRBV25	unresolved			TCRBV25-01,TCRBV25-or09_02		TCRBD01-01*01	TCRBD01	TCRBD01-01	1				TCRBJ01-03*01	TCRBJ01	TCRBJ01-03	1				2	11	0	3	7	7	24	39	50	59	66	34	In	VDJ							0.00024205
TGGTCGCACTGCAGCAAGAAGACTCAGCTGCGTATCTCTGCACCAGCAGCCCCCGGGATTGGGATCTATGGCTACACCTTCGGTTCG		357	0.0335618	43	TCRBV01-01*01	TCRBV01	TCRBV01-01	1				TCRBD02-01*02	TCRBD02	TCRBD02-01	2				TCRBJ01-02*01	TCRBJ01	TCRBJ01-02	1				4	2	8	3	7	4	38	51	53	58	65	29	Out	VDJ							0.0002387
TCCCTGTCCCTAGAGTCTGCCATCCCCAACCAGACAGCTCTTTACTTCTGTGCCACCAGTGAGTCAGATACGCAGTATTTTGGCCCA	CATSESDTQYF	355	0.0333738	33	TCRBV24	TCRBV24	unresolved			TCRBV24-01,TCRBV24-or09_02		unresolved		unresolved					TCRBJ02-03*01	TCRBJ02	TCRBJ02-03	1				4	0	0	0	2	4	48	-1	-1	62	64	31	In	VJ							0.00023736
CTGGAGTCGGCTGCTCCCTCCCAGACATCTGTGTACTTCTGTGCCAGCAGTGCGGGCCCCCCTTGGGAAAAACTGTTTTTTGGCAGT	CASSAGPPWEKLFF	352	0.0330917	42	TCRBV06-01*01	TCRBV06	TCRBV06-01	1				unresolved		unresolved		TCRBD01,TCRBD02	TCRBD01-01,TCRBD02-01		TCRBJ01-04*01	TCRBJ01	TCRBJ01-04	1				4	1	8	0	9	8	39	52	53	57	66	34	In	VDJ							0.00023536
GGCTGCTCCCTCCCAGACATCTGTGTACTTCTGTGCCAGCAGTTACTCCCGGACAGGGGGCCTAGAAACACCATATATTTTGGAGAG		346	0.0325277	50	TCRBV06	TCRBV06	unresolved			TCRBV06-05,TCRBV06-06		TCRBD01-01*01	TCRBD01	TCRBD01-01	1				TCRBJ01-03*01	TCRBJ01	TCRBJ01-03	1				0	2	1	0	3	5	31	48	50	61	64	31	Out	VDJ							0.00023135
AATCTTCACATCAATTCCCTGGAGCTTGGTGACTCTGCTGTGTATTTCTGTGCCAGCAGCCAGCAAGGCCTCTACACCTTCGGTTCG	CASSQQGLYTF	345	0.0324337	33	TCRBV03	TCRBV03	unresolved			TCRBV03-01,TCRBV03-02		unresolved		unresolved		TCRBD01,TCRBD02	TCRBD01-01,TCRBD02-01		TCRBJ01-02*01	TCRBJ01	TCRBJ01-02	1				3	3	5	4	3	10	48	62	65	68	71	29	In	VDJ							0.00023068
ATCAATTCCCTGGAGCTTGGTGACTCTGCTGTGTATTTCTGTGCCAGCAGCCAAGATGGCAGGGGATCCGAGCAGTACTTCGGGCCG	CASSQDGRGSEQYF	345	0.0324337	42	TCRBV03	TCRBV03	unresolved			TCRBV03-01,TCRBV03-02		TCRBD01-01*01	TCRBD01	TCRBD01-01	1				TCRBJ02-07*01	TCRBJ02	TCRBJ02-07	1				0	3	4	2	3	6	39	56	59	65	68	29	In	VDJ							0.00023068
CTGAAGATCCGGTCCACAAAGCTGGAGGACTCAGCCATGTACTTCTGTGCCAGCGGACGGGTAAAGCACGAGCAGTACTTCGGGCCG	CASGRVKHEQYF	345	0.0324337	36	TCRBV02-01*01	TCRBV02	TCRBV02-01	1				unresolved		unresolved		TCRBD01,TCRBD02	TCRBD01-01,TCRBD02-01		TCRBJ02-07*01	TCRBJ02	TCRBJ02-07	1				8	0	1	7	9	5	45	-1	54	58	67	32	In	VDJ							0.00023068
CACATCAATTCCCTGGAGCTTGGTGACTCTGCTGTGTATTTCTGTGCCAGCAGCCGAGGGGGGGTTGAAAAACTGTTTTTTGGCAGT	CASSRGGVEKLFF	343	0.0322456	39	TCRBV03	TCRBV03	unresolved			TCRBV03-01,TCRBV03-02		TCRBD02-01*01	TCRBD02	TCRBD02-01	1				TCRBJ01-04*01	TCRBJ01	TCRBJ01-04	1				4	2	9	0	1	7	42	55	57	64	65	32	In	VDJ							0.00022934
GTCCCTAGAGTCTGCCATCCCCAACCAGACAGCTCTTTACTTCTGTGCCACAAAACGGGGGCTCCCAGGGAGCAGTACTTCGGGCCG		339	0.0318696	38	TCRBV24	TCRBV24	unresolved			TCRBV24-01,TCRBV24-or09_02		unresolved		unresolved		TCRBD01,TCRBD02	TCRBD01-01,TCRBD02-01		TCRBJ02-07*01	TCRBJ02	TCRBJ02-07	1				10	5	6	0	7	7	43	51	56	62	69	28	Out	VDJ							0.00022667
GCGTCTGCTGTACCCTCTCAGACATCTGTGTACTTCTGTGCCAGCAGTGAACGGGGTCTTGCCACAGATACGCAGTATTTTGGCCCA	CASSERGLATDTQYF	338	0.0317756	45	TCRBV06-04	TCRBV06	TCRBV06-04				01,02	TCRBD02-01*01	TCRBD02	TCRBD02-01	1				TCRBJ02-03*01	TCRBJ02	TCRBJ02-03	1				3	1	8	3	6	2	36	50	51	56	62	30	In	VDJ							0.000226
AACGCCTTGGAGCTGGACGACTCGGCCCTGTATCTCTGTGCCAGCAGCTTAGACAGGGGGCTGACTAAGGAGCAGTACTTCGGGCCG	CASSLDRGLTKEQYF	336	0.0315876	45	TCRBV05-04*01	TCRBV05	TCRBV05-04	1				TCRBD01-01*01	TCRBD01	TCRBD01-01	1				TCRBJ02-07*01	TCRBJ02	TCRBJ02-07	1				2	1	2	0	8	7	36	50	51	61	69	30	In	VDJ							0.00022466
GAGTCGGCTGCTCCCTCCCAGACATCTGTGTACTTCTGTGCCAGCACTGAGGGTTTAGCGGGGTACAATGAGCAGTTCTTCGGGCCA	CASTEGLAGYNEQFF	333	0.0313055	45	TCRBV06-01*01	TCRBV06	TCRBV06-01	1				TCRBD02-01*01	TCRBD02	TCRBD02-01	1				TCRBJ02-01*01	TCRBJ02	TCRBJ02-01	1				3	5	5	3	0	4	36	50	55	-1	63	29	In	VDJ							0.00022266
AACGCCTTGGAGCTGGACGACTCGGCCCTGTATCTCTGTGCCAGCAGCATACGAGGAGGTAGGGCAGGGGAGCAGTACTTCGGGCCG	CASSIRGGRAGEQYF	330	0.0310235	45	TCRBV05-04*01	TCRBV05	TCRBV05-04	1				unresolved		unresolved		TCRBD01,TCRBD02	TCRBD01-01,TCRBD02-01		TCRBJ02-07*01	TCRBJ02	TCRBJ02-07	1				4	16	4	3	0	7	36	48	64	-1	69	25	In	VDJ							0.00022065
ACTGTGACATCGGCCCAAAAGAACCCGACAGCTTTCTATCTCTGTGCCAGTAGTTTACAGGGTGGGACTGAAGCTTTCTTTGGACAA	CASSLQGGTEAFF	329	0.0309295	39	TCRBV19-01	TCRBV19	TCRBV19-01				01,02	TCRBD01-01*01	TCRBD01	TCRBD01-01	1				TCRBJ01-01*01	TCRBJ01	TCRBJ01-01	1				5	2	3	3	4	5	42	54	56	62	66	26	In	VDJ							0.00021998
ATCAATTCCCTGGAGCTTGGTGACTCTGCTGTGTATTTCTGTGCCAGCAGCCAGGGTTTAGTAGGAAACACCATATATTTTGGAGAG	CASSQGLVGNTIYF	329	0.0309295	42	TCRBV03	TCRBV03	unresolved			TCRBV03-01,TCRBV03-02		unresolved		unresolved		TCRBD01,TCRBD02	TCRBD01-01,TCRBD02-01		TCRBJ01-03*01	TCRBJ01	TCRBJ01-03	1				3	0	0	9	7	4	39	-1	53	56	63	38	In	VDJ							0.00021998
CCAGCCCCAACCAGACCTCTCTGTACTTCTGTGCCAGCAGTTTAAAGGACAGAAAGGTGAGCCAAAAACATTCAGTACTTCGGCGCC		328	0.0308355	52	TCRBV27-01*01	TCRBV27	TCRBV27-01	1				TCRBD01-01*01	TCRBD01	TCRBD01-01	1				TCRBJ02-04*01	TCRBJ02	TCRBJ02-04	1				2	2	1	5	7	0	29	44	46	52	59	32	Out	VDJ							0.00021931
AACGCCTTGTTGCTGGGGGACTCGGCCCTCTATCTCTGTGCCAGCGAGTTTTGGCGGACTCGGTACAATGAGCAGTTCTTCGGGCCA	CASEFWRTRYNEQFF	325	0.0305534	45	TCRBV05-06*01	TCRBV05	TCRBV05-06	1				TCRBD02-01	TCRBD02	TCRBD02-01				01,02	TCRBJ02-01*01	TCRBJ02	TCRBJ02-01	1				7	10	1	10	3	4	36	45	55	60	63	30	In	VDJ							0.00021731
CGCACACAGCAGGAGGACTCCGCCGTGTATCTCTGTGCCAGCAGCTTATACTCGGGGACAGGGAATTCCGAGCAGTACTTCGGGCCG	CASSLYSGTGNSEQYF	324	0.0304594	48	TCRBV07-08*01	TCRBV07	TCRBV07-08	1				TCRBD01-01*01	TCRBD01	TCRBD01-01	1				TCRBJ02-07*01	TCRBJ02	TCRBJ02-07	1				2	6	0	3	5	6	33	48	54	63	68	28	In	VDJ							0.00021664
TCCCTGTCCCTAGAGTCTGCCATCCCCAACCAGACAGCTCTTTACTTCTGTGCCACCAGTGCGTCAGATACGCAGTATTTTGGCCCA	CATSASDTQYF	324	0.0304594	33	TCRBV24	TCRBV24	unresolved			TCRBV24-01,TCRBV24-or09_02		TCRBD02-01	TCRBD02	TCRBD02-01				01,02	TCRBJ02-03*01	TCRBJ02	TCRBJ02-03	1				5	0	8	6	1	4	48	-1	61	63	64	31	In	VDJ							0.00021664
TCGGCTGCTCCCTCCCAGACATCTGTGTACTTCTGTGCCAGCAGTTACACTAGCGGGGGGGCCGAGAAGACCCAGTACTTCGGGCCA	CASSYTSGGAEKTQYF	321	0.0301774	48	TCRBV06-05*01	TCRBV06	TCRBV06-05	1				TCRBD02-01*01	TCRBD02	TCRBD02-01	1				TCRBJ02-05*01	TCRBJ02	TCRBJ02-05	1				2	0	3	0	6	6	33	-1	48	61	67	29	In	VDJ							0.00021463
TGAGCAACCTGAGCCCTGAAGACAGCAGCATATATCTCTGCAGCCATAGGGCAGGGGGGAGTATTAGGAAAACTGTTTTTTGGCAGT		319	0.0299894	43	TCRBV29-01*01	TCRBV29	TCRBV29-01	1				TCRBD01-01*01	TCRBD01	TCRBD01-01	1				TCRBJ01-04*01	TCRBJ01	TCRBJ01-04	1				8	7	4	1	10	10	38	44	51	58	68	31	Out	VDJ							0.00021329
AATTCCCTGGAGCTTGGTGACTCTGCTGTGTATTTCTGTGCCAGCAGACTAGCGGGGGGCGGACCCGGGGAGCTGTTTTTTGGAGAA	CASRLAGGGPGELFF	318	0.0298954	45	TCRBV03	TCRBV03	unresolved			TCRBV03-01,TCRBV03-02		TCRBD02-01*01	TCRBD02	TCRBD02-01	1				TCRBJ02-02*01	TCRBJ02	TCRBJ02-02	1				6	0	3	1	5	6	36	-1	47	59	64	23	In	VDJ							0.00021263
GAGTCCGCCAGCACCAACCAGACATCTATGTACCTCTGTGCCAGCAGTTTAGGAGCGGGGTCGGACAATGAGCAGTTCTTCGGGCCA	CASSLGAGSDNEQFF	311	0.0292373	45	TCRBV28-01*01	TCRBV28	TCRBV28-01	1				TCRBD02-01*01	TCRBD02	TCRBD02-01	1				TCRBJ02-01*01	TCRBJ02	TCRBJ02-01	1				2	2	6	3	4	5	36	51	53	60	64	25	In	VDJ							0.00020795
AATGTGAGCACCTTGGAGCTGGGGGACTCGGCCCTTTATCTTTGCGCCAGTACTCAGGGGCCGTCCTACGAGCAGTACTTCGGGCCG	CASTQGPSYEQYF	308	0.0289553	39	TCRBV05-01*01	TCRBV05	TCRBV05-01	1				TCRBD01-01*01	TCRBD01	TCRBD01-01	1				TCRBJ02-07*01	TCRBJ02	TCRBJ02-07	1				8	4	4	2	3	1	42	50	54	60	63	27	In	VDJ							0.00020594
CTGCTGTCGGCTGCTCCCTCCCAGACATCTGTGTACTTCTGTGCCAGCAGTTACTACGGTGGGGCCAACGTCCTGACTTTCGGGGCC	CASSYYGGANVLTF	306	0.0287672	42	TCRBV06-05*01	TCRBV06	TCRBV06-05	1				TCRBD02-01	TCRBD02	TCRBD02-01				01,02	TCRBJ02-06*01	TCRBJ02	TCRBJ02-06	1				1	1	8	5	0	3	39	55	56	-1	59	24	In	VDJ							0.0002046
GTCTGCTGTACCCTCTCAGACATCTGTGTACTTCTGTGCCAGCAGTGACTCCCGTTGGGGGCGCCTTATGAAGCTTTCTTTGGACAA		303	0.0284852	47	TCRBV06-04	TCRBV06	TCRBV06-04				01,02	TCRBD01-01*01	TCRBD01	TCRBD01-01	1				TCRBJ01-01*01	TCRBJ01	TCRBJ01-01	1				0	5	6	0	6	7	34	51	56	62	68	25	Out	VDJ							0.0002026
AAGATCCAACCTGCAAAGCTTGAGGACTCGGCCGTGTATCTCTGTGCCAGCAGCTTATGGGCAACTGAGACCCAGTACTTCGGGCCA	CASSLWATETQYF	300	0.0282032	39	TCRBV11-02*02	TCRBV11	TCRBV11-02	2				TCRBD01-01*01	TCRBD01	TCRBD01-01	1				TCRBJ02-05*01	TCRBJ02	TCRBJ02-05	1				2	1	8	0	4	5	42	57	58	62	66	25	In	VDJ							0.00020059
CTCCCAGACATCTGTGTATTTCTGCGCCAGCAGTGAGGTTTATCCGGGACAGGCAATTTCTCTAATTCACCCCTCCACTTTGGGAAC		300	0.0282032	59	TCRBV10-02*01	TCRBV10	TCRBV10-02	1				TCRBD01-01*01	TCRBD01	TCRBD01-01	1				TCRBJ01-06*01	TCRBJ01	TCRBJ01-06	1				2	8	0	4	9	6	22	37	45	53	62	26	Out	VDJ							0.00020059
CAGCCCTCAGAACCCAGGGACTCAGCTGTGTACTTCTGTGCCAGCAGTCGCTCAGGGTTCTCTGGAAACACCATATATTTTGGAGAG	CASSRSGFSGNTIYF	295	0.0277331	45	TCRBV12	TCRBV12	unresolved			TCRBV12-03,TCRBV12-04		TCRBD01-01*01	TCRBD01	TCRBD01-01	1				TCRBJ01-03*01	TCRBJ01	TCRBJ01-03	1				5	4	4	3	2	0	36	48	52	57	59	24	In	VDJ							0.00019725
CAATTCCCTGGAGCTTGGTGACTCTGCTGTGTATTTCTGTGCCAGCAGCCAAGAACAGGGGGTATCAATGAGCAGTTCTTCGGGCCA		292	0.0274511	44	TCRBV03	TCRBV03	unresolved			TCRBV03-01,TCRBV03-02		TCRBD01-01*01	TCRBD01	TCRBD01-01	1				TCRBJ02-01*01	TCRBJ02	TCRBJ02-01	1				0	0	3	1	3	6	37	-1	54	62	65	29	Out	VDJ							0.00019524
TCGGCTGCTCCCTCCCAGACATCTGTGTACTTCTGTGCCAGCAGTGAAGAGGGAGGAGGGTACGATTCACCCCTCCACTTTGGGAAC	CASSEEGGGYDSPLHF	292	0.0274511	48	TCRBV06-01*01	TCRBV06	TCRBV06-01	1				TCRBD02-01*02	TCRBD02	TCRBD02-01	2				TCRBJ01-06*01	TCRBJ01	TCRBJ01-06	1				1	1	9	1	8	8	33	49	50	56	64	25	In	VDJ							0.00019524
CCCTGATTCTGGAGTCCGCCAGCACCAACCAGACATCTATGTACCTCTGTGCCGCGGGGAGGGGCTACTGAAGCTTTCTTTGGACAA		291	0.0273571	34	TCRBV28-01*01	TCRBV28	TCRBV28-01	1				TCRBD02-01*02	TCRBD02	TCRBD02-01	2				TCRBJ01-01*01	TCRBJ01	TCRBJ01-01	1				11	3	9	0	3	5	47	53	56	63	66	25	Out	VDJ							0.00019457
GTGAGCAACATGAGCCCTGAAGACAGCAGCATATATCTCTGCAGCGTGGGGACAGGGGGCACTAATGAAAAACTGTTTTTTGGCAGT	CSVGTGGTNEKLFF	281	0.026417	42	TCRBV29-01*01	TCRBV29	TCRBV29-01	1				TCRBD01-01*01	TCRBD01	TCRBD01-01	1				TCRBJ01-04*01	TCRBJ01	TCRBJ01-04	1				6	1	0	0	0	2	39	47	48	-1	60	22	In	VDJ							0.00018789
TCCCTGGAGCTTGGTGACTCTGCTGTGTATTTCTGTGCCAGCAGCCAAGGGGCGGCAGGGGGGAGTTCACCCCTCCACTTTGGGAAC	CASSQGAAGGSSPLHF	281	0.026417	48	TCRBV03	TCRBV03	unresolved			TCRBV03-01,TCRBV03-02		TCRBD01-01*01	TCRBD01	TCRBD01-01	1				TCRBJ01-06*01	TCRBJ01	TCRBJ01-06	1				1	6	4	1	3	9	33	49	55	62	65	22	In	VDJ							0.00018789
CTGGAGTCGGCTGCTCCCTCCCAGACATCTGTGTACTTCTGTGCCAGCAAGGCCCAGGCGTACCAAGAGACCCAGTACTTCGGGCCA	CASKAQAYQETQYF	280	0.026323	42	TCRBV06-01*01	TCRBV06	TCRBV06-01	1				TCRBD01-01*01	TCRBD01	TCRBD01-01	1				TCRBJ02-05*01	TCRBJ02	TCRBJ02-05	1				7	5	4	4	3	0	39	49	54	58	61	25	In	VDJ							0.00018722
AAGATCCGGTCCACAAAGCTGGAGGACTCAGCCATGTACTTCTGTGCCAGCAGTCTAGCAGGTGCAGATACGCAGTATTTTGGCCCA	CASSLAGADTQYF	275	0.0258529	39	TCRBV02-01*01	TCRBV02	TCRBV02-01	1				TCRBD02-01	TCRBD02	TCRBD02-01				01,02	TCRBJ02-03*01	TCRBJ02	TCRBJ02-03	1				5	0	4	7	5	4	42	-1	54	59	64	25	In	VDJ							0.00018387
GAGTCGGCTGCTCCCTCCCAGACATCTGTGTACTTCTGTGCCAGCGCGGCCAGGGGGCTGGGGTATGAGGGCTACACCTTCGGTTCG	CASAARGLGYEGYTF	274	0.0257589	45	TCRBV06-01*01	TCRBV06	TCRBV06-01	1				TCRBD01-01*01	TCRBD01	TCRBD01-01	1				TCRBJ01-02*01	TCRBJ01	TCRBJ01-02	1				8	5	4	0	11	8	36	45	50	58	69	24	In	VDJ							0.00018321
GAGTCGGCTGCTCCCTCCCAGACATCTGTGTACTTCTGTGCCAGCCGGAAGGGGACAGGGCCAAACTACGAGCAGTACTTCGGGCCG	CASRKGTGPNYEQYF	273	0.0256649	45	TCRBV06-01*01	TCRBV06	TCRBV06-01	1				TCRBD01-01*01	TCRBD01	TCRBD01-01	1				TCRBJ02-07*01	TCRBJ02	TCRBJ02-07	1				8	6	0	3	5	3	36	45	51	60	65	26	In	VDJ							0.00018254
AATTCCCTGGAGCTTGGTGACTCTGCTGTGTATTTCTGTGCCAGCAGCCACCGACAGCCTAGCACAGATACGCAGTATTTTGGCCCA	CASSHRQPSTDTQYF	269	0.0252889	45	TCRBV03	TCRBV03	unresolved			TCRBV03-01,TCRBV03-02		TCRBD01-01*01	TCRBD01	TCRBD01-01	1				TCRBJ02-03*01	TCRBJ02	TCRBJ02-03	1				3	2	2	5	3	0	36	50	52	57	60	27	In	VDJ							0.00017986
ATCCGGTCCACAAAGCTGGAGGACTCAGCCATGTACTTCTGTGCCAGCAGTGCGGCAGACGTCTCCTACGAGCAGTACTTCGGGCCG	CASSAADVSYEQYF	268	0.0251948	42	TCRBV02-01*01	TCRBV02	TCRBV02-01	1				unresolved		unresolved		TCRBD01,TCRBD02	TCRBD01-01,TCRBD02-01		TCRBJ02-07*01	TCRBJ02	TCRBJ02-07	1				4	5	2	7	2	0	39	52	57	60	62	23	In	VDJ							0.00017919
CTGAAGATCCAGCCCTCAGAACCCAGGGACTCAGCTGTGTACTTCTGTGCCAGCAGTTCGGCCAACTATGGCTACACCTTCGGTTCG	CASSSANYGYTF	264	0.0248188	36	TCRBV12	TCRBV12	unresolved			TCRBV12-03,TCRBV12-04		unresolved		unresolved		TCRBD01,TCRBD02	TCRBD01-01,TCRBD02-01		TCRBJ01-02*01	TCRBJ01	TCRBJ01-02	1				4	1	9	0	1	2	45	58	59	62	63	21	In	VDJ							0.00017652
ACGATCCAGCGCACAGAGCAGCGGGACTCGGCCATGTATCGCTGTGCCAGCAGCTCCCTTGGGGGTGGCGAGCAGTACTTCGGGCCG	CASSSLGGGEQYF	261	0.0245368	39	TCRBV07-06*01	TCRBV07	TCRBV07-06	1				unresolved		unresolved		TCRBD01,TCRBD02	TCRBD01-01,TCRBD02-01		TCRBJ02-07*01	TCRBJ02	TCRBJ02-07	1				4	5	6	1	3	6	42	55	60	65	68	21	In	VDJ							0.00017451
TCCCTGGAGCTTGGTGACTCTGCTGTGTATTTCTGTGCCAGCAGCCATTCAGGGGGGGCCCCTTACAATGAGCAGTTCTTCGGGCCA	CASSHSGGAPYNEQFF	261	0.0245368	48	TCRBV03	TCRBV03	unresolved			TCRBV03-01,TCRBV03-02		unresolved		unresolved		TCRBD01,TCRBD02	TCRBD01-01,TCRBD02-01		TCRBJ02-01*01	TCRBJ02	TCRBJ02-01	1				3	2	4	1	7	4	33	47	49	56	63	18	In	VDJ							0.00017451
CACATCAATTCCCTGGAGCTTGGTGACTCTGCTGTGTATTTCTGTGCCAGCAGCCATACGACTGCACGGGAGCAGTTCTTCGGGCCA	CASSHTTAREQFF	257	0.0241607	39	TCRBV03	TCRBV03	unresolved			TCRBV03-01,TCRBV03-02		TCRBD02-01	TCRBD02	TCRBD02-01				01,02	TCRBJ02-01*01	TCRBJ02	TCRBJ02-01	1				3	3	2	10	6	10	42	56	59	63	69	19	In	VDJ							0.00017184
CACATCAATTCCCTGGAGCTTGGTGACTCTGCTGTGTATTTCTGTGCCAGCAGGGGGAGCGAGGCGGGGACGCAGTATTTTGGCCCA	CASRGSEAGTQYF	257	0.0241607	39	TCRBV03	TCRBV03	unresolved			TCRBV03-01,TCRBV03-02		TCRBD02-01*01	TCRBD02	TCRBD02-01	1				TCRBJ02-03*01	TCRBJ02	TCRBJ02-03	1				6	10	7	3	0	9	42	53	63	-1	69	20	In	VDJ							0.00017184
CTCAGGCTGGAGTTGGCTGCTCCCTCCCAGACATCTGTGTACTTCTGTGCCTGGGGGAGCTCCTACAATGAGCAGTTCTTCGGGCCA	CAWGSSYNEQFF	253	0.0237847	36	TCRBV06-06	TCRBV06	TCRBV06-06				01,02	unresolved		unresolved		TCRBD01,TCRBD02	TCRBD01-01,TCRBD02-01		TCRBJ02-01*01	TCRBJ02	TCRBJ02-01	1				11	1	6	1	2	0	45	51	52	57	59	20	In	VDJ							0.00016916
GCTGTCGGCTGCTCCCTCCCAGACATCTGTGTACTTCTGTGCCAGCAGTTACCCCACCAGGGCCTTTACGAGCAGTACTTCGGGCCG		252	0.0236907	44	TCRBV06-05*01	TCRBV06	TCRBV06-05	1				TCRBD01-01*01	TCRBD01	TCRBD01-01	1				TCRBJ02-07*01	TCRBJ02	TCRBJ02-07	1				2	5	4	3	4	4	37	52	57	62	66	18	Out	VDJ							0.0001685
GAGTCGGCTGCTCCCTCCCAAACATCTGTGTACTTCTGTGCCAGCAGTCCAAGCGGGGGGGCTTACAATGAGCAGTTCTTCGGGCCA	CASSPSGGAYNEQFF	250	0.0235026	45	TCRBV06	TCRBV06	unresolved			TCRBV06-02,TCRBV06-03		TCRBD02-01*01	TCRBD02	TCRBD02-01	1				TCRBJ02-01*01	TCRBJ02	TCRBJ02-01	1				5	3	6	0	2	4	36	48	51	61	63	22	In	VDJ							0.00016716
TGTAGTCTGCTGCCTCCTCCCAGACATCTGTATATTTCTGCGCCAGCAGTGAGCCGCCGGCGGCACACTGAAGCTTTCTTTGGACAA		248	0.0233146	43	TCRBV10-01	TCRBV10	TCRBV10-01				01,02	TCRBD02-01	TCRBD02	TCRBD02-01				01,02	TCRBJ01-01*01	TCRBJ01	TCRBJ01-01	1				2	6	7	5	1	3	38	53	59	63	64	23	Out	VDJ							0.00016582
ACCAGTGCCCATCCTGAAGACAGCAGCTTCTACATCTGCAGTGCTAGAGGAGGACAACTGAACACCGGGGAGCTGTTTTTTGGAGAA	CSARGGQLNTGELFF	246	0.0231266	45	TCRBV20	TCRBV20	unresolved			TCRBV20-01,TCRBV20-or09_02		TCRBD01-01*01	TCRBD01	TCRBD01-01	1				TCRBJ02-02*01	TCRBJ02	TCRBJ02-02	1				1	2	1	6	3	1	36	49	51	56	59	21	In	VDJ							0.00016448
AATTCCCTGGAGCTTGGTGACTCTGCTGTGTATTTCTGTGCCAGCAGCCAAGACAGGGGGGCCTACAATGAGCAGTTCTTCGGGCCA	CASSQDRGAYNEQFF	245	0.0230326	45	TCRBV03	TCRBV03	unresolved			TCRBV03-01,TCRBV03-02		TCRBD01-01*01	TCRBD01	TCRBD01-01	1				TCRBJ02-01*01	TCRBJ02	TCRBJ02-01	1				0	0	4	1	1	2	36	-1	53	60	61	24	In	VDJ							0.00016382
CTGGAGCTTGGTGACTCTGCTGTGTATTTCTGTGCCAGCAGCCCCACAGTACTAGCGGGGTTCACAGATACGCAGTATTTTGGCCCA	CASSPTVLAGFTDTQYF	244	0.0229386	51	TCRBV03	TCRBV03	unresolved			TCRBV03-01,TCRBV03-02		TCRBD02-01*01	TCRBD02	TCRBD02-01	1				TCRBJ02-03*01	TCRBJ02	TCRBJ02-03	1				4	7	3	3	2	2	30	43	50	60	62	20	In	VDJ							0.00016315
AATTCCCTGGAGCTTGGTGACTCTGCTGTGTATTTCTGTGCCAGCAGCCAAGGGCAGGGAGGTGTGTATGGCTACACCTTCGGTTCG	CASSQGQGGVYGYTF	243	0.0228446	45	TCRBV03	TCRBV03	unresolved			TCRBV03-01,TCRBV03-02		TCRBD02-01*02	TCRBD02	TCRBD02-01	2				TCRBJ01-02*01	TCRBJ01	TCRBJ01-02	1				1	4	9	1	4	5	36	52	56	62	66	19	In	VDJ							0.00016248
ATCAATTCCCTGGAGCTTGGTGACTCTGCTGTGTATTTCTGTGCCAGCAGCCAAGGAGGGTCGTCCTACGAGCAGTACTTCGGGCCG	CASSQGGSSYEQYF	241	0.0226566	42	TCRBV03	TCRBV03	unresolved			TCRBV03-01,TCRBV03-02		TCRBD02-01*02	TCRBD02	TCRBD02-01	2				TCRBJ02-07*01	TCRBJ02	TCRBJ02-07	1				1	0	11	0	3	1	39	-1	55	60	63	17	In	VDJ							0.00016114
AATTCCCTGGAGCTTGGTGACTCTGCTGTGTATTTCTGTGCCAGCAGCCAACGCGGGGGAGTCAAAAACATTCAGTACTTCGGCGCC	CASSQRGGVKNIQYF	240	0.0225625	45	TCRBV03	TCRBV03	unresolved			TCRBV03-01,TCRBV03-02		TCRBD02-01*01	TCRBD02	TCRBD02-01	1				TCRBJ02-04*01	TCRBJ02	TCRBJ02-04	1				2	1	7	2	3	3	36	51	52	59	62	19	In	VDJ							0.00016047
CTCTGCTGTGTATTTCTGTGCCAGCAGCCAACCCCGGGGGGAACTAGCTATTGGGGGACGGGCGGCGGGGAGCTGTTTTTTGGAGAA		235	0.0220925	65	TCRBV03	TCRBV03	unresolved			TCRBV03-01,TCRBV03-02		TCRBD02-01*01	TCRBD02	TCRBD02-01	1				TCRBJ02-02*01	TCRBJ02	TCRBJ02-02	1				2	3	8	1	24	7	16	31	34	41	65	21	Out	VDJ							0.00015713
CTGCAGCCAGAAGACTCAGCCCTGTATCTCTGCGCCAGCAGCCAAGATGGGACAGGGGCTCCCTTAAATGGCTACACCTTCGGTTCG	CASSQDGTGAPLNGYTF	234	0.0219985	51	TCRBV04-01*01	TCRBV04	TCRBV04-01	1				TCRBD01-01*01	TCRBD01	TCRBD01-01	1				TCRBJ01-02*01	TCRBJ01	TCRBJ01-02	1				0	1	0	2	9	6	30	47	48	58	67	18	In	VDJ							0.00015646
GTGACCAGTGCCCATCCTGAAGACAGCAGCTTCTACATCTGCAGTGCTAGGGCGGGTATGAGGGCCTATGGCTACACCTTCGGTTCG	CSARAGMRAYGYTF	230	0.0216224	42	TCRBV20	TCRBV20	unresolved			TCRBV20-01,TCRBV20-or09_02		TCRBD02-01	TCRBD02	TCRBD02-01				01,02	TCRBJ01-02*01	TCRBJ01	TCRBJ01-02	1				3	1	7	4	9	4	39	50	51	56	65	19	In	VDJ							0.00015379
ATTCCCTGGAGCTTGGTGACTCTGCTGTGTATTTCTGTGCCAGCAGCCAAGCGGGCATCCCCCACAGATACGCAGTATTTTGGCCCA		229	0.0215284	46	TCRBV03	TCRBV03	unresolved			TCRBV03-01,TCRBV03-02		unresolved		unresolved		TCRBD01,TCRBD02	TCRBD01-01,TCRBD02-01		TCRBJ02-03*01	TCRBJ02	TCRBJ02-03	1				1	1	8	0	6	2	35	51	52	56	62	23	Out	VDJ							0.00015312
AACGCCTTGGAGCTGGACGACTCGGCCCTGTATCTCTGTGCCAGCAGCCCGGGGTCAGGGGGCGAGGAGACCCAGTACTTCGGGCCA	CASSPGSGGEETQYF	225	0.0211524	45	TCRBV05-04*01	TCRBV05	TCRBV05-04	1				TCRBD01-01*01	TCRBD01	TCRBD01-01	1				TCRBJ02-05*01	TCRBJ02	TCRBJ02-05	1				4	7	4	0	3	5	36	48	55	63	66	18	In	VDJ							0.00015044
ATCCAACCTGCAAAGCTTGAGGACTCGGCCGTGTATCTCTGTGCCAGCAGCCCGCCGACAGGGAACGGGGAGCTGTTTTTTGGAGAA	CASSPPTGNGELFF	225	0.0211524	42	TCRBV11-02*02	TCRBV11	TCRBV11-02	2				TCRBD01-01*01	TCRBD01	TCRBD01-01	1				TCRBJ02-02*01	TCRBJ02	TCRBJ02-02	1				5	5	2	3	2	7	39	51	56	63	65	17	In	VDJ							0.00015044
CTTCACATCAATTCCCTGGAGCTTGGTGACTCTGCTGTGTATTTCTGTGCCAGCAGCGAGCAACAGGGGCCCATATATTTTGGAGAG	CASSEQQGPIYF	225	0.0211524	36	TCRBV03	TCRBV03	unresolved			TCRBV03-01,TCRBV03-02		TCRBD01-01*01	TCRBD01	TCRBD01-01	1				TCRBJ01-03*01	TCRBJ01	TCRBJ01-03	1				5	5	3	2	1	11	45	57	62	69	70	15	In	VDJ							0.00015044
GAGTCGGCTGCTCCCTCCCAGACATCTGTGTACTTCTGTGCCAGCGGCCGGGACCTAAGTGGGGGCACTGAAGCTTTCTTTGGACAA	CASGRDLSGGTEAFF	225	0.0211524	45	TCRBV06-01*01	TCRBV06	TCRBV06-01	1				unresolved		unresolved		TCRBD01,TCRBD02	TCRBD01-01,TCRBD02-01		TCRBJ01-01*01	TCRBJ01	TCRBJ01-01	1				8	4	0	7	11	4	36	45	49	54	65	19	In	VDJ							0.00015044
AAGATCCAGCCCTCAGAACCCAGGGACTCAGCTGTGTACTTCTGTGCAACACAGGGAGGTCTTTTCTATGGCTACACCTTCGGTTCG	CATQGGLFYGYTF	223	0.0209644	39	TCRBV12	TCRBV12	unresolved			TCRBV12-03,TCRBV12-04		unresolved		unresolved		TCRBD01,TCRBD02	TCRBD01-01,TCRBD02-01		TCRBJ01-02*01	TCRBJ01	TCRBJ01-02	1				12	3	3	3	9	4	42	47	50	56	65	19	In	VDJ							0.00014911
CACACCCTGCAGCCAGAAGACTCGGCCCTGTATCTCTGCGCCAGCAGGGCTAGCTCCCTAGGGTACAATGAGCAGTTCTTCGGGCCA	CASRASSLGYNEQFF	223	0.0209644	45	TCRBV04-03*01	TCRBV04	TCRBV04-03	1				TCRBD02-01	TCRBD02	TCRBD02-01				01,02	TCRBJ02-01*01	TCRBJ02	TCRBJ02-01	1				6	2	4	7	9	4	36	47	49	54	63	19	In	VDJ							0.00014911
CTGGAGTCCGCCAGCACCAACCAGACATCTATGTACCTCTGTGCCAGCACGGCAGAGTCCTATAATTCACCCCTCCACTTTGGGAAC	CASTAESYNSPLHF	223	0.0209644	42	TCRBV28-01*01	TCRBV28	TCRBV28-01	1				unresolved		unresolved		TCRBD01,TCRBD02	TCRBD01-01,TCRBD02-01		TCRBJ01-06*01	TCRBJ01	TCRBJ01-06	1				7	3	4	5	2	1	39	49	52	55	57	18	In	VDJ							0.00014911
GAGTCCGCTACCAGCTCCCAGACATCTGTGTACTTCTGTGCCATCAGTGGCCCTATGGACAGCCCCTACGAGCAGTACTTCGGGCCG	CAISGPMDSPYEQYF	217	0.0204003	45	TCRBV10-03*01	TCRBV10	TCRBV10-03	1				TCRBD01-01*01	TCRBD01	TCRBD01-01	1				TCRBJ02-07*01	TCRBJ02	TCRBJ02-07	1				4	7	1	5	2	2	36	49	56	62	64	18	In	VDJ							0.00014509
TCGGCCCAAAAGAACCCGACAGCTTTCTATCTCTGTGCCAGTAGTATATTGGCAGCGGGGAGCTACTACGAGCAGTACTTCGGGCCG	CASSILAAGSYYEQYF	217	0.0204003	48	TCRBV19-01	TCRBV19	TCRBV19-01				01,02	TCRBD02-01*01	TCRBD02	TCRBD02-01	1				TCRBJ02-07*01	TCRBJ02	TCRBJ02-07	1				2	5	6	3	5	3	33	48	53	60	65	18	In	VDJ							0.00014509
GTGAGCAACATGAGCCCTGAAGACAGCAGCATATATCTCTGCAGCGTTGGAACAGGAGGCACTAATGAAAAACTGTTTTTTGGCAGT	CSVGTGGTNEKLFF	216	0.0203063	42	TCRBV29-01*01	TCRBV29	TCRBV29-01	1				unresolved		unresolved		TCRBD01,TCRBD02	TCRBD01-01,TCRBD02-01		TCRBJ01-04*01	TCRBJ01	TCRBJ01-04	1				4	2	3	4	4	2	39	49	51	56	60	17	In	VDJ							0.00014442
ACACAGCAGGAGGACTCGGCCGTGTATCTCTGTGCCAGCAGCTTAGGTGTGGGGCGGGCTGTCGTGGAGACCCAGTACTTCGGGCCA	CASSLGVGRAVVETQYF	215	0.0202123	51	TCRBV07-02*01	TCRBV07	TCRBV07-02	1				unresolved		unresolved		TCRBD01,TCRBD02	TCRBD01-01,TCRBD02-01		TCRBJ02-05*01	TCRBJ02	TCRBJ02-05	1				1	4	7	0	11	5	30	46	50	55	66	16	In	VDJ							0.00014376
CACCTACACACCCTGCAGCCAGAAGACTCGGCCCTGTATCTCTGCGCCAGCAGCCAGGAGCGCACAGATACGCAGTATTTTGGCCCA	CASSQERTDTQYF	214	0.0201183	39	TCRBV04-03*01	TCRBV04	TCRBV04-03	1				TCRBD02-01*02	TCRBD02	TCRBD02-01	2				TCRBJ02-03*01	TCRBJ02	TCRBJ02-03	1				3	0	10	2	1	1	42	-1	56	60	61	18	In	VDJ							0.00014309
CTGCTGTCGGCTGCTCCCTCCCAGACATCTGTGTACTTCTGTGCCAGCAGTGCGGGACAGGGAATCACTGAAGCTTTCTTTGGACAA	CASSAGQGITEAFF	212	0.0199302	42	TCRBV06-05*01	TCRBV06	TCRBV06-05	1				TCRBD01-01*01	TCRBD01	TCRBD01-01	1				TCRBJ01-01*01	TCRBJ01	TCRBJ01-01	1				5	2	0	3	3	4	39	51	53	62	65	18	In	VDJ							0.00014175
TCTGCCATCCCCAACCAGACAGCTCTTTACTTCTGTGCCACCAGTGATTCTAGTCGCACCATAAATTCACCCCTCCACTTTGGGAAC	CATSDSSRTINSPLHF	212	0.0199302	48	TCRBV24	TCRBV24	unresolved			TCRBV24-01,TCRBV24-or09_02		TCRBD02-01	TCRBD02	TCRBD02-01				01,02	TCRBJ01-06*01	TCRBJ01	TCRBJ01-06	1				2	0	4	8	10	7	33	-1	49	53	63	17	In	VDJ							0.00014175
ACAGAGCAGCGGGACTCGGCCATGTATCGCTGTGCCAGCAGCTTAGGCCTGCTGGGGACCTCTGGAAACACCATATATTTTGGAGAG	CASSLGLLGTSGNTIYF	208	0.0195542	51	TCRBV07-06*01	TCRBV07	TCRBV07-06	1				unresolved		unresolved		TCRBD01,TCRBD02	TCRBD01-01,TCRBD02-01		TCRBJ01-03*01	TCRBJ01	TCRBJ01-03	1				1	8	0	7	0	0	30	46	54	-1	59	17	In	VDJ							0.00013908
CTGCTGTCGGCTGCTCCCTCCCAGACATCTGTGTACTTCTGTGCCAGCAGTCCACAGGGGGCTAATTCACCCCTCCACTTTGGGAAC	CASSPQGANSPLHF	208	0.0195542	42	TCRBV06-05*01	TCRBV06	TCRBV06-05	1				TCRBD01-01*01	TCRBD01	TCRBD01-01	1				TCRBJ01-06*01	TCRBJ01	TCRBJ01-06	1				5	2	3	0	0	6	39	51	53	-1	62	20	In	VDJ							0.00013908
AGTGCCCATCCTGAAGACAGCAGCTTCTACATCTGCAGTGCAGAGTCCGGGACAGGGGGCCGTGGGGATACGCAGTATTTTGGCCCA	CSAESGTGGRGDTQYF	206	0.0193662	48	TCRBV20	TCRBV20	unresolved			TCRBV20-01,TCRBV20-or09_02		TCRBD01-01*01	TCRBD01	TCRBD01-01	1				TCRBJ02-03*01	TCRBJ02	TCRBJ02-03	1				6	7	0	0	6	6	33	41	48	60	66	17	In	VDJ							0.00013774
CTGGAGCTTGGTGACTCTGCTGTGTATTTCTGTGCCAGCAGCCAAGATGGGGGTCCCAGCTCCTACAATGAGCAGTTCTTCGGGCCA	CASSQDGGPSSYNEQFF	206	0.0193662	51	TCRBV03	TCRBV03	unresolved			TCRBV03-01,TCRBV03-02		unresolved		unresolved		TCRBD01,TCRBD02	TCRBD01-01,TCRBD02-01		TCRBJ02-01*01	TCRBJ02	TCRBJ02-01	1				0	1	6	1	6	0	30	47	48	53	59	15	In	VDJ							0.00013774
ATCAATTCCCTGGAGCTTGGTGACTCTGCTGTGTATTTCTGTGCCAGCAGCTCCCGCGCTCTCTACAATGAGCAGTTCTTCGGGCCA	CASSSRALYNEQFF	205	0.0192722	42	TCRBV03	TCRBV03	unresolved			TCRBV03-01,TCRBV03-02		TCRBD02-01	TCRBD02	TCRBD02-01				01,02	TCRBJ02-01*01	TCRBJ02	TCRBJ02-01	1				5	4	7	6	4	3	39	51	55	58	62	24	In	VDJ							0.00013707
GCTCCCTCCCAGACATCTGTGTACTTCTGTGCCAGCAGCACCGGGACTAGCGGGGTCTCTGGGGCCAACGTCCTGACTTTCGGGGCC	CASSTGTSGVSGANVLTF	205	0.0192722	54	TCRBV06	TCRBV06	unresolved			TCRBV06-01,TCRBV06-05,TCRBV06-06		TCRBD02-01*01	TCRBD02	TCRBD02-01	1				TCRBJ02-06*01	TCRBJ02	TCRBJ02-06	1				6	4	0	3	1	0	27	38	42	55	56	19	In	VDJ							0.00013707
CCTAGAGTCTGCCATCCCCAACCAGACAGCTCTTTACTTCTGTGCCACCAGTGGATGGACTGCATGCACGAGCAGTACTTCGGGCCG		204	0.0191782	41	TCRBV24	TCRBV24	unresolved			TCRBV24-01,TCRBV24-or09_02		TCRBD02-01	TCRBD02	TCRBD02-01				01,02	TCRBJ02-07*01	TCRBJ02	TCRBJ02-07	1				5	3	1	10	6	5	40	53	56	61	67	20	Out	VDJ							0.0001364
ATCCAGCCCTCAGAACCCAGGGACTCAGCTGTGTACTTCTGTGCCAGCAGCCTACAGGGGAAGGGGGGTGAGCAGTTCTTCGGGCCA	CASSLQGKGGEQFF	203	0.0190842	42	TCRBV12	TCRBV12	unresolved			TCRBV12-03,TCRBV12-04		TCRBD01-01*01	TCRBD01	TCRBD01-01	1				TCRBJ02-01*01	TCRBJ02	TCRBJ02-01	1				6	3	3	2	8	9	39	50	53	60	68	19	In	VDJ							0.00013573
CCAGGCCCTCACATACCTCTCAGTACCTCTGTGCCAGCATCGCGAGGATGGGGGCTAGCGGGGATAAATGAGCAGTTCTTCGGGCCA		201	0.0188961	52	TCRBV25-01*01	TCRBV25	TCRBV25-01	1				TCRBD02-01*01	TCRBD02	TCRBD02-01	1				TCRBJ02-01*01	TCRBJ02	TCRBJ02-01	1				7	15	4	3	3	7	29	39	54	63	66	20	Out	VDJ							0.0001344
CTTCACATCAATTCCCTGGAGCTTGGTGACTCTGCTGTGTATTTCTGTGCCAGCAGCCAAGTCAACGGACAGACACTTTTTGGCAGT	CASSQVNGQTLF	201	0.0188961	36	TCRBV03	TCRBV03	unresolved			TCRBV03-01,TCRBV03-02		TCRBD01-01*01	TCRBD01	TCRBD01-01	1				TCRBJ01-04*01	TCRBJ01	TCRBJ01-04	1				1	5	1	5	4	18	45	61	66	72	76	23	In	VDJ							0.0001344
ATCAATTCCCTGGAGCTTGGTGACTCTGCTGTGTATTTCTGTGCCAGCAGCCACCGGGACCCCGTGTATGGCTACACCTTCGGTTCG	CASSHRDPVYGYTF	199	0.0187081	42	TCRBV03	TCRBV03	unresolved			TCRBV03-01,TCRBV03-02		unresolved		unresolved		TCRBD01,TCRBD02	TCRBD01-01,TCRBD02-01		TCRBJ01-02*01	TCRBJ01	TCRBJ01-02	1				3	2	0	7	6	5	39	53	55	60	66	18	In	VDJ							0.00013306
CCTGTCCTCAGAACCGGGAGACACGGCACTGTATCTCTGCGCCAGCAGATCCGGGACAAGGTTACTTATGGCTACACCTTCGGTTCG		199	0.0187081	44	TCRBV23-01*01	TCRBV23	TCRBV23-01	1				TCRBD01-01*01	TCRBD01	TCRBD01-01	1				TCRBJ01-02*01	TCRBJ01	TCRBJ01-02	1				6	4	0	6	8	5	37	48	52	58	66	15	Out	VDJ							0.00013306
CGGCTGCTCCCTCCCAGACATCTGTGTACTTCTGTGCCAGCCCTGGGACAGGCGAGGGGAAAGAACACTGAAGCTTTCTTTGGACAA		199	0.0187081	49	TCRBV06	TCRBV06	unresolved			TCRBV06-01,TCRBV06-05		TCRBD01-01*01	TCRBD01	TCRBD01-01	1				TCRBJ01-01*01	TCRBJ01	TCRBJ01-01	1				8	3	0	4	10	1	32	41	44	52	62	16	Out	VDJ							0.00013306
CTGCTGTCGGCTGCTCCCTCCCAGACATCTGTGTACTTCTGTGCCAGCAGTACTTCATTGGGGGGCTACGAGCAGTACTTCGGGCCG	CASSTSLGGYEQYF	197	0.0185201	42	TCRBV06-05*01	TCRBV06	TCRBV06-05	1				TCRBD02-01*01	TCRBD02	TCRBD02-01	1				TCRBJ02-07*01	TCRBJ02	TCRBJ02-07	1				5	8	9	1	0	3	39	51	59	-1	65	17	In	VDJ							0.00013172
CGCACACAGCAGGAGGACTCCGCCGTGTATCTCTGTGCCAGCAGCTTAGGGTTGTCCGTGGGCACAGATACGCAGTATTTTGGCCCA	CASSLGLSVGTDTQYF	196	0.0184261	48	TCRBV07-08*01	TCRBV07	TCRBV07-08	1				unresolved		unresolved		TCRBD01,TCRBD02	TCRBD01-01,TCRBD02-01		TCRBJ02-03*01	TCRBJ02	TCRBJ02-03	1				1	0	0	10	10	1	33	-1	49	51	61	17	In	VDJ							0.00013105
CCACTCTGAAGATCCAGCGCACACAGCAGGAGGACTCCGCCGTGTATCTCTGTGCCAGCACCCTGAGTGAAGAGGTTTTTTGGCAGT		194	0.018238	31	TCRBV07-08*01	TCRBV07	TCRBV07-08	1				TCRBD02-01*02	TCRBD02	TCRBD02-01	2				TCRBJ01-04*01	TCRBJ01	TCRBJ01-04	1				7	4	11	2	7	16	50	60	64	67	74	19	Out	VDJ							0.00012971
GCGTCTGCTGTACCCTCTCAGACATCTGTGTACTTCTGTGCCAGCAGCCCCCAGGCACGGGGAACGGGTGGCTACACCTTCGGTTCG	CASSPQARGTGGYTF	194	0.018238	45	TCRBV06-04	TCRBV06	TCRBV06-04				01,02	TCRBD02-01*01	TCRBD02	TCRBD02-01	1				TCRBJ01-02*01	TCRBJ01	TCRBJ01-02	1				6	10	8	3	6	7	36	47	57	62	68	15	In	VDJ							0.00012971
GAGTCCGCCAGCACCAACCAGACATCTATGTACCTCTGTGCCAGCAGTTTAGGACAGGGGTATCGTCAGCCCCAGCATTTTGGTGAT	CASSLGQGYRQPQHF	193	0.018144	45	TCRBV28-01*01	TCRBV28	TCRBV28-01	1				TCRBD01-01*01	TCRBD01	TCRBD01-01	1				TCRBJ01-05*01	TCRBJ01	TCRBJ01-05	1				2	0	1	2	5	6	36	-1	51	60	65	14	In	VDJ							0.00012905
AATTCCCTGGAGCTTGGTGACTCTGCTGTGTATTTCTGTGCCAGCAGCTGGGACAGGGTAATTGGAAACACCATATATTTTGGAGAG	CASSWDRVIGNTIYF	192	0.01805	45	TCRBV03	TCRBV03	unresolved			TCRBV03-01,TCRBV03-02		TCRBD01-01*01	TCRBD01	TCRBD01-01	1				TCRBJ01-03*01	TCRBJ01	TCRBJ01-03	1				5	1	0	3	4	3	36	48	49	58	62	13	In	VDJ							0.00012838
AATTCCCTGGAGCTTGGTGACTCTGCTGTGTATTTCTGTGCCAGCAGCCAAGTGAGGGCCCCTAATGAAAAACTGTTTTTTGGCAGT	CASSQVRAPNEKLFF	190	0.017862	45	TCRBV03	TCRBV03	unresolved			TCRBV03-01,TCRBV03-02		TCRBD02-01*02	TCRBD02	TCRBD02-01	2				TCRBJ01-04*01	TCRBJ01	TCRBJ01-04	1				1	1	11	0	3	3	36	52	53	58	61	12	In	VDJ							0.00012704
GGCTGGAGTTGGCTGCTCCCTCCCAGACATCTGTGTACTTCTGTGCCAGCAGACATTACAGGGCGGGACGAGCAGTACTTCGGGCCG		190	0.017862	40	TCRBV06-06	TCRBV06	TCRBV06-06				01,02	TCRBD01-01*01	TCRBD01	TCRBD01-01	1				TCRBJ02-07*01	TCRBJ02	TCRBJ02-07	1				6	5	3	3	4	5	41	52	57	63	67	18	Out	VDJ							0.00012704
CTTGGTGACTCTGCTGTGTATTTCTGTGCCAGCAGCCAAGATAGGCGGGGGCCGCTCGTGGACACAGATACGCAGTATTTTGGCCCA	CASSQDRRGPLVDTDTQYF	188	0.017674	57	TCRBV03	TCRBV03	unresolved			TCRBV03-01,TCRBV03-02		TCRBD02-01*01	TCRBD02	TCRBD02-01	1				TCRBJ02-03*01	TCRBJ02	TCRBJ02-03	1				0	3	7	2	11	2	24	41	44	51	62	17	In	VDJ							0.0001257
TCTGCCATCCCCAACCAGACAGCTCTTTACTTCTGTGCCACCAGTGATAACCGGGTATCTGGCACAGATACGCAGTATTTTGGCCCA	CATSDNRVSGTDTQYF	187	0.01758	48	TCRBV24	TCRBV24	unresolved			TCRBV24-01,TCRBV24-or09_02		TCRBD02-01	TCRBD02	TCRBD02-01				01,02	TCRBJ02-03*01	TCRBJ02	TCRBJ02-03	1				3	3	8	4	6	1	33	48	51	55	61	17	In	VDJ							0.00012503
CTGCAGAACTGGAGGATTCTGGAGTTTATTTCTGTGCCAGGCGATCCTAATCATCCCCTCATTTGACGTGCCCTCCACTTTGGGAAC		186	0.017486	49	TCRBV14-01*01	TCRBV14	TCRBV14-01	1				unresolved		unresolved		TCRBD01,TCRBD02	TCRBD01-01,TCRBD02-01		TCRBJ01-06*01	TCRBJ01	TCRBJ01-06	1				9	24	2	7	3	14	32	40	64	67	70	14	Out	VDJ							0.00012437
GTGAGCACCTTGGAGCTGGGGGACTCGGCCCTTTATCTTTGCGCCAGCAAATACTCGACAGGGGGGTACGAGCAGTACTTCGGGCCG	CASKYSTGGYEQYF	185	0.017392	42	TCRBV05-01*01	TCRBV05	TCRBV05-01	1				TCRBD01-01*01	TCRBD01	TCRBD01-01	1				TCRBJ02-07*01	TCRBJ02	TCRBJ02-07	1				6	7	2	1	1	4	39	49	56	65	66	15	In	VDJ							0.0001237
ATCAATTCCCTGGAGCTTGGTGACTCTGCTGTGTATTTCTGTGCCAGCAGCCAAGGCTCTGGGGCCAACGTCCTGACTTTCGGGGCC	CASSQGSGANVLTF	184	0.0172979	42	TCRBV03	TCRBV03	unresolved			TCRBV03-01,TCRBV03-02		unresolved		unresolved					TCRBJ02-06*01	TCRBJ02	TCRBJ02-06	1				1	0	0	0	1	0	39	-1	-1	55	56	12	In	VJ							0.00012303
GTCCCTAGAGTCTGCCATCCCCAACCAGACAGCTCTTTACTTCTGTGCCACCGGGGGTGGGGCAATCAGCCCCAGCATTTTGGTGAT		184	0.0172979	38	TCRBV24	TCRBV24	unresolved			TCRBV24-01,TCRBV24-or09_02		unresolved		unresolved		TCRBD01,TCRBD02	TCRBD01-01,TCRBD02-01		TCRBJ01-05*01	TCRBJ01	TCRBJ01-05	1				9	0	6	1	4	2	43	-1	52	57	61	16	Out	VDJ							0.00012303
CTGAGCTCTCTGGAGCTGGGGGACTCAGCTTTGTATTTCTGTGCCAGCAGCCCGACGGGGGGTGGAAACACCATATATTTTGGAGAG	CASSPTGGGNTIYF	183	0.0172039	42	TCRBV09-01	TCRBV09	TCRBV09-01				01,02	TCRBD02-01*01	TCRBD02	TCRBD02-01	1				TCRBJ01-03*01	TCRBJ01	TCRBJ01-03	1				4	4	8	1	0	3	39	51	55	-1	62	14	In	VDJ							0.00012236
ATCCAGCCCTCAGAACCCAGGGACTCAGCTGTGTACTTCTGTGCCAGCAGTTTTTTAGGGAATAACTATGGCTACACCTTCGGTTCG	CASSFLGNNYGYTF	182	0.0171099	42	TCRBV12	TCRBV12	unresolved			TCRBV12-03,TCRBV12-04		unresolved		unresolved		TCRBD01,TCRBD02	TCRBD01-01,TCRBD02-01		TCRBJ01-02*01	TCRBJ01	TCRBJ01-02	1				3	4	0	8	1	1	39	53	57	61	62	14	In	VDJ							0.00012169
CTGCTGTCGGCTGCTCCCTCCCAGACATCTGTGTACTTCTGTGCCAGCAGCTACCGTCGACAGGTCCACGAGCAGTACTTCGGGCCG	CASSYRRQVHEQYF	180	0.0169219	42	TCRBV06-05*01	TCRBV06	TCRBV06-05	1				TCRBD01-01*01	TCRBD01	TCRBD01-01	1				TCRBJ02-07*01	TCRBJ02	TCRBJ02-07	1				2	4	2	4	3	5	39	54	58	64	67	14	In	VDJ							0.00012035
GCCATCCCCAACCAGACAGCTCTTTACTTCTGTGCCACCAGTGATGTTCATGGATCCGCGAACACCGGGGAGCTGTTTTTTGGAGAA	CATSDVHGSANTGELFF	180	0.0169219	51	TCRBV24	TCRBV24	unresolved			TCRBV24-01,TCRBV24-or09_02		unresolved		unresolved		TCRBD01,TCRBD02	TCRBD01-01,TCRBD02-01		TCRBJ02-02*01	TCRBJ02	TCRBJ02-02	1				3	6	1	8	4	0	30	45	51	54	58	16	In	VDJ							0.00012035
AGTTCTAAGAAGCTCCTTCTCAGTGACTCTGGCTTCTATCTCTGTGCCTGGAGTTGGGGGCGAAACACTGAAGCTTTCTTTGGACAA	CAWSWGRNTEAFF	179	0.0168279	39	TCRBV30-01*01	TCRBV30	TCRBV30-01	1				TCRBD01-01*01	TCRBD01	TCRBD01-01	1				TCRBJ01-01*01	TCRBJ01	TCRBJ01-01	1				2	1	6	0	2	2	42	54	55	61	63	13	In	VDJ							0.00011969
CTGGAGCTTGGTGACTCTGCTGTGTATTTCTGTGCCAGCAGCCAAGATACTAGCGGGGGGTTCACCGGGGAGCTGTTTTTTGGAGAA	CASSQDTSGGFTGELFF	176	0.0165459	51	TCRBV03	TCRBV03	unresolved			TCRBV03-01,TCRBV03-02		TCRBD02-01*01	TCRBD02	TCRBD02-01	1				TCRBJ02-02*01	TCRBJ02	TCRBJ02-02	1				0	1	3	1	2	4	30	47	48	60	62	20	In	VDJ							0.00011768
TAAACCTGAGCTCTCTGGAGCTGGGGGACTCAGCTTTGTATTTCTGTGCCAGCAGCCCCCAGACAGAATACGCAGTATTTTGGCCCA		176	0.0165459	37	TCRBV09-01	TCRBV09	TCRBV09-01				01,02	TCRBD01-01*01	TCRBD01	TCRBD01-01	1				TCRBJ02-03*01	TCRBJ02	TCRBJ02-03	1				4	5	2	5	1	7	44	56	61	66	67	16	Out	VDJ							0.00011768
TGCTGCCTCCTCCCAGACATCTGTATATTTCTGCGCCAGCAGTGAGACTCGGTTCGACAGAGGAACACTGAAGCTTTCTTTGGACAA		176	0.0165459	50	TCRBV10-01	TCRBV10	TCRBV10-01				01,02	TCRBD01-01*01	TCRBD01	TCRBD01-01	1				TCRBJ01-01*01	TCRBJ01	TCRBJ01-01	1				2	9	2	5	2	1	31	46	55	60	62	14	Out	VDJ							0.00011768
ATCCGGTCCACAAAGCTGGAGGACTCAGCCATGTACTTCTGTGCCAGCAACCGGGACACAGCCTCCAATGAGCAGTTCTTCGGGCCA	CASNRDTASNEQFF	174	0.0163578	42	TCRBV02-01*01	TCRBV02	TCRBV02-01	1				TCRBD01-01*01	TCRBD01	TCRBD01-01	1				TCRBJ02-01*01	TCRBJ02	TCRBJ02-01	1				7	3	0	6	7	6	39	49	52	58	65	14	In	VDJ							0.00011634
AACCTGAGCTCTCTGGAGCTGGGGGACTCAGCTTTGTATTTCTGTGCCAGCAGCGTAGAAGGAGGTTACGAGCAGTACTTCGGGCCG	CASSVEGGYEQYF	173	0.0162638	39	TCRBV09-01	TCRBV09	TCRBV09-01				01,02	TCRBD02-01*02	TCRBD02	TCRBD02-01	2				TCRBJ02-07*01	TCRBJ02	TCRBJ02-07	1				0	2	10	1	1	4	42	58	60	65	66	13	In	VDJ							0.00011567
CTGACCCTGGAGTCTGCCAGGCCCTCACATACCTCTCAGTACCTCTGTGCCAGCAGTCTTGGGGGTCAGCCCCAGCATTTTGGTGAT	CASSLGGQPQHF	173	0.0162638	36	TCRBV25-01*01	TCRBV25	TCRBV25-01	1				unresolved		unresolved		TCRBD01,TCRBD02	TCRBD01-01,TCRBD02-01		TCRBJ01-05*01	TCRBJ01	TCRBJ01-05	1				5	3	6	1	0	6	45	57	60	-1	65	15	In	VDJ							0.00011567
CACATCAATTCCCTGGAGCTTGGTGACTCTGCTGTGTATTTCTGTGCCAGCCTAGCGGGGGGAGGGGATACGCAGTATTTTGGCCCA	CASLAGGGDTQYF	172	0.0161698	39	TCRBV03	TCRBV03	unresolved			TCRBV03-01,TCRBV03-02		TCRBD02-01*01	TCRBD02	TCRBD02-01	1				TCRBJ02-03*01	TCRBJ02	TCRBJ02-03	1				8	0	4	1	4	6	42	-1	51	62	66	16	In	VDJ							0.00011501
TCCACAAAGCTGGAGGACTCAGCCATGTACTTCTGTGCCAGCAGATCCGGCGGGGTCTCGCGGGATTCACCCCTCCACTTTGGGAAC	CASRSGGVSRDSPLHF	172	0.0161698	48	TCRBV02-01*01	TCRBV02	TCRBV02-01	1				TCRBD02-01*01	TCRBD02	TCRBD02-01	1				TCRBJ01-06*01	TCRBJ01	TCRBJ01-06	1				6	5	7	3	9	8	33	44	49	55	64	15	In	VDJ							0.00011501
AATTCCCTGGAGCTTGGTGACTCTGCTGTGTATTTCTGTGCCAGCAGGCCCGCAGGGGCACCGGTAAATGAGCAGTTCTTCGGGCCA	CASRPAGAPVNEQFF	171	0.0160758	45	TCRBV03	TCRBV03	unresolved			TCRBV03-01,TCRBV03-02		TCRBD01-01*01	TCRBD01	TCRBD01-01	1				TCRBJ02-01*01	TCRBJ02	TCRBJ02-01	1				6	5	4	2	8	7	36	47	52	58	66	20	In	VDJ							0.00011434
CACATCAATTCCCTGGAGCTTGGTGACTCTGCTGTGTATTTCTGTGCCAGCAGCCAACAGGCCTACACTGAAGCTTTCTTTGGACAA	CASSQQAYTEAFF	171	0.0160758	39	TCRBV03	TCRBV03	unresolved			TCRBV03-01,TCRBV03-02		TCRBD01-01*01	TCRBD01	TCRBD01-01	1				TCRBJ01-01*01	TCRBJ01	TCRBJ01-01	1				2	0	4	4	3	3	42	-1	57	61	64	20	In	VDJ							0.00011434
CTGGAGCTTGGTGACTCTGCTGTGTATTTCTGTGCCAGCAGCCCCCATGGACGGGGGTCCCCCTTGGGGGGCTACACCTTCGGTTCG	CASSPHGRGSPLGGYTF	171	0.0160758	51	TCRBV03	TCRBV03	unresolved			TCRBV03-01,TCRBV03-02		TCRBD02-01*01	TCRBD02	TCRBD02-01	1				TCRBJ01-02*01	TCRBJ01	TCRBJ01-02	1				4	8	8	2	12	8	30	43	51	57	69	13	In	VDJ							0.00011434
CTTCACATCAATTCCCTGGAGCTTGGTGACTCTGCTGTGTATTTCTGTGCCAGCACGCAGGGTGACGAAAAACTGTTTTTTGGCAGT	CASTQGDEKLFF	171	0.0160758	36	TCRBV03	TCRBV03	unresolved			TCRBV03-01,TCRBV03-02		TCRBD01-01*01	TCRBD01	TCRBD01-01	1				TCRBJ01-04*01	TCRBJ01	TCRBJ01-04	1				7	2	4	3	4	8	45	55	57	62	66	20	In	VDJ							0.00011434
TCAATTCCCTGGAGCTTGGTGACTCTGCTGTGTATTTCTGTGCCAGCAGCCCTGCCCTGTATCCCCGGGGAGCTGTTTTTTGGAGAA		171	0.0160758	43	TCRBV03	TCRBV03	unresolved			TCRBV03-01,TCRBV03-02		unresolved		unresolved		TCRBD01,TCRBD02	TCRBD01-01,TCRBD02-01		TCRBJ02-02*01	TCRBJ02	TCRBJ02-02	1				4	2	10	0	9	6	38	51	53	55	64	18	Out	VDJ							0.00011434
TCAGAACCCAGGGACTCAGCTGTGTACTTCTGTGCCAGCAGTTTAGAAGGGCTCGGGAGCTCCTACAATGAGCAGTTCTTCGGGCCA	CASSLEGLGSSYNEQFF	171	0.0160758	51	TCRBV12	TCRBV12	unresolved			TCRBV12-03,TCRBV12-04		TCRBD02-01*02	TCRBD02	TCRBD02-01	2				TCRBJ02-01*01	TCRBJ02	TCRBJ02-01	1				1	7	8	2	0	0	30	46	53	-1	59	16	In	VDJ							0.00011434
AGGCTGCTGTCGGCTGCTCCCTCCCAGACATCTGTGTACTTCTGTGCCAGCAGTTACAGCTGGGGCAGTGAGCAGTTCTTCGGGCCA	CASSYSWGSEQFF	170	0.0159818	39	TCRBV06-05*01	TCRBV06	TCRBV06-05	1				TCRBD01-01*01	TCRBD01	TCRBD01-01	1				TCRBJ02-01*01	TCRBJ02	TCRBJ02-01	1				2	4	7	0	2	9	42	57	61	66	68	13	In	VDJ							0.00011367
GTTGGCTGCTCCCTCCCAGACATCTGTGTACTTCTGTGCCAGCAGTTAGTACAGAAATCGTTCTCCTACGAGCAGTACTTCGGGCCG		170	0.0159818	47	TCRBV06-06	TCRBV06	TCRBV06-06				01,02	TCRBD01-01*01	TCRBD01	TCRBD01-01	1				TCRBJ02-07*01	TCRBJ02	TCRBJ02-07	1				3	2	3	5	8	0	34	48	50	54	62	12	Out	VDJ							0.00011367
ATCAATTCCCTGGAGCTTGGTGACTCTGCTGTGTATTTCTGTGCCAGCAGCCAAGTGCCGCTGGCATCCGAGCAGTACTTCGGGCCG	CASSQVPLASEQYF	169	0.0158878	42	TCRBV03	TCRBV03	unresolved			TCRBV03-01,TCRBV03-02		TCRBD01-01*01	TCRBD01	TCRBD01-01	1				TCRBJ02-07*01	TCRBJ02	TCRBJ02-07	1				1	7	9	0	3	6	39	55	62	65	68	17	In	VDJ							0.000113
CACATCAATTCCCTGGAGCTTGGTGACTCTGCTGTGTATTTCTGTGCCAGCAGCCACGGAAACACCGGGGAGCTGTTTTTTGGAGAA	CASSHGNTGELFF	168	0.0157938	39	TCRBV03	TCRBV03	unresolved			TCRBV03-01,TCRBV03-02		unresolved		unresolved		TCRBD01,TCRBD02	TCRBD01-01,TCRBD02-01		TCRBJ02-02*01	TCRBJ02	TCRBJ02-02	1				3	1	1	8	0	2	42	56	57	-1	60	11	In	VDJ							0.00011233
GAGTCTGCCATCCCCAACCAGACAGCTCTTTACTTCTGTGCCACCATGCCAGGGACAGGGTTCGCCAATGAGCAGTTCTTCGGGCCA	CATMPGTGFANEQFF	168	0.0157938	45	TCRBV24	TCRBV24	unresolved			TCRBV24-01,TCRBV24-or09_02		TCRBD01-01*01	TCRBD01	TCRBD01-01	1				TCRBJ02-01*01	TCRBJ02	TCRBJ02-01	1				8	5	0	3	5	6	36	46	51	60	65	14	In	VDJ							0.00011233
AACATGAGCCCTGAAGACAGCAGCATATATCTCTGCAGCGTTCAGCCAACAGGGGTGTGGAGCACAGATACGCAGTATTTTGGCCCA	CSVQPTGVWSTDTQYF	167	0.0156998	48	TCRBV29-01*01	TCRBV29	TCRBV29-01	1				TCRBD01-01*01	TCRBD01	TCRBD01-01	1				TCRBJ02-03*01	TCRBJ02	TCRBJ02-03	1				5	6	3	2	5	0	33	42	48	55	60	15	In	VDJ							0.00011166
CCAGCGCACAGAGCAGCGGGACTCGGCCATGTATCGCTGTGCCAGCAGAGGGGACGGGGGGCCCTTGAGACCCAGTACTTCGGGCCA		167	0.0156998	44	TCRBV07-06*01	TCRBV07	TCRBV07-06	1				TCRBD02-01*01	TCRBD02	TCRBD02-01	1				TCRBJ02-05*01	TCRBJ02	TCRBJ02-05	1				6	6	8	1	5	5	37	48	54	61	66	13	Out	VDJ							0.00011166
CTGGAGTCGCCCAGCCCCAACCAGACCTCTCTGTACTTCTGTGCCAGCAGTTTAAGGCGCGTCCACAATGAGCAGTTCTTCGGGCCA	CASSLRRVHNEQFF	167	0.0156998	42	TCRBV27-01*01	TCRBV27	TCRBV27-01	1				unresolved		unresolved		TCRBD01,TCRBD02	TCRBD01-01,TCRBD02-01		TCRBJ02-01*01	TCRBJ02	TCRBJ02-01	1				2	0	5	4	7	5	39	-1	54	57	64	15	In	VDJ							0.00011166
GAGTCTGCTGCCTCCTCCCAGACATCTGTATATTTCTGCGCCAGCAGTAGGGGGGATAGTAGCACAGATACGCAGTATTTTGGCCCA	CASSRGDSSTDTQYF	167	0.0156998	45	TCRBV10-01	TCRBV10	TCRBV10-01				01,02	unresolved		unresolved		TCRBD01,TCRBD02	TCRBD01-01,TCRBD02-01		TCRBJ02-03*01	TCRBJ02	TCRBJ02-03	1				5	0	5	1	6	0	36	-1	48	54	60	18	In	VDJ							0.00011166
GCAGGGGGACTCGGCCGTGTATGTCTGTGCAAGTCGCTTAGTCGGATGGGGGGGCCAGCTTTCACAGATACGCAGTATTTTGGCCCA		167	0.0156998	56	TCRBV12-02*01	TCRBV12	TCRBV12-02	1				TCRBD02-01*01	TCRBD02	TCRBD02-01	1				TCRBJ02-03*01	TCRBJ02	TCRBJ02-03	1				1	6	9	0	8	2	25	41	47	54	62	12	Out	VDJ							0.00011166
TCCGCCAGCACCAACCAGACATCTATGTACCTCTGTGCCAGCAGTTACCAGGGACAGGGGATGAACACTGAAGCTTTCTTTGGACAA	CASSYQGQGMNTEAFF	167	0.0156998	48	TCRBV28-01*01	TCRBV28	TCRBV28-01	1				TCRBD01-01*01	TCRBD01	TCRBD01-01	1				TCRBJ01-01*01	TCRBJ01	TCRBJ01-01	1				4	4	0	2	1	0	33	46	50	60	61	15	In	VDJ							0.00011166
CGCCTTGTTGCTGGGGGACTCGGCCCTGTATCTCTGTGCCAGCAGCCGGGTTGACAGGGGGCCAATTCACCCCTCCACTTTGGGAAC		166	0.0156058	47	TCRBV05-05*01	TCRBV05	TCRBV05-05	1				TCRBD01-01*01	TCRBD01	TCRBD01-01	1				TCRBJ01-06*01	TCRBJ01	TCRBJ01-06	1				4	6	2	0	1	7	34	46	52	62	63	12	Out	VDJ							0.00011099
CTGGAGCTTGGTGACTCTGCTGTGTATTTCTGTGCCAGCAGCCTCCGGGACAGGGGCCCATTTACCTATGGCTACACCTTCGGTTCG	CASSLRDRGPFTYGYTF	165	0.0155117	51	TCRBV03	TCRBV03	unresolved			TCRBV03-01,TCRBV03-02		TCRBD01-01*01	TCRBD01	TCRBD01-01	1				TCRBJ01-02*01	TCRBJ01	TCRBJ01-02	1				4	3	0	2	9	4	30	43	46	56	65	19	In	VDJ							0.00011032
AATTCCCTGGAGCTTGGTGACTCTGCTGTGTATTTCTGTGCCAGCAGCCAAGACGGGACTAGCGGGCGCGAGCAGTACTTCGGGCCG	CASSQDGTSGREQYF	164	0.0154177	45	TCRBV03	TCRBV03	unresolved			TCRBV03-01,TCRBV03-02		TCRBD02-01	TCRBD02	TCRBD02-01				01,02	TCRBJ02-07*01	TCRBJ02	TCRBJ02-07	1				0	1	0	4	2	6	36	53	54	66	68	19	In	VDJ							0.00010966
ATCAATTCCCTGGAGCTTGGTGACTCTGCTGTGTATTTCTGTGCCAGCAGCCAAAAGGGAGGGAACTACGAGCAGTACTTCGGGCCG	CASSQKGGNYEQYF	164	0.0154177	42	TCRBV03	TCRBV03	unresolved			TCRBV03-01,TCRBV03-02		TCRBD02-01*02	TCRBD02	TCRBD02-01	2				TCRBJ02-07*01	TCRBJ02	TCRBJ02-07	1				2	2	9	0	2	3	39	54	56	63	65	15	In	VDJ							0.00010966
CAGCGCACACAGCAGGAGGACTCCGCCGTGTATCTCTGTGCCAGCAGCTTACACCAGGGACCCTCCTACGAGCAGTACTTCGGGCCG	CASSLHQGPSYEQYF	164	0.0154177	45	TCRBV07-08*01	TCRBV07	TCRBV07-08	1				unresolved		unresolved		TCRBD01,TCRBD02	TCRBD01-01,TCRBD02-01		TCRBJ02-07*01	TCRBJ02	TCRBJ02-07	1				2	5	0	7	1	0	36	51	56	61	62	13	In	VDJ							0.00010966
CTGTCGGCTGCTCCCTCCCAGACATCTGTGTACTTCTGTGCCAGCAGGTCCTAGGGGCTGTCCTAACGCGACTACACCTTCGGTTCG	CASRS*GLS*RDYTF	164	0.0154177	45	TCRBV06-05*01	TCRBV06	TCRBV06-05	1				TCRBD01-01*01	TCRBD01	TCRBD01-01	1				TCRBJ01-02*01	TCRBJ01	TCRBJ01-02	1				6	5	5	2	14	10	36	47	52	57	71	11	Stop	VDJ							0.00010966
TCGCTCAGGCTGGAGTCGGCTGCTCCCTCCCAGACATCTGTGTACTTCTGTGCCAGCAGTGAAAGGGTCGAGCAGTACTTCGGGCCG	CASSERVEQYF	163	0.0153237	33	TCRBV06-01*01	TCRBV06	TCRBV06-01	1				unresolved		unresolved		TCRBD01,TCRBD02	TCRBD01-01,TCRBD02-01		TCRBJ02-07*01	TCRBJ02	TCRBJ02-07	1				2	0	5	3	1	6	48	-1	63	67	68	14	In	VDJ							0.00010899
AACCTGAGCTCTCTGGAGCTGGGGGACTCAGCTTTGTATTTCTGTGCCAGCAGCGTAGATTCAGGGGTTGGCTACACCTTCGGTTCG	CASSVDSGVGYTF	162	0.0152297	39	TCRBV09-01	TCRBV09	TCRBV09-01				01,02	TCRBD01-01*01	TCRBD01	TCRBD01-01	1				TCRBJ01-02*01	TCRBJ01	TCRBJ01-02	1				0	3	4	2	1	7	42	58	61	67	68	13	In	VDJ							0.00010832
AGTTCTAAGAAGCTCCTTCTCAGTGACTCTGGCTTCTATCTCTGTGCCTGGAGTGACACAGGGTATCAGCCCCAGCATTTTGGTGAT	CAWSDTGYQPQHF	161	0.0151357	39	TCRBV30-01*01	TCRBV30	TCRBV30-01	1				TCRBD01-01*01	TCRBD01	TCRBD01-01	1				TCRBJ01-05*01	TCRBJ01	TCRBJ01-05	1				1	2	3	3	1	5	42	55	57	63	64	12	In	VDJ							0.00010765
GCCAGGCCCTCACATACCTCTCAGTACCTCTGTGCCAGCAGTGACTTTGTGACAGGGCCCCGCGCAGATACGCAGTATTTTGGCCCA	CASSDFVTGPRADTQYF	161	0.0151357	51	TCRBV25-01*01	TCRBV25	TCRBV25-01	1				TCRBD01-01*01	TCRBD01	TCRBD01-01	1				TCRBJ02-03*01	TCRBJ02	TCRBJ02-03	1				3	6	2	3	7	4	30	44	50	57	64	15	In	VDJ							0.00010765
ACATCGGCCCAAAAGAACCCGACAGCTTTCTATCTCTGTGCCAGTACCCCTACACAGGGTATGAACACTGAAGCTTTCTTTGGACAA	CASTPTQGMNTEAFF	160	0.0150417	45	TCRBV19-01	TCRBV19	TCRBV19-01				01,02	TCRBD01-01*01	TCRBD01	TCRBD01-01	1				TCRBJ01-01*01	TCRBJ01	TCRBJ01-01	1				7	7	3	3	2	0	36	46	53	59	61	11	In	VDJ							0.00010698
GAGCTTGGTGACTCTGCTGTGTATTTCTGTGCCAGCAGCCGGGGCATCTTTAGCGGGAGAAACCCCTACGAGCAGTACTTCGGGCCG	CASSRGIFSGRNPYEQYF	160	0.0150417	54	TCRBV03	TCRBV03	unresolved			TCRBV03-01,TCRBV03-02		TCRBD02-01*02	TCRBD02	TCRBD02-01	2				TCRBJ02-07*01	TCRBJ02	TCRBJ02-07	1				4	10	5	2	5	2	27	40	50	59	64	18	In	VDJ							0.00010698
TGGAGCTTGGTGACTCTGCTGTGTATTTCTGTGCCAGCAGCCAAGCATTCGGAAAGAGGTAGGGCAGATACGCAGTATTTTGGCCCA		160	0.0150417	52	TCRBV03	TCRBV03	unresolved			TCRBV03-01,TCRBV03-02		unresolved		unresolved		TCRBD01,TCRBD02	TCRBD01-01,TCRBD02-01		TCRBJ02-03*01	TCRBJ02	TCRBJ02-03	1				1	15	5	3	0	4	29	45	60	-1	64	14	Out	VDJ							0.00010698
CACATCAATTCCCTGGAGCTTGGTGACTCTGCTGTGTATTTCTGTGCCAGCAGCTTCGGACAGTCCTACGAGCAGTACTTCGGGCCG	CASSFGQSYEQYF	159	0.0149477	39	TCRBV03	TCRBV03	unresolved			TCRBV03-01,TCRBV03-02		TCRBD01-01*01	TCRBD01	TCRBD01-01	1				TCRBJ02-07*01	TCRBJ02	TCRBJ02-07	1				5	3	1	5	0	1	42	54	57	-1	63	11	In	VDJ							0.00010631
TCACTGTGACATCGGCCCAAAAGAACCCGACAGCTTTCTATCTCTGTGCCAGTAGTGCCAGAGAGGAGGGAGCAGTACTTCGGGCCG		159	0.0149477	37	TCRBV19-01	TCRBV19	TCRBV19-01				01,02	TCRBD02-01*02	TCRBD02	TCRBD02-01	2				TCRBJ02-07*01	TCRBJ02	TCRBJ02-07	1				5	8	10	1	0	7	44	56	64	-1	69	12	Out	VDJ							0.00010631
TCCACGGAGTCAGGGGACACAGCACTGTATTTCTGTGCCAGCAGCAAGTCCGGGACAGGGAGCAATCAGCCCCAGCATTTTGGTGAT	CASSKSGTGSNQPQHF	159	0.0149477	48	TCRBV21-01*01	TCRBV21	TCRBV21-01	1				TCRBD01-01*01	TCRBD01	TCRBD01-01	1				TCRBJ01-05*01	TCRBJ01	TCRBJ01-05	1				3	4	0	3	0	1	33	47	51	-1	60	12	In	VDJ							0.00010631
TCGGCTGCTCCCTCCCAGACATCTGTGTACTTCTGTGCCAGCAGTTACTCAGGGCGGACAGGGGGTTCACCCCTCCACTTTGGGAAC	CASSYSGRTGGSPLHF	159	0.0149477	48	TCRBV06-05*01	TCRBV06	TCRBV06-05	1				TCRBD01-01*01	TCRBD01	TCRBD01-01	1				TCRBJ01-06*01	TCRBJ01	TCRBJ01-06	1				0	5	1	1	0	9	33	50	55	-1	65	14	In	VDJ							0.00010631
AAGATCCAGCGCACAGAGCGGGGGGACTCAGCCGTGTATCTCTGTGCCAGCAGCCAAGGTAAAGTGGCTGAAGCTTTCTTTGGACAA	CASSQGKVAEAFF	158	0.0148537	39	TCRBV07-03*01	TCRBV07	TCRBV07-03	1				unresolved		unresolved		TCRBD01,TCRBD02	TCRBD01-01,TCRBD02-01		TCRBJ01-01*01	TCRBJ01	TCRBJ01-01	1				5	2	5	4	8	6	42	54	56	59	67	13	In	VDJ							0.00010564
GGCTGCTCCCTCCCAAACATCTGTGTACTTCTGTGCCAGCAGTTACTTGGACTAGCGAAGATCTCCTACGAGCAGTACTTCGGGCCG		158	0.0148537	50	TCRBV06	TCRBV06	unresolved			TCRBV06-02,TCRBV06-03		TCRBD02-01	TCRBD02	TCRBD02-01				01,02	TCRBJ02-07*01	TCRBJ02	TCRBJ02-07	1				1	1	1	6	5	0	31	47	48	57	62	13	Out	VDJ							0.00010564
CTGGGGTTGGAGTCGGCTGCTCCCTCCCAAACATCTGTGTACTTCTGTGCCAGCAGTCAGGGAAACACTGAAGCTTTCTTTGGACAA	CASSQGNTEAFF	157	0.0147597	36	TCRBV06	TCRBV06	unresolved			TCRBV06-02,TCRBV06-03		TCRBD01-01*01	TCRBD01	TCRBD01-01	1				TCRBJ01-01*01	TCRBJ01	TCRBJ01-01	1				5	0	4	3	1	2	45	-1	57	62	63	16	In	VDJ							0.00010498
CACATCAATTCCCTGGAGCTTGGTGACTCTGCTGTGTATTTCTGTGCCAGCAGCCAAGGAACGGCGAGAAAACTGTTTTTTGGCAGT	CASSQGTARKLFF	156	0.0146657	39	TCRBV03	TCRBV03	unresolved			TCRBV03-01,TCRBV03-02		unresolved		unresolved		TCRBD01,TCRBD02	TCRBD01-01,TCRBD02-01		TCRBJ01-04*01	TCRBJ01	TCRBJ01-04	1				1	4	9	0	3	10	42	58	62	65	68	10	In	VDJ							0.00010431
CGGTCCACAAAGCTGGAGGACTCAGCCATGTACTTCTGTGCCAGCACTTCAGGACGTGTGGTTCCCGGCGAGCAGTACTTCGGGCCG	CASTSGRVVPGEQYF	156	0.0146657	45	TCRBV02-01*01	TCRBV02	TCRBV02-01	1				unresolved		unresolved		TCRBD01,TCRBD02	TCRBD01-01,TCRBD02-01		TCRBJ02-07*01	TCRBJ02	TCRBJ02-07	1				7	5	1	7	13	6	36	46	51	55	68	15	In	VDJ							0.00010431
CTGACCCTGGAGTCTGCCAGGCCCTCACATACCTCTCAGTACCTCTGTGCCAGCAGTGAATATAAGGAGACCCAGTACTTCGGGCCA	CASSEYKETQYF	156	0.0146657	36	TCRBV25-01*01	TCRBV25	TCRBV25-01	1				unresolved		unresolved		TCRBD01,TCRBD02	TCRBD01-01,TCRBD02-01		TCRBJ02-05*01	TCRBJ02	TCRBJ02-05	1				0	2	5	5	0	5	45	62	64	-1	66	13	In	VDJ							0.00010431
TCCCTGGAGCTTGGTGACTCTGCTGTGTATTTCTGTGCCAGCAGCCAAGGGGACGTGCCCTCCTACAATGAGCAGTTCTTCGGGCCA	CASSQGDVPSYNEQFF	156	0.0146657	48	TCRBV03	TCRBV03	unresolved			TCRBV03-01,TCRBV03-02		unresolved		unresolved		TCRBD01,TCRBD02	TCRBD01-01,TCRBD02-01		TCRBJ02-01*01	TCRBJ02	TCRBJ02-01	1				1	0	0	7	5	0	33	-1	49	54	59	18	In	VDJ							0.00010431
TCCCTGGAGCTTGGTGACTCTGCTGTGTATTTCTGTGCCAGCAGCCATCAGGTAGCGTCAAGCTACAATGAGCAGTTCTTCGGGCCA	CASSHQVASSYNEQFF	156	0.0146657	48	TCRBV03	TCRBV03	unresolved			TCRBV03-01,TCRBV03-02		TCRBD02-01	TCRBD02	TCRBD02-01				01,02	TCRBJ02-01*01	TCRBJ02	TCRBJ02-01	1				3	5	5	6	5	3	33	47	52	57	62	10	In	VDJ							0.00010431
AACCTGAGCTCTCTGGAGCTGGGGGACTCAGCTTTGTATTTCTGTGCCAGCAGCGCACTCGGCCGCGGGGAGCTGTTTTTTGGAGAA	CASSALGRGELFF	155	0.0145716	39	TCRBV09-01	TCRBV09	TCRBV09-01				01,02	unresolved		unresolved		TCRBD01,TCRBD02	TCRBD01-01,TCRBD02-01		TCRBJ02-02*01	TCRBJ02	TCRBJ02-02	1				3	5	9	0	2	7	42	55	60	63	65	12	In	VDJ							0.00010364
AACGCCTTGTTGCTGGGGGACTCGGCCCTGTATCTCTGTGCCAGCAGCTTGGACGTAGCGACAGGGCAGGGCTACACCTTCGGTTCG	CASSLDVATGQGYTF	155	0.0145716	45	TCRBV05-05*01	TCRBV05	TCRBV05-05	1				TCRBD01-01*01	TCRBD01	TCRBD01-01	1				TCRBJ01-02*01	TCRBJ01	TCRBJ01-02	1				0	7	2	3	3	8	36	52	59	66	69	12	In	VDJ							0.00010364
CACATCAATTCCCTGGAGCTTGGTGACTCTGCTGTGTATTTCTGTGCCAGTACAACGAGGGGTGCCTACGAGCAGTACTTCGGGCCG	CASTTRGAYEQYF	155	0.0145716	39	TCRBV03	TCRBV03	unresolved			TCRBV03-01,TCRBV03-02		unresolved		unresolved		TCRBD01,TCRBD02	TCRBD01-01,TCRBD02-01		TCRBJ02-07*01	TCRBJ02	TCRBJ02-07	1				9	7	5	2	2	2	42	50	57	62	64	18	In	VDJ							0.00010364
GAGTCGCCCAGCCCCAACCAGACCTCTCTGTACTTCTGTGCCAGCAGTTTTGGGACTACCAACTACAATGAGCAGTTCTTCGGGCCA	CASSFGTTNYNEQFF	154	0.0144776	45	TCRBV27-01*01	TCRBV27	TCRBV27-01	1				TCRBD02-01	TCRBD02	TCRBD02-01				01,02	TCRBJ02-01*01	TCRBJ02	TCRBJ02-01	1				3	1	0	9	4	3	36	50	51	58	62	13	In	VDJ							0.00010297
GCCTTGTTGCTGGGGGACTCGGCCCTCTATCTCTGTGCCAGCAGCTGGGGGACAGGGGCGAACACCGGGGAGCTGTTTTTTGGAGAA	CASSWGTGANTGELFF	154	0.0144776	48	TCRBV05-06*01	TCRBV05	TCRBV05-06	1				TCRBD01-01*01	TCRBD01	TCRBD01-01	1				TCRBJ02-02*01	TCRBJ02	TCRBJ02-02	1				3	2	0	2	0	0	33	46	48	-1	58	12	In	VDJ							0.00010297
AATTCCCTGGAGCTTGGTGACTCTGCTGTGTATTTCTGTGCCAGCAGCCAAGTCAGCGGAGCCAATTCACCCCTCCACTTTGGGAAC	CASSQVSGANSPLHF	153	0.0143836	45	TCRBV03	TCRBV03	unresolved			TCRBV03-01,TCRBV03-02		TCRBD02-01	TCRBD02	TCRBD02-01				01,02	TCRBJ01-06*01	TCRBJ01	TCRBJ01-06	1				1	2	6	5	4	7	36	52	54	59	63	18	In	VDJ							0.0001023
CAGAACCCAGGGACTCAGCTGTGTACTTCTGTGCCAGCAGTTTTGTTAGGACAGCCCAAGACTAAAGAGACCCAGTACTTCGGGCCA		153	0.0143836	52	TCRBV12	TCRBV12	unresolved			TCRBV12-03,TCRBV12-04		TCRBD01-01*01	TCRBD01	TCRBD01-01	1				TCRBJ02-05*01	TCRBJ02	TCRBJ02-05	1				3	5	1	5	10	3	29	43	48	54	64	12	Out	VDJ							0.0001023
GAGTCGGCTGCTCCCTCCCAGACATCTGTGTACTTCTGTGCCAGAGGAGACGTTACGGGTGGGGCCAACGTCCTGACTTTCGGGGCC	CARGDVTGGANVLTF	153	0.0143836	45	TCRBV06-01*01	TCRBV06	TCRBV06-01	1				TCRBD02-01	TCRBD02	TCRBD02-01				01,02	TCRBJ02-06*01	TCRBJ02	TCRBJ02-06	1				9	11	8	4	0	3	36	44	55	-1	59	13	In	VDJ							0.0001023
ATCAATTCCCTGGAGCTTGGTGACTCTGCTGTGTATTTCTGTGCCAGCAGCCCTAGGGGGCGGGATTCACCCCTCCACTTTGGGAAC	CASSPRGRDSPLHF	152	0.0142896	42	TCRBV03	TCRBV03	unresolved			TCRBV03-01,TCRBV03-02		TCRBD01-01*01	TCRBD01	TCRBD01-01	1				TCRBJ01-06*01	TCRBJ01	TCRBJ01-06	1				4	2	5	0	3	8	39	52	54	61	64	10	In	VDJ							0.00010163
CTGCTGTCGGCTGCTCCCTCCCAGACATCTGTGTACTTCTGTGCCAGCAGTTACTTGGACAGCGTCTACGAGCAGTACTTCGGGCCG	CASSYLDSVYEQYF	152	0.0142896	42	TCRBV06-05*01	TCRBV06	TCRBV06-05	1				TCRBD01-01*01	TCRBD01	TCRBD01-01	1				TCRBJ02-07*01	TCRBJ02	TCRBJ02-07	1				1	1	1	5	3	3	39	55	56	62	65	12	In	VDJ							0.00010163
GCTTGGTGACTCTGCTGTGTATTTCTGTGCCAGCAGCCCAGGCTCAACGCGGGGCCTTATAGCAATCAGCCCCAGCATTTTGGTGAT		152	0.0142896	56	TCRBV03	TCRBV03	unresolved			TCRBV03-01,TCRBV03-02		TCRBD02-01*01	TCRBD02	TCRBD02-01	1				TCRBJ01-05*01	TCRBJ01	TCRBJ01-05	1				4	10	7	3	5	0	25	38	48	54	59	11	Out	VDJ							0.00010163
GCTGCTCCCTCCCAGACATCTGTGTACTTCTGTGCCAGCAGTTAGGATGACAGGGGCGTCCCTATTTCACCCCTCCACTTTGGGAAC	CASS*DDRGVPISPLHF	151	0.0141956	51	TCRBV06	TCRBV06	unresolved			TCRBV06-05,TCRBV06-06		TCRBD01-01*01	TCRBD01	TCRBD01-01	1				TCRBJ01-06*01	TCRBJ01	TCRBJ01-06	1				3	4	2	2	9	9	30	44	48	56	65	13	Stop	VDJ							0.00010096
ATCAATTCCCTGGAGCTTGGTGACTCTGCTGTGTATTTCTGTGCCAGCAGCCAGGCTAGCGGGGGGATTGAGCAGTTCTTCGGGCCA	CASSQASGGIEQFF	150	0.0141016	42	TCRBV03	TCRBV03	unresolved			TCRBV03-01,TCRBV03-02		TCRBD02-01*01	TCRBD02	TCRBD02-01	1				TCRBJ02-01*01	TCRBJ02	TCRBJ02-01	1				3	2	4	1	2	9	39	53	55	66	68	15	In	VDJ							0.0001003
CCATCCTGAAGACAGCAGCTTCTACATCTGCAGTGCCGTTCCTATCCCGAGCGGGGTAGGTCCTACAATGAGCAGTTCTTCGGGCCA		150	0.0141016	53	TCRBV20	TCRBV20	unresolved			TCRBV20-01,TCRBV20-or09_02		TCRBD02-01*01	TCRBD02	TCRBD02-01	1				TCRBJ02-01*01	TCRBJ02	TCRBJ02-01	1				6	13	6	3	4	1	28	36	49	56	60	11	Out	VDJ							0.0001003
CCTTGGAGATCCAGTCCACGGAGTCAGGGGACACAGCACTGTATTTCTGTGCCAGCAGCAGTAACTCTTGCCCTCCACTTTGGGAAC		150	0.0141016	34	TCRBV21-01*01	TCRBV21	TCRBV21-01	1				TCRBD02-01	TCRBD02	TCRBD02-01				01,02	TCRBJ01-06*01	TCRBJ01	TCRBJ01-06	1				4	3	3	10	4	14	47	60	63	66	70	11	Out	VDJ							0.0001003
TCCCTGGAGCTTGGTGACTCTGCTGTGTATTTCTGTGCCAGCAGCCAGGCAGGGGGGAATAGCAATCAGCCCCAGCATTTTGGTGAT	CASSQAGGNSNQPQHF	150	0.0141016	48	TCRBV03	TCRBV03	unresolved			TCRBV03-01,TCRBV03-02		TCRBD01-01*01	TCRBD01	TCRBD01-01	1				TCRBJ01-05*01	TCRBJ01	TCRBJ01-05	1				3	2	4	1	3	0	33	47	49	56	59	10	In	VDJ							0.0001003
CTGATTCTGGAGTCCGCCAGCACCAACCAGACATCTATGTACCTCTGTGCCATCCGACAGGGTAATGAAAAACTGTTTTTTGGCAGT	CAIRQGNEKLFF	149	0.0140076	36	TCRBV28-01*01	TCRBV28	TCRBV28-01	1				TCRBD01-01*01	TCRBD01	TCRBD01-01	1				TCRBJ01-04*01	TCRBJ01	TCRBJ01-04	1				10	3	2	3	0	4	45	52	55	-1	62	11	In	VDJ							9.963e-05
CTTCACATCAATTCCCTGGAGCTTGGTGACTCTGCTGTGTATTTCTGTGCCACGTCACCCCCAGGGAATGAGCAGTTCTTCGGGCCA	CATSPPGNEQFF	149	0.0140076	36	TCRBV03	TCRBV03	unresolved			TCRBV03-01,TCRBV03-02		TCRBD01-01*01	TCRBD01	TCRBD01-01	1				TCRBJ02-01*01	TCRBJ02	TCRBJ02-01	1				10	9	4	3	0	7	45	52	61	-1	66	17	In	VDJ							9.963e-05
GATCCAGTCCACGGAGTCAGGGGACACAGCACTGTATTTCTGTGCCAGCAGATGGCAGAAACTAATGAAAAACTGTTTTTTGGCAGT		149	0.0140076	41	TCRBV21-01*01	TCRBV21	TCRBV21-01	1				TCRBD01-01*01	TCRBD01	TCRBD01-01	1				TCRBJ01-04*01	TCRBJ01	TCRBJ01-04	1				6	4	4	5	1	1	40	51	55	58	59	12	Out	VDJ							9.963e-05
AATTCCCTGGAGCTTGGTGACTCTGCTGTGTATTTCTGTGCCAGCAGCCAAGTTGCCAGGGTGAGTTCACCCCTCCACTTTGGGAAC	CASSQVARVSSPLHF	148	0.0139136	45	TCRBV03	TCRBV03	unresolved			TCRBV03-01,TCRBV03-02		TCRBD01-01*01	TCRBD01	TCRBD01-01	1				TCRBJ01-06*01	TCRBJ01	TCRBJ01-06	1				1	4	4	3	4	9	36	52	56	61	65	10	In	VDJ							9.896e-05
GAGTCGGCTGCTCCCTCCCAGACATCTGTGTACTTCTGTGCCAGCAGTATAGGAGGAAATCCTGGAAACACCATATATTTTGGAGAG	CASSIGGNPGNTIYF	148	0.0139136	45	TCRBV06-01*01	TCRBV06	TCRBV06-01	1				TCRBD02-01*02	TCRBD02	TCRBD02-01	2				TCRBJ01-03*01	TCRBJ01	TCRBJ01-03	1				5	3	10	1	5	2	36	48	51	56	61	14	In	VDJ							9.896e-05
AGAGCAAGGGCGACTCGGCTGTGTATCTCTGTGTCAGAAGCTCACCGGGACCGGGGAACGGGAAACTCCCCCCTCCACTTTGGGAAC		147	0.0138196	52	TCRBV07-05*02	TCRBV07	TCRBV07-05	2				unresolved		unresolved		TCRBD01,TCRBD02	TCRBD01-01,TCRBD02-01		TCRBJ01-06*01	TCRBJ01	TCRBJ01-06	1				4	4	0	7	18	13	29	42	46	51	69	11	Out	VDJ							9.829e-05
CCATCCTGAAGACAGCAGCTTCTACATCTGCAGTGCTCCCTCGGAAAAACCATAAGACTAGCCAAAAACATTCAGTACTTCGGCGCC		147	0.0138196	53	TCRBV20	TCRBV20	unresolved			TCRBV20-01,TCRBV20-or09_02		TCRBD02-01	TCRBD02	TCRBD02-01				01,02	TCRBJ02-04*01	TCRBJ02	TCRBJ02-04	1				5	18	2	10	0	0	28	37	55	-1	59	13	Out	VDJ							9.829e-05
ATCCAGCCCTCAGAACCCAGGGACTCAGCTGTGTACTTCTGTGCCAGCAGTCCACCCTGGGGGAGGAACATTCAGTACTTCGGCGCC	CASSPPWGRNIQYF	146	0.0137255	42	TCRBV12	TCRBV12	unresolved			TCRBV12-03,TCRBV12-04		TCRBD02-01*02	TCRBD02	TCRBD02-01	2				TCRBJ02-04*01	TCRBJ02	TCRBJ02-04	1				5	9	9	1	0	7	39	51	60	-1	66	13	In	VDJ							9.762e-05
GAGCTTGGTGACTCTGCTGTGTATTTCTGTGCCAGCAGCCAAGGGCTCGGTAGACAGGGGTTGAATTCACCCCTCCACTTTGGGAAC	CASSQGLGRQGLNSPLHF	146	0.0137255	54	TCRBV03	TCRBV03	unresolved			TCRBV03-01,TCRBV03-02		TCRBD01-01*01	TCRBD01	TCRBD01-01	1				TCRBJ01-06*01	TCRBJ01	TCRBJ01-06	1				1	9	2	2	3	7	27	43	52	60	63	10	In	VDJ							9.762e-05
ATCAATTCCCTGGAGCTTGGTGACTCTGCTGTGTATTTCTGTGCCAGCAGCGACCGGACAGGGAAGTACGAGCAGTACTTCGGGCCG	CASSDRTGKYEQYF	145	0.0136315	42	TCRBV03	TCRBV03	unresolved			TCRBV03-01,TCRBV03-02		TCRBD01-01*01	TCRBD01	TCRBD01-01	1				TCRBJ02-07*01	TCRBJ02	TCRBJ02-07	1				5	4	1	3	3	4	39	51	55	63	66	17	In	VDJ							9.695e-05
CACATCAATTCCCTGGAGCTTGGTGACTCTGCTGTGTATTTCTGTGCCAGCAGCCAAGGTTGGAGAGAAAAACTGTTTTTTGGCAGT	CASSQGWREKLFF	145	0.0136315	39	TCRBV03	TCRBV03	unresolved			TCRBV03-01,TCRBV03-02		TCRBD02-01*02	TCRBD02	TCRBD02-01	2				TCRBJ01-04*01	TCRBJ01	TCRBJ01-04	1				1	3	10	2	1	8	42	58	61	65	66	17	In	VDJ							9.695e-05
CCTGCAGAGCTTGGGGACTCGGCCGTGTATCTCTGTGCCAGCAGCTTAAAAGGGGGCAAGTCGCGCAATGAGCAGTTCTTCGGGCCA	CASSLKGGKSRNEQFF	144	0.0135375	48	TCRBV11-03*01	TCRBV11	TCRBV11-03	1				TCRBD01-01*01	TCRBD01	TCRBD01-01	1				TCRBJ02-01*01	TCRBJ02	TCRBJ02-01	1				2	2	5	0	8	6	33	48	50	57	65	12	In	VDJ							9.628e-05
TTCCCTGGAGCTTGGTGACTCTGCTGTGTATTTCTGTGCCAGCAGCTCTCCGCAGGACAGGGAGGAGATACGCAGTATTTTGGCCCA		144	0.0135375	47	TCRBV03	TCRBV03	unresolved			TCRBV03-01,TCRBV03-02		TCRBD01-01*01	TCRBD01	TCRBD01-01	1				TCRBJ02-03*01	TCRBJ02	TCRBJ02-03	1				5	8	1	3	3	5	34	46	54	62	65	11	Out	VDJ							9.628e-05
ACGCCTTGTTGCTGGGGGACTCGGCCCTGTATCTCTGTGCCAGCAGCCCTCCAGGGGGCGAGAACCGGGGAGCTGTTTTTTGGAGAA		143	0.0134435	46	TCRBV05-05*01	TCRBV05	TCRBV05-05	1				TCRBD01-01*01	TCRBD01	TCRBD01-01	1				TCRBJ02-02*01	TCRBJ02	TCRBJ02-02	1				4	4	4	0	4	5	35	47	51	59	63	10	Out	VDJ							9.561e-05
CACATCAATTCCCTGGAGCTTGGTGACTCTGCTGTGTATTTCTGTGCCAGCACCCCGGGACAGGGGAGAGGCTACACCTTCGGTTCG	CASTPGQGRGYTF	143	0.0134435	39	TCRBV03	TCRBV03	unresolved			TCRBV03-01,TCRBV03-02		TCRBD01-01*01	TCRBD01	TCRBD01-01	1				TCRBJ01-02*01	TCRBJ01	TCRBJ01-02	1				7	4	0	2	3	8	42	52	56	66	69	15	In	VDJ							9.561e-05
CACATCAATTCCCTGGAGCTTGGTGACTCTGCTGTGTATTTCTGTGCCAGCAGCCAACAGGTGGACACTGAAGCTTTCTTTGGACAA	CASSQQVDTEAFF	143	0.0134435	39	TCRBV03	TCRBV03	unresolved			TCRBV03-01,TCRBV03-02		TCRBD01-01*01	TCRBD01	TCRBD01-01	1				TCRBJ01-01*01	TCRBJ01	TCRBJ01-01	1				2	0	4	4	3	3	42	-1	57	61	64	16	In	VDJ							9.561e-05
TCAATTCCCTGGAGCTTGGTGACTCTGCTGTGTATTTCTGTGCCAGCAGCTAGCGGGGGGGCGAGGAATGAGCAGTTCTTCGGGCCA		143	0.0134435	43	TCRBV03	TCRBV03	unresolved			TCRBV03-01,TCRBV03-02		TCRBD02-01*01	TCRBD02	TCRBD02-01	1				TCRBJ02-01*01	TCRBJ02	TCRBJ02-01	1				5	0	5	0	5	7	38	-1	50	61	66	16	Out	VDJ							9.561e-05
ATCAATTCCCTGGAGCTTGGTGACTCTGCTGTGTATTTCTGTGCCAGCAGCCAAGGACTAGACACCGGGGAGCTGTTTTTTGGAGAA	CASSQGLDTGELFF	142	0.0133495	42	TCRBV03	TCRBV03	unresolved			TCRBV03-01,TCRBV03-02		TCRBD02-01	TCRBD02	TCRBD02-01				01,02	TCRBJ02-02*01	TCRBJ02	TCRBJ02-02	1				1	0	2	8	0	3	39	-1	55	-1	61	10	In	VDJ							9.495e-05
CACATCAATTCCCTGGAGCTTGGTGACTCTGCTGTGTATTTCTGTGCCAGCAGCCAAGCCACAGAGCGGCCCCAGCATTTTGGTGAT	CASSQATERPQHF	142	0.0133495	39	TCRBV03	TCRBV03	unresolved			TCRBV03-01,TCRBV03-02		unresolved		unresolved		TCRBD01,TCRBD02	TCRBD01-01,TCRBD02-01		TCRBJ01-05*01	TCRBJ01	TCRBJ01-05	1				1	2	3	5	4	9	42	58	60	64	68	13	In	VDJ							9.495e-05
TGGAGTCGCCCAGCCCCAACCAGACCTCTCTGTACTTCTGTGCCAGCAGTTTTGAACCCAGGGATCCCTGAAGCTTTCTTTGGACAA		142	0.0133495	43	TCRBV27-01*01	TCRBV27	TCRBV27-01	1				TCRBD01-01*01	TCRBD01	TCRBD01-01	1				TCRBJ01-01*01	TCRBJ01	TCRBJ01-01	1				3	6	4	3	4	6	38	52	58	63	67	12	Out	VDJ							9.495e-05
CTCAGGCTGGAGTTGGCTGCTCCCTCCCAGACATCTGTGTACTTCTGTGCCGGTTGGGACAGAGGGTCACCCCTCCACTTTGGGAAC	CAGWDRGSPLHF	141	0.0132555	36	TCRBV06-06	TCRBV06	TCRBV06-06				01,02	TCRBD01-01*01	TCRBD01	TCRBD01-01	1				TCRBJ01-06*01	TCRBJ01	TCRBJ01-06	1				11	4	0	5	4	10	45	51	55	62	66	12	In	VDJ							9.428e-05
GAGTCGGCTGCTCCCTCCCAGACATCTGTGTACTTCTGTGCCAGCAGTGAAAGGCGGCAGGGGAATGAAAAACTGTTTTTTGGCAGT	CASSERRQGNEKLFF	141	0.0132555	45	TCRBV06-01*01	TCRBV06	TCRBV06-01	1				TCRBD01-01*01	TCRBD01	TCRBD01-01	1				TCRBJ01-04*01	TCRBJ01	TCRBJ01-04	1				2	6	4	2	0	5	36	51	57	-1	63	11	In	VDJ							9.428e-05
GTCTGCTGCCTCCTCCCAGACATCTGTATATTTCTGCGCCAGCAGTGGGTAGGGACTAGCGGGGGAGATGAGCAGTTCTTCGGGCCA		141	0.0132555	47	TCRBV10-01	TCRBV10	TCRBV10-01				01,02	TCRBD02-01*01	TCRBD02	TCRBD02-01	1				TCRBJ02-01*01	TCRBJ02	TCRBJ02-01	1				4	4	0	2	2	8	34	47	51	65	67	12	Out	VDJ							9.428e-05
AATTCCCTGGAGCTTGGTGACTCTGCTGTGTATTTCTGTGCCAGCAGCCAAGAAAGCTGGAGGGCAGATACGCAGTATTTTGGCCCA	CASSQESWRADTQYF	140	0.0131615	45	TCRBV03	TCRBV03	unresolved			TCRBV03-01,TCRBV03-02		TCRBD02-01*02	TCRBD02	TCRBD02-01	2				TCRBJ02-03*01	TCRBJ02	TCRBJ02-03	1				0	5	10	0	0	4	36	53	58	-1	64	16	In	VDJ							9.361e-05
CTGAATGTGAACGCCTTGTTGCTGGGGGACTCGGCCCTGTATCTCTGTGCCAGCAGCGTGATCAACTATGGCTACACCTTCGGTTCG	CASSVINYGYTF	140	0.0131615	36	TCRBV05-05*01	TCRBV05	TCRBV05-05	1				unresolved		unresolved		TCRBD01,TCRBD02	TCRBD01-01,TCRBD02-01		TCRBJ01-02*01	TCRBJ01	TCRBJ01-02	1				4	2	2	8	2	2	45	57	59	61	63	12	In	VDJ							9.361e-05
GCGTCTGCTGTACCCTCTCAGACATCTGTGTACTTCTGTGCCAGCAGGGAAACTAGCGACTCCTACAATGAGCAGTTCTTCGGGCCA	CASRETSDSYNEQFF	140	0.0131615	45	TCRBV06-04	TCRBV06	TCRBV06-04				01,02	TCRBD02-01	TCRBD02	TCRBD02-01				01,02	TCRBJ02-01*01	TCRBJ02	TCRBJ02-01	1				6	4	3	6	1	0	36	47	51	58	59	11	In	VDJ							9.361e-05
CTGGAGCTTGGTGACTCTGCTGTGTATTTCTGTGCCAGCAGCCAAGAGGGGACCATCCCGAGCACAGATACGCAGTATTTTGGCCCA	CASSQEGTIPSTDTQYF	139	0.0130675	51	TCRBV03	TCRBV03	unresolved			TCRBV03-01,TCRBV03-02		unresolved		unresolved		TCRBD01,TCRBD02	TCRBD01-01,TCRBD02-01		TCRBJ02-03*01	TCRBJ02	TCRBJ02-03	1				0	1	0	7	7	0	30	47	48	53	60	15	In	VDJ							9.294e-05
GAGTCGGCTGCTCCCTCCCAAACATCTGTGTACTTCTGTGCCAGCAGTTACCCATCTAGCGGCGCCGACATTCAGTACTTCGGCGCC	CASSYPSSGADIQYF	139	0.0130675	45	TCRBV06	TCRBV06	unresolved			TCRBV06-02,TCRBV06-03		TCRBD02-01	TCRBD02	TCRBD02-01				01,02	TCRBJ02-04*01	TCRBJ02	TCRBJ02-04	1				2	4	4	5	5	8	36	51	55	62	67	13	In	VDJ							9.294e-05
TCCCTAGAGTCTGCCATCCCCAACCAGACAGCTCTTTACTTCTGTGCCACCAGTGATTTTGAGGGGTATGAAGCTTTCTTTGGACAA	CATSDFEGYEAFF	139	0.0130675	39	TCRBV24	TCRBV24	unresolved			TCRBV24-01,TCRBV24-or09_02		unresolved		unresolved		TCRBD01,TCRBD02	TCRBD01-01,TCRBD02-01		TCRBJ01-01*01	TCRBJ01	TCRBJ01-01	1				1	2	5	2	2	7	42	59	61	66	68	14	In	VDJ							9.294e-05
TGTAGTCTGCTGCCTCCTCCCAGACATCTGTATATTTCTGCGCCAGCAGTGAGTCTTTAGGGGAACACTGAAGCTTTCTTTGGACAA		139	0.0130675	43	TCRBV10-01	TCRBV10	TCRBV10-01				01,02	unresolved		unresolved		TCRBD01,TCRBD02	TCRBD01-01,TCRBD02-01		TCRBJ01-01*01	TCRBJ01	TCRBJ01-01	1				0	3	5	3	0	1	38	55	58	-1	62	9	Out	VDJ							9.294e-05
CACATCAATTCCCTGGAGCTTGGTGACTCTGCTGTGTATTTCTGTGCCAGCAGCCAAAGGGTGGGGGTAGGAGCTTTCTTTGGACAA	CASSQRVGVGAFF	138	0.0129735	39	TCRBV03	TCRBV03	unresolved			TCRBV03-01,TCRBV03-02		unresolved		unresolved		TCRBD01,TCRBD02	TCRBD01-01,TCRBD02-01		TCRBJ01-01*01	TCRBJ01	TCRBJ01-01	1				2	5	6	1	4	10	42	57	62	67	71	14	In	VDJ							9.227e-05
ATCAATTCCCTGGAGCTTGGTGACTCTGCTGTGTATTTCTGTGCCAGCAGCTTTTGGGACAGGGTCGACGAGCAGTACTTCGGGCCG	CASSFWDRVDEQYF	137	0.0128795	42	TCRBV03	TCRBV03	unresolved			TCRBV03-01,TCRBV03-02		TCRBD01-01*01	TCRBD01	TCRBD01-01	1				TCRBJ02-07*01	TCRBJ02	TCRBJ02-07	1				5	4	0	3	3	5	39	51	55	64	67	9	In	VDJ							9.16e-05
CAATTCCCTGGAGCTTGGTGACTCTGCTGTGTATTTCTGTGCCAGCAGCCAAGATGGGAGGTGAGGGAAAAACTGTTTTTTGGCAGT		137	0.0128795	44	TCRBV03	TCRBV03	unresolved			TCRBV03-01,TCRBV03-02		TCRBD02-01*02	TCRBD02	TCRBD02-01	2				TCRBJ01-04*01	TCRBJ01	TCRBJ01-04	1				0	1	9	1	5	8	37	54	55	61	66	16	Out	VDJ							9.16e-05
GGGTTGGAGTCGGCTGCTCCCTCCCAAACATCTGTGTACTTCTGTGCCAGCAGACCCGCAGCGGGATATGGCTACACCTTCGGTTCG	CASRPAAGYGYTF	137	0.0128795	39	TCRBV06	TCRBV06	unresolved			TCRBV06-02,TCRBV06-03		TCRBD02-01*02	TCRBD02	TCRBD02-01	2				TCRBJ01-02*01	TCRBJ01	TCRBJ01-02	1				6	6	6	3	0	5	42	53	59	-1	66	9	In	VDJ							9.16e-05
TCAATTCCCTGGAGCTTGGTGACTCTGCTGTGTATTTCTGTGCCAGCAGCCATAATAGGCGGCAGAGATACGCAGTATTTTGGCCCA		137	0.0128795	43	TCRBV03	TCRBV03	unresolved			TCRBV03-01,TCRBV03-02		TCRBD02-01	TCRBD02	TCRBD02-01				01,02	TCRBJ02-03*01	TCRBJ02	TCRBJ02-03	1				3	6	7	5	3	5	38	52	58	62	65	16	Out	VDJ							9.16e-05
AATTCCCTGGAGCTTGGTGACTCTGCTGTGTATTTCTGTGCCAGCACCCCCCCGGACAGGGACACCGGGGAGCTGTTTTTTGGAGAA	CASTPPDRDTGELFF	136	0.0127854	45	TCRBV03	TCRBV03	unresolved			TCRBV03-01,TCRBV03-02		TCRBD01-01*01	TCRBD01	TCRBD01-01	1				TCRBJ02-02*01	TCRBJ02	TCRBJ02-02	1				7	7	1	3	0	3	36	46	53	-1	61	15	In	VDJ							9.093e-05
ATCCTGGAGTCGCCCAGCCCCAACCAGACCTCTCTGTACTTCTGTGCCAGCAGTTTAATGTCTCCCGGGGAGCTGTTTTTTGGAGAA	CASSLMSPGELFF	136	0.0127854	39	TCRBV27-01*01	TCRBV27	TCRBV27-01	1				TCRBD02-01	TCRBD02	TCRBD02-01				01,02	TCRBJ02-02*01	TCRBJ02	TCRBJ02-02	1				2	4	4	10	1	6	42	57	61	63	64	12	In	VDJ							9.093e-05
GAGTCGGCTGCTCCCTCCCAGACATCTGTGTACTTCTGTGCCAGCAGTGAAGCAGTGACAGGGAATCAGCCCCAGCATTTTGGTGAT	CASSEAVTGNQPQHF	136	0.0127854	45	TCRBV06-01*01	TCRBV06	TCRBV06-01	1				TCRBD01-01*01	TCRBD01	TCRBD01-01	1				TCRBJ01-05*01	TCRBJ01	TCRBJ01-05	1				0	3	2	3	0	4	36	53	56	-1	63	10	In	VDJ							9.093e-05
AATTCCCTGGAGCTTGGTGACTCTGCTGTGTATTTCTGTGCCAGCAGCCATGACACGGGGGATTACAATGAGCAGTTCTTCGGGCCA	CASSHDTGDYNEQFF	135	0.0126914	45	TCRBV03	TCRBV03	unresolved			TCRBV03-01,TCRBV03-02		TCRBD02-01*01	TCRBD02	TCRBD02-01	1				TCRBJ02-01*01	TCRBJ02	TCRBJ02-01	1				3	5	8	2	2	4	36	50	55	61	63	15	In	VDJ							9.027e-05
AATTCCCTGGAGCTTGGTGACTCTGCTGTGTATTTCTGTGCCAGCAGCCCTAGCGGGGGTCCCTCTTACGAGCAGTACTTCGGGCCG	CASSPSGGPSYEQYF	135	0.0126914	45	TCRBV03	TCRBV03	unresolved			TCRBV03-01,TCRBV03-02		TCRBD02-01*01	TCRBD02	TCRBD02-01	1				TCRBJ02-07*01	TCRBJ02	TCRBJ02-07	1				4	0	4	2	7	4	36	-1	49	59	66	15	In	VDJ							9.027e-05
GTGACCAGTGCCCATCCTGAAGACAGCAGCTTCTACATCTGCAGTGCTAGTCGAGGACAGGGCACAGATACGCAGTATTTTGGCCCA	CSASRGQGTDTQYF	134	0.0125974	42	TCRBV20	TCRBV20	unresolved			TCRBV20-01,TCRBV20-or09_02		TCRBD01-01*01	TCRBD01	TCRBD01-01	1				TCRBJ02-03*01	TCRBJ02	TCRBJ02-03	1				3	4	1	4	0	1	39	50	54	-1	61	10	In	VDJ							8.96e-05
ATCAATTCCCTGGAGCTTGGTGACTCTGCTGTGTATTTCTGTGCCAGCAGCCAAAATAACCGGGAGCACGAGCAGTACTTCGGGCCG	CASSQNNREHEQYF	133	0.0125034	42	TCRBV03	TCRBV03	unresolved			TCRBV03-01,TCRBV03-02		TCRBD02-01*02	TCRBD02	TCRBD02-01	2				TCRBJ02-07*01	TCRBJ02	TCRBJ02-07	1				2	6	8	2	1	5	39	54	60	66	67	10	In	VDJ							8.893e-05
ACAGCAGCTTCTACATCTGCAGTGCTCGACTCTGGACTAGCGGGGGGGCGGTCTGGTTTCATGGGCAATGAGCAGTTCTTCGGGCCA		132	0.0124094	64	TCRBV20	TCRBV20	unresolved			TCRBV20-01,TCRBV20-or09_02		TCRBD02-01*01	TCRBD02	TCRBD02-01	1				TCRBJ02-01*01	TCRBJ02	TCRBJ02-01	1				5	7	1	0	17	6	17	26	33	48	65	11	Out	VDJ							8.826e-05
CCCTCCCAGACATCTGTGTACTTCTGTGCCAGCAGTGAAGCCCCTTACTCTTAGCGGGGGGACACAGATACGCAGTATTTTGGCCCA	CASSEAPYS*RGDTDTQYF	132	0.0124094	57	TCRBV06-01*01	TCRBV06	TCRBV06-01	1				TCRBD02-01*01	TCRBD02	TCRBD02-01	1				TCRBJ02-03*01	TCRBJ02	TCRBJ02-03	1				0	10	5	1	1	2	24	41	51	61	62	11	Stop	VDJ							8.826e-05
CCCTGGAGCTTGGTGACTCTGCTGTGTATTTCTGTGCCAGCAGCCAAGAAGTCAGGGATTGCCAAAAACATTCAGTACTTCGGCGCC		132	0.0124094	49	TCRBV03	TCRBV03	unresolved			TCRBV03-01,TCRBV03-02		TCRBD01-01*01	TCRBD01	TCRBD01-01	1				TCRBJ02-04*01	TCRBJ02	TCRBJ02-04	1				0	3	4	3	3	1	32	49	52	57	60	10	Out	VDJ							8.826e-05
GAGCTTGGTGACTCTGCTGTGTATTTCTGTGCCAGCAGCCAATGGTGGGCTAGCGGGTCGTCGGGGGATACGCAGTATTTTGGCCCA	CASSQWWASGSSGDTQYF	132	0.0124094	54	TCRBV03	TCRBV03	unresolved			TCRBV03-01,TCRBV03-02		TCRBD02-01	TCRBD02	TCRBD02-01				01,02	TCRBJ02-03*01	TCRBJ02	TCRBJ02-03	1				2	7	4	4	9	6	27	42	49	57	66	15	In	VDJ							8.826e-05
GAGTCCGCCAGCACCAACCAGACATCTATGTACCTCTGTGCCAGCAGCCCCCCAGCGGGGGGGCAGTACGAGCAGTACTTCGGGCCG	CASSPPAGGQYEQYF	132	0.0124094	45	TCRBV28-01*01	TCRBV28	TCRBV28-01	1				TCRBD02-01*01	TCRBD02	TCRBD02-01	1				TCRBJ02-07*01	TCRBJ02	TCRBJ02-07	1				6	6	6	0	3	4	36	47	53	63	66	11	In	VDJ							8.826e-05
GAGTCTGCCATCCCCAACCAGACAGCTCTTTACTTCTGTGCCACCAGTGACCAAGGACTAGCGGACAATGAGCAGTTCTTCGGGCCA	CATSDQGLADNEQFF	132	0.0124094	45	TCRBV24	TCRBV24	unresolved			TCRBV24-01,TCRBV24-or09_02		TCRBD02-01	TCRBD02	TCRBD02-01				01,02	TCRBJ02-01*01	TCRBJ02	TCRBJ02-01	1				4	4	1	5	0	5	36	50	54	-1	64	10	In	VDJ							8.826e-05
TGAGGACTCGGCCGTGTATCTCTGTGCCAGCAGCTTAGTAAGGCGCGATCGACAGTGAATAGCAATCAGCCCCAGCATTTTGGTGAT		132	0.0124094	59	TCRBV11-02*02	TCRBV11	TCRBV11-02	2				TCRBD01-01*01	TCRBD01	TCRBD01-01	1				TCRBJ01-05*01	TCRBJ01	TCRBJ01-05	1				1	12	2	5	4	0	22	38	50	55	59	11	Out	VDJ							8.826e-05
AAGATCCAGCCCTCAGAACCCAGGGACTCAGCTGTGTACTTCTGTGCCAGCAGTTCCGGGGCCCCGAGGGAGCAGTACTTCGGGCCG	CASSSGAPREQYF	131	0.0123154	39	TCRBV12	TCRBV12	unresolved			TCRBV12-03,TCRBV12-04		unresolved		unresolved		TCRBD01,TCRBD02	TCRBD01-01,TCRBD02-01		TCRBJ02-07*01	TCRBJ02	TCRBJ02-07	1				4	2	7	0	7	7	42	55	57	62	69	10	In	VDJ							8.759e-05
CACATCAATTCCCTGGAGCTTGGTGACTCTGCTGTGTATTTCTGTGCCAGCTTGGGACATTGGGGGGGACCCCTCCACTTTGGGAAC	CASLGHWGGPLHF	131	0.0123154	39	TCRBV03	TCRBV03	unresolved			TCRBV03-01,TCRBV03-02		TCRBD02-01*01	TCRBD02	TCRBD02-01	1				TCRBJ01-06*01	TCRBJ01	TCRBJ01-06	1				8	10	9	0	0	12	42	51	61	-1	68	8	In	VDJ							8.759e-05
AATTCCCTGGAGCTTGGTGACTCTGCTGTGTATTTCTGTGCCAGCAGCCAAGATGTTGGAGGTGCAGAAAAACTGTTTTTTGGCAGT	CASSQDVGGAEKLFF	130	0.0122214	45	TCRBV03	TCRBV03	unresolved			TCRBV03-01,TCRBV03-02		TCRBD02-01*02	TCRBD02	TCRBD02-01	2				TCRBJ01-04*01	TCRBJ01	TCRBJ01-04	1				0	4	10	1	4	8	36	53	57	62	66	8	In	VDJ							8.692e-05
AATTCCCTGGAGCTTGGTGACTCTGCTGTGTATTTCTGTGCCAGCAGCCAAGGGTTTCAGGACCAAATTAAAGCTTTCTTTGGACAA	CASSQGFQDQIKAFF	130	0.0122214	45	TCRBV03	TCRBV03	unresolved			TCRBV03-01,TCRBV03-02		unresolved		unresolved		TCRBD01,TCRBD02	TCRBD01-01,TCRBD02-01		TCRBJ01-01*01	TCRBJ01	TCRBJ01-01	1				1	7	1	7	7	9	36	52	59	63	70	11	In	VDJ							8.692e-05
GCCCATCCTGAAGACAGCAGCTTCTACATCTGCAGTGCGACCTAGGATCCTCCCGAGGGGCCGACAGATACGCAGTATTTTGGCCCA	CSAT*DPPEGPTDTQYF	130	0.0122214	51	TCRBV20	TCRBV20	unresolved			TCRBV20-01,TCRBV20-or09_02		unresolved		unresolved		TCRBD01,TCRBD02	TCRBD01-01,TCRBD02-01		TCRBJ02-03*01	TCRBJ02	TCRBJ02-03	1				6	17	5	2	3	3	30	38	55	60	63	10	Stop	VDJ							8.692e-05
GTGCAGCCTGCAGAACTGGAGGATTCTGGAGTTTATTTCTGTGCCAGCAGCCAAGTCGGAGGATATCGGGAGCAGTACTTCGGGCCG	CASSQVGGYREQYF	130	0.0122214	42	TCRBV14-01*01	TCRBV14	TCRBV14-01	1				TCRBD02-01*02	TCRBD02	TCRBD02-01	2				TCRBJ02-07*01	TCRBJ02	TCRBJ02-07	1				1	2	10	1	7	7	39	55	57	62	69	10	In	VDJ							8.692e-05
TCCCTGGAGCTTGGTGACTCTGCTGTGTATTTCTGTGCCAGCAGCCTCGGGACATCAAGCTCTGGAAACACCATATATTTTGGAGAG	CASSLGTSSSGNTIYF	130	0.0122214	48	TCRBV03	TCRBV03	unresolved			TCRBV03-01,TCRBV03-02		TCRBD01-01*01	TCRBD01	TCRBD01-01	1				TCRBJ01-03*01	TCRBJ01	TCRBJ01-03	1				4	2	0	6	5	0	33	46	48	54	59	8	In	VDJ							8.692e-05
TCCCTGGAGCTTGGTGACTCTGCTGTGTATTTCTGTGCCAGCAGCGCCAGGGGAGGAGGACAGGGAAACACCATATATTTTGGAGAG	CASSARGGGQGNTIYF	130	0.0122214	48	TCRBV03	TCRBV03	unresolved			TCRBV03-01,TCRBV03-02		unresolved		unresolved		TCRBD01,TCRBD02	TCRBD01-01,TCRBD02-01		TCRBJ01-03*01	TCRBJ01	TCRBJ01-03	1				5	12	1	5	0	4	33	45	57	-1	63	8	In	VDJ							8.692e-05
TCGGCTGCTCCCTCCCAGACATCTGTGTACTTCTGTGCCAGCAGTCCTTTGGGGTCCTCTGGGGCCAACGTCCTGACTTTCGGGGCC	CASSPLGSSGANVLTF	130	0.0122214	48	TCRBV06	TCRBV06	unresolved			TCRBV06-01,TCRBV06-05		unresolved		unresolved		TCRBD01,TCRBD02	TCRBD01-01,TCRBD02-01		TCRBJ02-06*01	TCRBJ02	TCRBJ02-06	1				5	5	6	2	2	0	33	45	50	54	56	9	In	VDJ							8.692e-05
CTGGAGTCGGCTGCTCCCTCCCAGACATCTGTGTACTTCTGTGCCAGCAGTGAATCCCAGGGAGCCTCACCCCTCCACTTTGGGAAC	CASSESQGASPLHF	129	0.0121274	42	TCRBV06-01*01	TCRBV06	TCRBV06-01	1				unresolved		unresolved		TCRBD01,TCRBD02	TCRBD01-01,TCRBD02-01		TCRBJ01-06*01	TCRBJ01	TCRBJ01-06	1				2	3	4	3	4	10	39	54	57	62	66	9	In	VDJ							8.625e-05
CCGCTCAGGCTGCTGTCGGCTGCTCCCTCCCAGACATCTGTGTACTTCTGTGCCAGCAGTTCGGGGGTTGAGCAGTACTTCGGGCCG	CASSSGVEQYF	128	0.0120333	33	TCRBV06-05*01	TCRBV06	TCRBV06-05	1				TCRBD02-01*01	TCRBD02	TCRBD02-01	1				TCRBJ02-07*01	TCRBJ02	TCRBJ02-07	1				4	0	8	2	2	7	48	-1	61	67	69	10	In	VDJ							8.559e-05
CTGGAGCTTGGTGACTCTGCTGTGTATTTCTGTGCCAGCAGCCAAAGCGGTGCTAGCGGGGGGGCCAAGACCCAGTACTTCGGGCCA	CASSQSGASGGAKTQYF	128	0.0120333	51	TCRBV03	TCRBV03	unresolved			TCRBV03-01,TCRBV03-02		TCRBD02-01*01	TCRBD02	TCRBD02-01	1				TCRBJ02-05*01	TCRBJ02	TCRBJ02-05	1				2	7	4	0	3	6	30	45	52	64	67	8	In	VDJ							8.559e-05
GGAGCTTGGTGACTCTGCTGTGTATTTCTGTGCCAGCAGCCAAGTAGAAGGGGGGCGCAGGCTAATGAAAAACTGTTTTTTGGCAGT		128	0.0120333	53	TCRBV03	TCRBV03	unresolved			TCRBV03-01,TCRBV03-02		unresolved		unresolved		TCRBD01,TCRBD02	TCRBD01-01,TCRBD02-01		TCRBJ01-04*01	TCRBJ01	TCRBJ01-04	1				1	4	5	1	7	3	28	44	48	54	61	8	Out	VDJ							8.559e-05
ATCAATTCCCTGGAGCTTGGTGACTCTGCTGTGTATTTCTGTGCCAGCAGCTCAAGGGCTTTAAGTGAAAAACTGTTTTTTGGCAGT	CASSSRALSEKLFF	127	0.0119393	42	TCRBV03	TCRBV03	unresolved			TCRBV03-01,TCRBV03-02		unresolved		unresolved		TCRBD01,TCRBD02	TCRBD01-01,TCRBD02-01		TCRBJ01-04*01	TCRBJ01	TCRBJ01-04	1				5	3	5	3	7	7	39	51	54	58	65	11	In	VDJ							8.492e-05
CTGCTGTCGGCTGCTCCCTCCCAGACATCTGTGTACTTCTGTGCCAGCAGTCAAACCGGGACCGGGGCTGGCTACACCTTCGGTTCG	CASSQTGTGAGYTF	126	0.0118453	42	TCRBV06-05*01	TCRBV06	TCRBV06-05	1				unresolved		unresolved		TCRBD01,TCRBD02	TCRBD01-01,TCRBD02-01		TCRBJ01-02*01	TCRBJ01	TCRBJ01-02	1				5	6	0	7	6	7	39	51	57	62	68	10	In	VDJ							8.425e-05
AATTCCCTGGAGCTTGGTGACTCTGCTGTGTATTTCTGTGCCAGCAGCCCGCCGGGAGTGTCTGGAAACACCATATATTTTGGAGAG	CASSPPGVSGNTIYF	125	0.0117513	45	TCRBV03	TCRBV03	unresolved			TCRBV03-01,TCRBV03-02		TCRBD02-01*02	TCRBD02	TCRBD02-01	2				TCRBJ01-03*01	TCRBJ01	TCRBJ01-03	1				4	3	8	2	2	1	36	49	52	58	60	8	In	VDJ							8.358e-05
AATTCCCTGGAGCTTGGTGACTCTGCTGTGTATTTCTGTGCCAGCAGCCGGCGGACAGGGAATAATGAAAAACTGTTTTTTGGCAGT	CASSRRTGNNEKLFF	125	0.0117513	45	TCRBV03	TCRBV03	unresolved			TCRBV03-01,TCRBV03-02		TCRBD01-01*01	TCRBD01	TCRBD01-01	1				TCRBJ01-04*01	TCRBJ01	TCRBJ01-04	1				4	3	1	3	2	4	36	49	52	60	62	10	In	VDJ							8.358e-05
AATTCCCTGGAGCTTGGTGACTCTGCTGTGTATTTCTGTGCCAGCAGCCGGCTAGCGGGGGCCGAGAGGGAGCAGTACTTCGGGCCG	CASSRLAGAEREQYF	125	0.0117513	45	TCRBV03	TCRBV03	unresolved			TCRBV03-01,TCRBV03-02		TCRBD02-01*01	TCRBD02	TCRBD02-01	1				TCRBJ02-07*01	TCRBJ02	TCRBJ02-07	1				4	2	4	2	8	7	36	49	51	61	69	8	In	VDJ							8.358e-05
TGAACGCCTTGTTGCTGGGGGACTCGGCCCTCTATCTCTGTGCCAGCAGCTTGGACAGGGAATTTCCAAATAGCTTTCTTTGGACAA		125	0.0117513	43	TCRBV05-06*01	TCRBV05	TCRBV05-06	1				TCRBD01-01*01	TCRBD01	TCRBD01-01	1				TCRBJ01-01*01	TCRBJ01	TCRBJ01-01	1				0	0	3	3	11	10	38	-1	54	60	71	11	Out	VDJ							8.358e-05
AAGATCCAGCCCTCAGAACCCAGGGACTCAGCTGTGTACTTCTGTGCCAGCACCTCGGGGGGAGGAGAGACCCAGTACTTCGGGCCA	CASTSGGGETQYF	124	0.0116573	39	TCRBV12	TCRBV12	unresolved			TCRBV12-03,TCRBV12-04		TCRBD02-01*01	TCRBD02	TCRBD02-01	1				TCRBJ02-05*01	TCRBJ02	TCRBJ02-05	1				7	3	8	1	3	4	42	52	55	62	65	10	In	VDJ							8.291e-05
ATCAATTCCCTGGAGCTTGGTGACTCTGCTGTGTATTTCTGTGCCAGCAGCCAATGGGCAGCTCCCTACGAGCAGTACTTCGGGCCG	CASSQWAAPYEQYF	124	0.0116573	42	TCRBV03	TCRBV03	unresolved			TCRBV03-01,TCRBV03-02		TCRBD01-01*01	TCRBD01	TCRBD01-01	1				TCRBJ02-07*01	TCRBJ02	TCRBJ02-07	1				2	1	8	0	5	2	39	54	55	59	64	14	In	VDJ							8.291e-05
ATTCCCTGGAGCTTGGTGACTCTGCTGTGTATTTCTGTGCCAGCAGCCAAGATTTGGGGACCTCTGAACGAGCAGTACTTCGGGCCG		124	0.0116573	46	TCRBV03	TCRBV03	unresolved			TCRBV03-01,TCRBV03-02		unresolved		unresolved		TCRBD01,TCRBD02	TCRBD01-01,TCRBD02-01		TCRBJ02-07*01	TCRBJ02	TCRBJ02-07	1				0	4	0	7	6	5	35	52	56	61	67	8	Out	VDJ							8.291e-05
CCAGCCTGCAGAGCTTGGGGACTCGGCCGTGTATCTCTGTGCCAGCAGCTCAGGACAGGGTGGGATTCACCCCTCCACTTTGGGAAC		124	0.0116573	44	TCRBV11-03*01	TCRBV11	TCRBV11-03	1				TCRBD01-01*01	TCRBD01	TCRBD01-01	1				TCRBJ01-06*01	TCRBJ01	TCRBJ01-06	1				4	2	1	3	4	8	37	50	52	60	64	9	Out	VDJ							8.291e-05
CTTCACATCAATTCCCTGGAGCTTGGTGACTCTGCTGTGTATTTCTGTGCCAGCAGCCAGGTAGGATCACCCCTCCACTTTGGGAAC	CASSQVGSPLHF	124	0.0116573	36	TCRBV03	TCRBV03	unresolved			TCRBV03-01,TCRBV03-02		unresolved		unresolved		TCRBD01,TCRBD02	TCRBD01-01,TCRBD02-01		TCRBJ01-06*01	TCRBJ01	TCRBJ01-06	1				3	4	1	8	0	10	45	59	63	-1	66	12	In	VDJ							8.291e-05
TCCCTGGAGCTTGGTGACTCTGCTGTGTATTTCTGTGCCAGCAGCCAAGAGGGCAGGGGACTGGAAAACACCATATATTTTGGAGAG	CASSQEGRGLENTIYF	124	0.0116573	48	TCRBV03	TCRBV03	unresolved			TCRBV03-01,TCRBV03-02		unresolved		unresolved		TCRBD01,TCRBD02	TCRBD01-01,TCRBD02-01		TCRBJ01-03*01	TCRBJ01	TCRBJ01-03	1				0	3	4	2	6	6	33	50	53	59	65	12	In	VDJ							8.291e-05
ACCAGTGCCCATCCTGAAGACAGCAGCTTCTACATCTGCAGTGCCGAAACAGGTTCGCTGAACACCGGGGAGCTGTTTTTTGGAGAA	CSAETGSLNTGELFF	123	0.0115633	45	TCRBV20	TCRBV20	unresolved			TCRBV20-01,TCRBV20-or09_02		TCRBD01-01*01	TCRBD01	TCRBD01-01	1				TCRBJ02-02*01	TCRBJ02	TCRBJ02-02	1				6	4	3	4	6	1	36	44	48	53	59	10	In	VDJ							8.224e-05
ACCTTGGAGCTGGGGGACTCGGCCCTTTATCTTTGCGCCAGCAGCTTGTTGGTGGGGGGGCTGGATTCACCCCTCCACTTTGGGAAC	CASSLLVGGLDSPLHF	123	0.0115633	48	TCRBV05-01*01	TCRBV05	TCRBV05-01	1				TCRBD02-01*01	TCRBD02	TCRBD02-01	1				TCRBJ01-06*01	TCRBJ01	TCRBJ01-06	1				1	5	9	0	4	8	33	48	53	60	64	9	In	VDJ							8.224e-05
CCTTGGAGCTGGGGGACTCGGCCCTTTATCTTTGCGCCAGCAAAGGGGTGGACTAGCGGGAACACCGGGGAGCTGTTTTTTGGAGAA		123	0.0115633	49	TCRBV05-01*01	TCRBV05	TCRBV05-01	1				TCRBD02-01	TCRBD02	TCRBD02-01				01,02	TCRBJ02-02*01	TCRBJ02	TCRBJ02-02	1				6	7	1	5	0	1	32	42	49	-1	59	9	Out	VDJ							8.224e-05
CCTTGTTGCTGGGGGACTCGGCCCTCTATCTCTGTGCCAGCAGCCTGACTAGCGGGGGGTCCCTACAATGAGCAGTTCTTCGGGCCA		123	0.0115633	49	TCRBV05-06*01	TCRBV05	TCRBV05-06	1				TCRBD02-01*01	TCRBD02	TCRBD02-01	1				TCRBJ02-01*01	TCRBJ02	TCRBJ02-01	1				4	2	2	1	2	2	32	44	46	59	61	10	Out	VDJ							8.224e-05
TCCGCTACCAGCTCCCAGACATCTGTGTACTTCTGTGCCATCAGTGAACTGGGCCCCTATAGCAATCAGCCCCAGCATTTTGGTGAT	CAISELGPYSNQPQHF	123	0.0115633	48	TCRBV10-03*01	TCRBV10	TCRBV10-03	1				TCRBD01-01*01	TCRBD01	TCRBD01-01	1				TCRBJ01-05*01	TCRBJ01	TCRBJ01-05	1				3	3	8	0	5	0	33	47	50	54	59	9	In	VDJ							8.224e-05
TTGGCTGCTCCCTCCCAGACATCTGTGTACTTCTGTGCCAGCAGTTACCGGGAACTAGCGGGGTCCTACGAGCAGTACTTCGGGCCG	CASSYRELAGSYEQYF	123	0.0115633	48	TCRBV06-06	TCRBV06	TCRBV06-06				01,02	TCRBD02-01*01	TCRBD02	TCRBD02-01	1				TCRBJ02-07*01	TCRBJ02	TCRBJ02-07	1				2	5	3	3	0	1	33	48	53	-1	63	10	In	VDJ							8.224e-05
GAGTCCGCCAGCACCAACCAGACATCTATGTACCTCTGTGCCAGCGGGCCTCGACAGGGAACACGTCAGCCCCAGCATTTTGGTGAT	CASGPRQGTRQPQHF	122	0.0114693	45	TCRBV28-01*01	TCRBV28	TCRBV28-01	1				TCRBD01-01*01	TCRBD01	TCRBD01-01	1				TCRBJ01-05*01	TCRBJ01	TCRBJ01-05	1				8	7	2	3	6	6	36	45	52	59	65	9	In	VDJ							8.157e-05
TCTGCCATCCCCAACCAGACAGCTCTTTACTTCTGTGCCACCCCCTGACTCCTAGCGGGGGAGAACAATGAGCAGTTCTTCGGGCCA	CATP*LLAGENNEQFF	122	0.0114693	48	TCRBV24	TCRBV24	unresolved			TCRBV24-01,TCRBV24-or09_02		TCRBD02-01*01	TCRBD02	TCRBD02-01	1				TCRBJ02-01*01	TCRBJ02	TCRBJ02-01	1				9	9	4	2	3	5	33	42	51	61	64	9	Stop	VDJ							8.157e-05
ATTCCCTGGAGCTTGGTGACTCTGCTGTGTATTTCTGTGCCAGCAGCCCGGCCCGGGGGAACCTACAATGAGCAGTTCTTCGGGCCA		121	0.0113753	46	TCRBV03	TCRBV03	unresolved			TCRBV03-01,TCRBV03-02		TCRBD02-01*01	TCRBD02	TCRBD02-01	1				TCRBJ02-01*01	TCRBJ02	TCRBJ02-01	1				4	5	8	2	2	2	35	48	53	59	61	8	Out	VDJ							8.09e-05
GAGCAGCGGGACTCGGCCATGTATCGCTGTGCCAGCAGCTCCGCAACGGGCCTTGAGGCCTATAATTCACCCCTCCACTTTGGGAAC	CASSSATGLEAYNSPLHF	121	0.0113753	54	TCRBV07-06*01	TCRBV07	TCRBV07-06	1				unresolved		unresolved		TCRBD01,TCRBD02	TCRBD01-01,TCRBD02-01		TCRBJ01-06*01	TCRBJ01	TCRBJ01-06	1				4	7	8	0	7	2	27	40	47	51	58	8	In	VDJ							8.09e-05
TCAATTCCCTGGAGCTTGGTGACTCTGCTGTGTATTTCTGTGCCAGCAGCCCCCTCCACACATGGGGAGACCCAGTACTTCGGGCCA		121	0.0113753	43	TCRBV03	TCRBV03	unresolved			TCRBV03-01,TCRBV03-02		unresolved		unresolved		TCRBD01,TCRBD02	TCRBD01-01,TCRBD02-01		TCRBJ02-05*01	TCRBJ02	TCRBJ02-05	1				4	12	0	9	0	5	38	51	63	-1	66	12	Out	VDJ							8.09e-05
TCCCTGGAGCTTGGTGACTCTGCTGTGTATTTCTGTGCCAGCAGCCAAAGACAGGGGGTAAACACCGGGGAGCTGTTTTTTGGAGAA	CASSQRQGVNTGELFF	121	0.0113753	48	TCRBV03	TCRBV03	unresolved			TCRBV03-01,TCRBV03-02		TCRBD01-01*01	TCRBD01	TCRBD01-01	1				TCRBJ02-02*01	TCRBJ02	TCRBJ02-02	1				2	1	2	1	2	2	33	48	49	58	60	14	In	VDJ							8.09e-05
TTCCTGCTGGGGTTGGAGTCGGCTGCTCCCTCCCAAACATCTGTGTACTTCTGTGCCAGCAGGGACGGGGAGCTGTTTTTTGGAGAA	CASRDGELFF	121	0.0113753	30	TCRBV06	TCRBV06	unresolved			TCRBV06-02,TCRBV06-03		unresolved		unresolved		TCRBD01,TCRBD02	TCRBD01-01,TCRBD02-01		TCRBJ02-02*01	TCRBJ02	TCRBJ02-02	1				6	0	1	8	0	7	51	-1	62	-1	65	8	In	VDJ							8.09e-05
GCCCAAAAGAACCCGACAGCTTTCTATCTCTGTGCCAGTAGTACCTGGGGACAGGTTTCTCGCACAGATACGCAGTATTTTGGCCCA	CASSTWGQVSRTDTQYF	120	0.0112813	51	TCRBV19-01	TCRBV19	TCRBV19-01				01,02	TCRBD01-01*01	TCRBD01	TCRBD01-01	1				TCRBJ02-03*01	TCRBJ02	TCRBJ02-03	1				4	4	0	4	6	1	30	43	47	55	61	8	In	VDJ							8.024e-05
GTCCACAAAGCTGGAGGACTCAGCCATGTACTTCTGTGCCAGCAGGGATGGGACTAGCGGGGATACAATGAGCAGTTCTTCGGGCCA		120	0.0112813	47	TCRBV02-01*01	TCRBV02	TCRBV02-01	1				TCRBD02-01*01	TCRBD02	TCRBD02-01	1				TCRBJ02-01*01	TCRBJ02	TCRBJ02-01	1				6	4	0	3	1	4	34	45	49	62	63	9	Out	VDJ							8.024e-05
TCCCTGATTCTGGAGTCCGCCAGCACCAACCAGACATCTATGTACCTCTGTGCCAGCAGTAGCACTCCTGAAGCTTTCTTTGGACAA	CASSSTPEAFF	120	0.0112813	33	TCRBV28-01*01	TCRBV28	TCRBV28-01	1				TCRBD02-01	TCRBD02	TCRBD02-01				01,02	TCRBJ01-01*01	TCRBJ01	TCRBJ01-01	1				5	3	3	10	1	6	48	60	63	66	67	8	In	VDJ							8.024e-05
AACCTGAGCTCTCTGGAGCTGGGGGACTCAGCTTTGTATTTCTGTGCCAGCAGCGTATTCGGACGGGGAGAAGCTTTCTTTGGACAA	CASSVFGRGEAFF	119	0.0111873	39	TCRBV09-01	TCRBV09	TCRBV09-01				01,02	TCRBD02-01*01	TCRBD02	TCRBD02-01	1				TCRBJ01-01*01	TCRBJ01	TCRBJ01-01	1				1	6	8	3	1	8	42	57	63	68	69	9	In	VDJ							7.957e-05
AATGTGAGCACCTTGGAGCTGGGGGACTCGGCCCTTTATCTTTGCGCCAGCAGCTTACTCACTTCAGATACGCAGTATTTTGGCCCA	CASSLLTSDTQYF	119	0.0111873	39	TCRBV05-01*01	TCRBV05	TCRBV05-01	1				TCRBD02-01	TCRBD02	TCRBD02-01				01,02	TCRBJ02-03*01	TCRBJ02	TCRBJ02-03	1				2	0	3	10	5	4	42	-1	56	59	64	10	In	VDJ							7.957e-05
AGCTCCTTGGAGCTGGGGGACTCAGCCCTGTACTTCTGTGCCAGCAGCCGGCCGGGACAGGGGTTCAATGAGCAGTTCTTCGGGCCA	CASSRPGQGFNEQFF	119	0.0111873	45	TCRBV13-01*01	TCRBV13	TCRBV13-01	1				TCRBD01-01*01	TCRBD01	TCRBD01-01	1				TCRBJ02-01*01	TCRBJ02	TCRBJ02-01	1				5	5	0	2	2	6	36	48	53	63	65	10	In	VDJ							7.957e-05
CTGGAGTCGCCCAGCCCCAACCAGACCTCTCTGTACTTCTGTGCCAGCAGCCAAGGGGGGCAGAACTATGGCTACACCTTCGGTTCG	CASSQGGQNYGYTF	119	0.0111873	42	TCRBV27-01*01	TCRBV27	TCRBV27-01	1				unresolved		unresolved		TCRBD01,TCRBD02	TCRBD01-01,TCRBD02-01		TCRBJ01-02*01	TCRBJ01	TCRBJ01-02	1				6	3	5	1	4	2	39	50	53	59	63	11	In	VDJ							7.957e-05
GATCCAGCCCTCAGAACCCAGGGACTCAGCTGTGTATTTTTGTGCTAGTGTGAGGTTTTAAGCACAGATACGCAGTATTTTGGCCCA		119	0.0111873	41	TCRBV12-05*01	TCRBV12	TCRBV12-05	1				TCRBD02-01*02	TCRBD02	TCRBD02-01	2				TCRBJ02-03*01	TCRBJ02	TCRBJ02-03	1				7	1	11	1	5	0	40	50	51	55	60	10	Out	VDJ							7.957e-05
AATTCCCTGGAGCTTGGTGACTCTGCTGTGTATTTCTGTGCCAGCAGCCTGCCCCAGGGGGGTGTGGAGACCCAGTACTTCGGGCCA	CASSLPQGGVETQYF	118	0.0110933	45	TCRBV03	TCRBV03	unresolved			TCRBV03-01,TCRBV03-02		TCRBD01-01*01	TCRBD01	TCRBD01-01	1				TCRBJ02-05*01	TCRBJ02	TCRBJ02-05	1				4	5	4	1	5	5	36	49	54	61	66	8	In	VDJ							7.89e-05
AATTCCCTGGAGCTTGGTGACTCTGCTGTGTATTTCTGTGCCAGCAGTCTAGAGGGACAGGGGGCGGACGAGCAGTACTTCGGGCCG	CASSLEGQGADEQYF	118	0.0110933	45	TCRBV03	TCRBV03	unresolved			TCRBV03-01,TCRBV03-02		TCRBD01-01*01	TCRBD01	TCRBD01-01	1				TCRBJ02-07*01	TCRBJ02	TCRBJ02-07	1				6	6	0	0	2	5	36	47	53	65	67	14	In	VDJ							7.89e-05
ACTGTGACATCGGCCCAAAAGAACCCGACAGCTTTCTATCTCTGTGCCAGTAGTACGACATTGAACACTGAAGCTTTCTTTGGACAA	CASSTTLNTEAFF	118	0.0110933	39	TCRBV19-01	TCRBV19	TCRBV19-01				01,02	TCRBD01-01*01	TCRBD01	TCRBD01-01	1				TCRBJ01-01*01	TCRBJ01	TCRBJ01-01	1				4	1	2	6	1	0	42	55	56	60	61	9	In	VDJ							7.89e-05
AGCTTGGTGACTCTGCTGTGTATTTCTGTGCCAGCAGCCAAGAAATCCACAGAAACTTGGACTAATGAAAAACTGTTTTTTGGCAGT		118	0.0110933	55	TCRBV03	TCRBV03	unresolved			TCRBV03-01,TCRBV03-02		TCRBD01-01*01	TCRBD01	TCRBD01-01	1				TCRBJ01-04*01	TCRBJ01	TCRBJ01-04	1				0	5	3	5	8	2	26	43	48	52	60	13	Out	VDJ							7.89e-05
ATCAATTCCCTGGAGCTTGGTGACTCTGCTGTGTATTTCTGTGCCAGCAGCCAAAGTGTCTCTGGAAACACCATATATTTTGGAGAG	CASSQSVSGNTIYF	118	0.0110933	42	TCRBV03	TCRBV03	unresolved			TCRBV03-01,TCRBV03-02		unresolved		unresolved		TCRBD01,TCRBD02	TCRBD01-01,TCRBD02-01		TCRBJ01-03*01	TCRBJ01	TCRBJ01-03	1				2	0	5	5	3	0	39	-1	54	56	59	13	In	VDJ							7.89e-05
CCTGAGCTCTCTGGAGCTGGGGGACTCAGCTTTGTATTTCTGTGCCAGCAGCGTAGGAGGCTGGGACCTGAAGCTTTCTTTGGACAA		118	0.0110933	41	TCRBV09-01	TCRBV09	TCRBV09-01				01,02	unresolved		unresolved		TCRBD01,TCRBD02	TCRBD01-01,TCRBD02-01		TCRBJ01-01*01	TCRBJ01	TCRBJ01-01	1				0	6	0	7	0	6	40	56	62	-1	67	10	Out	VDJ							7.89e-05
CTGGAGTCGGCTGCTCCCTCCCAGACATCTGTGTACTTCTGTGCCAGCAGTGGCCTTCGGGTAAGTCAGCCCCAGCATTTTGGTGAT	CASSGLRVSQPQHF	118	0.0110933	42	TCRBV06-01*01	TCRBV06	TCRBV06-01	1				TCRBD02-01	TCRBD02	TCRBD02-01				01,02	TCRBJ01-05*01	TCRBJ01	TCRBJ01-05	1				4	5	8	4	4	6	39	52	57	61	65	11	In	VDJ							7.89e-05
CACATCAATTCCCTGGAGCTTGGTGACTCTGCTGTGTATGCAATTGGACGGAGGAGCTCCTATAATTCACCCCTCCACTTTGGGAAC	IGRRSSYNSPLHF	117	0.0109992	39	TCRBV03	TCRBV03	unresolved			TCRBV03-01,TCRBV03-02		TCRBD02-01*02	TCRBD02	TCRBD02-01	2				TCRBJ01-06*01	TCRBJ01	TCRBJ01-06	1				20	10	10	1	2	0	42	39	49	54	56	7	In	VDJ							7.823e-05
CTTCACATCAATTCCCTGGAGCTTGGTGACTCTGCTGTGTATTTCTGTGCCAGCAGCCATACTGGCTACGAGCAGTACTTCGGGCCG	CASSHTGYEQYF	117	0.0109992	36	TCRBV03	TCRBV03	unresolved			TCRBV03-01,TCRBV03-02		TCRBD02-01	TCRBD02	TCRBD02-01				01,02	TCRBJ02-07*01	TCRBJ02	TCRBJ02-07	1				3	1	3	10	2	3	45	59	60	63	65	7	In	VDJ							7.823e-05
GTGAGCACCTTGGAGCTGGGGGACTCGGCCCTTTATCTTTGCGCCAGCAGCTTGGCCGGCAGGGGATGGAGCTACACCTTCGGTTCG	CASSLAGRGWSYTF	117	0.0109992	42	TCRBV05-01*01	TCRBV05	TCRBV05-01	1				TCRBD01-01*01	TCRBD01	TCRBD01-01	1				TCRBJ01-02*01	TCRBJ01	TCRBJ01-02	1				0	4	4	2	5	9	39	55	59	65	70	10	In	VDJ							7.823e-05
ACTGTGACATCGGCCCAAAAGAACCCGACAGCTTTCTATCTCTGTGCCAGTAGTAGGGGGACTAATCAGCCCCAGCATTTTGGTGAT	CASSRGTNQPQHF	116	0.0109052	39	TCRBV19-01	TCRBV19	TCRBV19-01				01,02	TCRBD02-01	TCRBD02	TCRBD02-01				01,02	TCRBJ01-05*01	TCRBJ01	TCRBJ01-05	1				4	2	0	10	0	4	42	55	57	-1	63	8	In	VDJ							7.756e-05
ATTCCCTGGAGCTTGGTGACTCTGCTGTGTATTTCTGTGCCAGCAGCCAAGAGGCACTACTCTGGAAACACCATATATTTTGGAGAG		116	0.0109052	46	TCRBV03	TCRBV03	unresolved			TCRBV03-01,TCRBV03-02		TCRBD02-01	TCRBD02	TCRBD02-01				01,02	TCRBJ01-03*01	TCRBJ01	TCRBJ01-03	1				0	3	3	9	0	0	35	52	55	-1	59	7	Out	VDJ							7.756e-05
CCCTGGAGCTTGGTGACTCTGCTGTGTATTTCTGTGCCAGCAGCCAGGTGCAGGGCCTCCTCTGGAAACACCATATATTTTGGAGAG		116	0.0109052	49	TCRBV03	TCRBV03	unresolved			TCRBV03-01,TCRBV03-02		TCRBD01-01*01	TCRBD01	TCRBD01-01	1				TCRBJ01-03*01	TCRBJ01	TCRBJ01-03	1				3	4	4	3	4	0	32	46	50	55	59	7	Out	VDJ							7.756e-05
CTGCTGTCGGCTGCTCCCTCCCAGACATCTGTGTACTTCTGTGCCAGCAGCAAACAGGGCCTGGGTGAAAAACTGTTTTTTGGCAGT	CASSKQGLGEKLFF	116	0.0109052	42	TCRBV06-05*01	TCRBV06	TCRBV06-05	1				TCRBD01-01*01	TCRBD01	TCRBD01-01	1				TCRBJ01-04*01	TCRBJ01	TCRBJ01-04	1				6	3	3	3	6	7	39	50	53	59	65	9	In	VDJ							7.756e-05
TCCCTGGAGCTTGGTGACTCTGCTGTGTATTTCTGTGCCAGCAGCCAAGCCCCAGGGAGCTCTGGAAACACCATATATTTTGGAGAG	CASSQAPGSSGNTIYF	116	0.0109052	48	TCRBV03	TCRBV03	unresolved			TCRBV03-01,TCRBV03-02		unresolved		unresolved		TCRBD01,TCRBD02	TCRBD01-01,TCRBD02-01		TCRBJ01-03*01	TCRBJ01	TCRBJ01-03	1				1	3	4	3	2	0	33	49	52	57	59	13	In	VDJ							7.756e-05
TCCCTGGAGCTTGGTGACTCTGCTGTGTATTTCTGTGCCAGCAGCCCACAGGGATCCCGAGCTAACTATGGCTACACCTTCGGTTCG	CASSPQGSRANYGYTF	116	0.0109052	48	TCRBV03	TCRBV03	unresolved			TCRBV03-01,TCRBV03-02		TCRBD01-01*01	TCRBD01	TCRBD01-01	1				TCRBJ01-02*01	TCRBJ01	TCRBJ01-02	1				4	1	3	3	8	0	33	46	47	53	61	13	In	VDJ							7.756e-05
TCTCCCTGTCCCTAGAGTCTGCCATCCCCAACCAGACAGCTCTTTACTTCTGTGCCACCAGTGAGCCCGACTGCTTTCTTTGGACAA		116	0.0109052	31	TCRBV24	TCRBV24	unresolved			TCRBV24-01,TCRBV24-or09_02		TCRBD02-01	TCRBD02	TCRBD02-01				01,02	TCRBJ01-01*01	TCRBJ01	TCRBJ01-01	1				4	4	2	10	0	11	50	64	68	-1	72	9	Out	VDJ							7.756e-05
TCTGCCAGGCCCTCACATACCTCTCAGTACCTCTGTGCCAGCAGTCCGACAGGGGCTCGAGCTAACTATGGCTACACCTTCGGTTCG	CASSPTGARANYGYTF	116	0.0109052	48	TCRBV25-01*01	TCRBV25	TCRBV25-01	1				TCRBD01-01*01	TCRBD01	TCRBD01-01	1				TCRBJ01-02*01	TCRBJ01	TCRBJ01-02	1				5	2	2	2	6	0	33	45	47	55	61	11	In	VDJ							7.756e-05
AACGCCTTGTTGCTGGGGGACTCGGCCCTGTATCTCTGTGCCAGCAGCTTGGAGGGTAGCGGTCCAGATACGCAGTATTTTGGCCCA	CASSLEGSGPDTQYF	115	0.0108112	45	TCRBV05-05*01	TCRBV05	TCRBV05-05	1				TCRBD02-01	TCRBD02	TCRBD02-01				01,02	TCRBJ02-03*01	TCRBJ02	TCRBJ02-03	1				0	4	5	5	2	4	36	52	56	62	64	9	In	VDJ							7.689e-05
AATTCCCTGGAGCTTGGTGACTCTGCTGTGTATTTCTGTGCCAGCTCATCCTGGGACAGACCACCGGGGGAGCAGTACTTCGGGCCG	CASSSWDRPPGEQYF	115	0.0108112	45	TCRBV03	TCRBV03	unresolved			TCRBV03-01,TCRBV03-02		TCRBD01-01*01	TCRBD01	TCRBD01-01	1				TCRBJ02-07*01	TCRBJ02	TCRBJ02-07	1				8	7	0	5	10	7	36	45	52	59	69	10	In	VDJ							7.689e-05
CACATCAATTCCCTGGAGCTTGGTGACTCTGCTGTGTATTTCTGTGCCAGCAGCCTGGGCACGACCTACGAGCAGTACTTCGGGCCG	CASSLGTTYEQYF	115	0.0108112	39	TCRBV03	TCRBV03	unresolved			TCRBV03-01,TCRBV03-02		TCRBD01-01*01	TCRBD01	TCRBD01-01	1				TCRBJ02-07*01	TCRBJ02	TCRBJ02-07	1				4	1	8	0	4	2	42	55	56	60	64	7	In	VDJ							7.689e-05
GTGAACGCCTTGTTGCTGGGGGACTCGGCCCTGTATCTCTGTGCCAGCAGCCTCGGGACTAGTGAGGAGACCCAGTACTTCGGGCCA	CASSLGTSEETQYF	115	0.0108112	42	TCRBV05-05*01	TCRBV05	TCRBV05-05	1				TCRBD02-01	TCRBD02	TCRBD02-01				01,02	TCRBJ02-05*01	TCRBJ02	TCRBJ02-05	1				4	3	0	8	4	5	39	51	54	62	66	9	In	VDJ							7.689e-05
TCTGCCAGGCCCTCACATACCTCTCAGTACCTCTGTGCCAGCAGTCCCCAGGGACAGGGGCCAGGTCAGCCCCAGCATTTTGGTGAT	CASSPQGQGPGQPQHF	115	0.0108112	48	TCRBV25-01*01	TCRBV25	TCRBV25-01	1				TCRBD01-01*01	TCRBD01	TCRBD01-01	1				TCRBJ01-05*01	TCRBJ01	TCRBJ01-05	1				5	5	0	2	5	6	33	45	50	60	65	11	In	VDJ							7.689e-05
AATCTTCACATCAATTCCCTGGAGCTTGGTGACTCTGCTGTGTATTTCTGTGCCAGCCGGGGTTATGAAAAACTGTTTTTTGGCAGT	CASRGYEKLFF	114	0.0107172	33	TCRBV03	TCRBV03	unresolved			TCRBV03-01,TCRBV03-02		TCRBD02-01*01	TCRBD02	TCRBD02-01	1				TCRBJ01-04*01	TCRBJ01	TCRBJ01-04	1				8	0	8	3	2	6	48	-1	57	62	64	8	In	VDJ							7.622e-05
AATTCCCTGGAGCTTGGTGACTCTGCTGTGTATTTCTGTGCCAGCAGTCAATCAGGGGCCGTTGGCGGGGAGCTGTTTTTTGGAGAA	CASSQSGAVGGELFF	114	0.0107172	45	TCRBV03	TCRBV03	unresolved			TCRBV03-01,TCRBV03-02		TCRBD01-01*01	TCRBD01	TCRBD01-01	1				TCRBJ02-02*01	TCRBJ02	TCRBJ02-02	1				2	1	4	2	7	7	36	51	52	58	65	7	In	VDJ							7.622e-05
ATCAATTCCCTGGAGCTTGGTGACTCTGCTGTGTATTTCTGTGCCAGCAGCCAAGAGACTTTTAATTCACCCCTCCACTTTGGGAAC	CASSQETFNSPLHF	114	0.0107172	42	TCRBV03	TCRBV03	unresolved			TCRBV03-01,TCRBV03-02		TCRBD02-01	TCRBD02	TCRBD02-01				01,02	TCRBJ01-06*01	TCRBJ01	TCRBJ01-06	1				0	0	2	10	2	6	39	-1	56	60	62	13	In	VDJ							7.622e-05
CTGGAGCTTGGTGACTCTGCTGTGTATTTCTGTGCCAGCAGTCCCGGGACAGGGGGCCGGGGTAATGCTGAAGCTTTCTTTGGACAA	CASSPGTGGRGNAEAFF	114	0.0107172	51	TCRBV03	TCRBV03	unresolved			TCRBV03-01,TCRBV03-02		TCRBD01-01*01	TCRBD01	TCRBD01-01	1				TCRBJ01-01*01	TCRBJ01	TCRBJ01-01	1				6	4	0	0	10	6	30	41	45	57	67	8	In	VDJ							7.622e-05
GAAGACAGCAGCTTCTACATCTGCAGTGCTAGGGGGTCTGCAGTGCTAGGGGCGGGACCCTACACAGATACGCAGTATTTTGGCCCA	CSARGSAVLGAGPYTDTQYF	114	0.0107172	60	TCRBV20	TCRBV20	unresolved			TCRBV20-01,TCRBV20-or09_02		TCRBD02-01*02	TCRBD02	TCRBD02-01	2				TCRBJ02-03*01	TCRBJ02	TCRBJ02-03	1				3	19	7	3	5	2	21	32	51	57	62	9	In	VDJ							7.622e-05
GAGTCTGCCATCCCCAACCAGACAGCTCTTTACTTCTGTGCCACCAGTAGACAGGGGGCAGAGGGCACTGAAGCTTTCTTTGGACAA	CATSRQGAEGTEAFF	114	0.0107172	45	TCRBV24	TCRBV24	unresolved			TCRBV24-01,TCRBV24-or09_02		TCRBD01-01*01	TCRBD01	TCRBD01-01	1				TCRBJ01-01*01	TCRBJ01	TCRBJ01-01	1				6	1	2	0	6	4	36	48	49	59	65	8	In	VDJ							7.622e-05
GTGAGCAACCTGAGCCCTGAAGACAGCAGCATATATCTCTGCAGCGTTGGAGCAGGGGGCACTAATGAAAAACTGTTTTTTGGCAGT	CSVGAGGTNEKLFF	114	0.0107172	42	TCRBV29-01*01	TCRBV29	TCRBV29-01	1				TCRBD01-01*01	TCRBD01	TCRBD01-01	1				TCRBJ01-04*01	TCRBJ01	TCRBJ01-04	1				4	3	4	0	0	2	39	49	52	-1	60	9	In	VDJ							7.622e-05
AATCTTCACATCAATTCCCTGGAGCTTGGTGACTCTGCTGTGTATTTCTGTGCCAGCAGCCGGCGTGACATTCAGTACTTCGGCGCC	CASSRRDIQYF	113	0.0106232	33	TCRBV03	TCRBV03	unresolved			TCRBV03-01,TCRBV03-02		unresolved		unresolved		TCRBD01,TCRBD02	TCRBD01-01,TCRBD02-01		TCRBJ02-04*01	TCRBJ02	TCRBJ02-04	1				4	0	9	0	3	8	48	-1	61	64	67	7	In	VDJ							7.556e-05
AATGTGAACGCCTTGTTGCTGGGGGACTCGGCCCTCTATCTCTGTGCCAGCAGCTTGCAGGGCAGTACTGAAGCTTTCTTTGGACAA	CASSLQGSTEAFF	113	0.0106232	39	TCRBV05-06*01	TCRBV05	TCRBV05-06	1				TCRBD01-01*01	TCRBD01	TCRBD01-01	1				TCRBJ01-01*01	TCRBJ01	TCRBJ01-01	1				1	0	4	3	4	5	42	-1	57	62	66	8	In	VDJ							7.556e-05
AATTCCCTGGAGCTTGGTGACTCTGCTGTGTATTTCTGTGCCAGCAGCCGAGGGGCAGGGGGTAGGGAAGGCTACACCTTCGGTTCG	CASSRGAGGREGYTF	113	0.0106232	45	TCRBV03	TCRBV03	unresolved			TCRBV03-01,TCRBV03-02		TCRBD01-01*01	TCRBD01	TCRBD01-01	1				TCRBJ01-02*01	TCRBJ01	TCRBJ01-02	1				4	6	4	1	7	8	36	49	55	62	69	7	In	VDJ							7.556e-05
AGTCTGCTGCCTCCTCCCAGACATCTGTATATTTCTGCGCCGTAAGGACGGGCGGGGGGGAACACCGGGGAGCTGTTTTTTGGAGAA		113	0.0106232	46	TCRBV10-01	TCRBV10	TCRBV10-01				01,02	TCRBD02-01*01	TCRBD02	TCRBD02-01	1				TCRBJ02-02*01	TCRBJ02	TCRBJ02-02	1				11	10	7	1	0	1	35	41	51	-1	59	10	Out	VDJ							7.556e-05
ATCAATTCCCTGGAGCTTGGTGACTCTGCTGTGTATTTCTGTGCCAGCAGCCAAGACATGGGGAACACATACTACACCTTCGGTTCG	CASSQDMGNTYYTF	113	0.0106232	42	TCRBV03	TCRBV03	unresolved			TCRBV03-01,TCRBV03-02		unresolved		unresolved		TCRBD01,TCRBD02	TCRBD01-01,TCRBD02-01		TCRBJ01-02*01	TCRBJ01	TCRBJ01-02	1				0	4	0	8	7	10	39	56	60	64	71	13	In	VDJ							7.556e-05
ATCAATTCCCTGGAGCTTGGTGACTCTGCTGTGTATTTCTGTGCCAGCAGCCCTCGACAGGCTTCCTACGAGCAGTACTTCGGGCCG	CASSPRQASYEQYF	113	0.0106232	42	TCRBV03	TCRBV03	unresolved			TCRBV03-01,TCRBV03-02		TCRBD01-01*01	TCRBD01	TCRBD01-01	1				TCRBJ02-07*01	TCRBJ02	TCRBJ02-07	1				4	3	2	4	2	1	39	52	55	61	63	13	In	VDJ							7.556e-05
CACATCAATTCCCTGGAGCTTGGTGACTCTGCTGTGTATTTCTGTGCCAGCAGTCTACTTGACAGATATGGCTACACCTTCGGTTCG	CASSLLDRYGYTF	113	0.0106232	39	TCRBV03	TCRBV03	unresolved			TCRBV03-01,TCRBV03-02		TCRBD01-01*01	TCRBD01	TCRBD01-01	1				TCRBJ01-02*01	TCRBJ01	TCRBJ01-02	1				6	7	2	5	1	5	42	53	60	65	66	13	In	VDJ							7.556e-05
CTGCCTCCTCCCAGACATCTGTATATTTCTGCGCCAGCAGTGAGGGGGATGGCGGGGGGACATCTCTACGAGCAGTACTTCGGGCCG		113	0.0106232	52	TCRBV10-01	TCRBV10	TCRBV10-01				01,02	TCRBD02-01*01	TCRBD02	TCRBD02-01	1				TCRBJ02-07*01	TCRBJ02	TCRBJ02-07	1				2	7	7	1	6	3	29	44	51	59	65	10	Out	VDJ							7.556e-05
TCCCTGGAGCTTGGTGACTCTGCTGTGTATTTCTGTGCCAGCAGCCAGGGGAGACTAGCGGGGTTGGATGAGCAGTTCTTCGGGCCA	CASSQGRLAGLDEQFF	113	0.0106232	48	TCRBV03	TCRBV03	unresolved			TCRBV03-01,TCRBV03-02		TCRBD02-01*01	TCRBD02	TCRBD02-01	1				TCRBJ02-01*01	TCRBJ02	TCRBJ02-01	1				3	5	2	3	4	8	33	47	52	63	67	8	In	VDJ							7.556e-05
AGCACCTTGGAGCTGGGGGACTCGGCCCTTTATCTTTGCGCCAGCAGCTTGGGGGCCTCAACTAATGAAAAACTGTTTTTTGGCAGT	CASSLGASTNEKLFF	112	0.0105292	45	TCRBV05-01*01	TCRBV05	TCRBV05-01	1				TCRBD01-01*01	TCRBD01	TCRBD01-01	1				TCRBJ01-04*01	TCRBJ01	TCRBJ01-04	1				0	0	8	0	2	0	36	-1	52	56	58	9	In	VDJ							7.489e-05
CTGGAGCTTGGTGACTCTGCTGTGTATTTCTGTGCCAGCAGCCCCAGGGGGCTATCTGTCTATAATTCACCCCTCCACTTTGGGAAC	CASSPRGLSVYNSPLHF	112	0.0105292	51	TCRBV03	TCRBV03	unresolved			TCRBV03-01,TCRBV03-02		TCRBD01-01*01	TCRBD01	TCRBD01-01	1				TCRBJ01-06*01	TCRBJ01	TCRBJ01-06	1				4	1	4	0	7	3	30	43	44	52	59	7	In	VDJ							7.489e-05
CTTCACATCAATTCCCTGGAGCTTGGTGACTCTGCTGTGTATTTCTGTGCCAGCAGCCTTAGCACAGATACGCAGTATTTTGGCCCA	CASSLSTDTQYF	112	0.0105292	36	TCRBV03	TCRBV03	unresolved			TCRBV03-01,TCRBV03-02		unresolved		unresolved					TCRBJ02-03*01	TCRBJ02	TCRBJ02-03	1				4	0	0	0	2	0	45	-1	-1	58	60	8	In	VJ							7.489e-05
GTGAACGCCTTGTTGCTGGGGGACTCGGCCCTGTATCTCTGTGCCAGCAGCTTGACGGCCTATAATGAAAAACTGTTTTTTGGCAGT	CASSLTAYNEKLFF	112	0.0105292	42	TCRBV05-05*01	TCRBV05	TCRBV05-05	1				unresolved		unresolved		TCRBD01,TCRBD02	TCRBD01-01,TCRBD02-01		TCRBJ01-04*01	TCRBJ01	TCRBJ01-04	1				1	2	9	0	3	4	39	54	56	59	62	9	In	VDJ							7.489e-05
AATTCCCTGGAGCTTGGTGACTCTGCTGTGTATTTCTGTGCCAGCAGCCAAAATACGGCGGAAAATGAAAAACTGTTTTTTGGCAGT	CASSQNTAENEKLFF	111	0.0104352	45	TCRBV03	TCRBV03	unresolved			TCRBV03-01,TCRBV03-02		TCRBD02-01	TCRBD02	TCRBD02-01				01,02	TCRBJ01-04*01	TCRBJ01	TCRBJ01-04	1				2	6	7	5	2	5	36	51	57	61	63	7	In	VDJ							7.422e-05
ATCCAGCGCACAGAGCAGCGGGACTCGGCCATGTATCGCTGTGCCAGCTCCTCAGGGGGCGGCGGCACTGAAGCTTTCTTTGGACAA	CASSSGGGGTEAFF	111	0.0104352	42	TCRBV07-06*01	TCRBV07	TCRBV07-06	1				TCRBD01-01*01	TCRBD01	TCRBD01-01	1				TCRBJ01-01*01	TCRBJ01	TCRBJ01-01	1				8	4	4	0	5	4	39	48	52	60	65	8	In	VDJ							7.422e-05
TCAATTCCCTGGAGCTTGGTGACTCTGCTGTGTATTTCTGTGCCAGCAGCCAAGACTACGTGGACCGGGGAGCTGTTTTTTGGAGAA		111	0.0104352	43	TCRBV03	TCRBV03	unresolved			TCRBV03-01,TCRBV03-02		TCRBD02-01	TCRBD02	TCRBD02-01				01,02	TCRBJ02-02*01	TCRBJ02	TCRBJ02-02	1				0	0	4	9	5	5	38	-1	55	58	63	8	Out	VDJ							7.422e-05
TCTCTGGAGCTGGGGGACTCAGCTTTGTATTTCTGTGCCAGCAGCGTAGCTCTTAGCGGGGACACCGGGGAGCTGTTTTTTGGAGAA	CASSVALSGDTGELFF	111	0.0104352	48	TCRBV09-01	TCRBV09	TCRBV09-01				01,02	TCRBD02-01*01	TCRBD02	TCRBD02-01	1				TCRBJ02-02*01	TCRBJ02	TCRBJ02-02	1				0	4	5	3	0	3	33	49	53	-1	61	7	In	VDJ							7.422e-05
ATCAATTCCCTGGAGCTTGGTGACTCTGCTGTGTATTTCTGTGCCAGCAGCCTGCGGACACCTGCCTATGGCTACACCTTCGGTTCG	CASSLRTPAYGYTF	110	0.0103412	42	TCRBV03	TCRBV03	unresolved			TCRBV03-01,TCRBV03-02		TCRBD01-01*01	TCRBD01	TCRBD01-01	1				TCRBJ01-02*01	TCRBJ01	TCRBJ01-02	1				4	3	1	6	5	4	39	52	55	60	65	8	In	VDJ							7.355e-05
ATCCAGCCCTCAGAACCCAGGGACTCAGCTGTGTACTTCTGTGCCAGCAGTTTTGGACAGCGGACCTATGGCTACACCTTCGGTTCG	CASSFGQRTYGYTF	110	0.0103412	42	TCRBV12	TCRBV12	unresolved			TCRBV12-03,TCRBV12-04		TCRBD01-01*01	TCRBD01	TCRBD01-01	1				TCRBJ01-02*01	TCRBJ01	TCRBJ01-02	1				3	1	1	5	5	4	39	53	54	60	65	9	In	VDJ							7.355e-05
CATCATTCTCCACTCTGAAGATCCAGCCCTCAGAACCCAGGGACTCAGCTGTGTACTTCTGACACCGGGGAGCTGTTTTTTGGAGAA		110	0.0103412	22	TCRBV12	TCRBV12	unresolved			TCRBV12-03,TCRBV12-04		unresolved		unresolved					TCRBJ02-02*01	TCRBJ02	TCRBJ02-02	1				15	0	0	0	0	3	59	-1	-1	-1	61	8	Out	VJ							7.355e-05
CTTCACATCAATTCCCTGGAGCTTGGTGACTCTGCTGTGTATTTCTGTGCCAGCAGCCACGGGATCTACGAGCAGTACTTCGGGCCG	CASSHGIYEQYF	110	0.0103412	36	TCRBV03	TCRBV03	unresolved			TCRBV03-01,TCRBV03-02		TCRBD02-01*02	TCRBD02	TCRBD02-01	2				TCRBJ02-07*01	TCRBJ02	TCRBJ02-07	1				3	0	8	3	1	3	45	-1	59	64	65	7	In	VDJ							7.355e-05
GCCCAAAAGAACCCGACAGCTTTCTATCTCTGTGCCAGTAGTACGACAACCGGGACAGGGGGCCTCTACGAGCAGTACTTCGGGCCG	CASSTTTGTGGLYEQYF	110	0.0103412	51	TCRBV19-01	TCRBV19	TCRBV19-01				01,02	TCRBD01-01*01	TCRBD01	TCRBD01-01	1				TCRBJ02-07*01	TCRBJ02	TCRBJ02-07	1				4	8	0	0	2	3	30	43	51	63	65	8	In	VDJ							7.355e-05
GCCTTGGAGCTGGACGACTCGGCCCTGTATCTCTGTGCCAGCAGACCCGGGTCTGGCGGCTCCTACAATGAGCAGTTCTTCGGGCCA	CASRPGSGGSYNEQFF	110	0.0103412	48	TCRBV05-04*01	TCRBV05	TCRBV05-04	1				TCRBD02-01	TCRBD02	TCRBD02-01				01,02	TCRBJ02-01*01	TCRBJ02	TCRBJ02-01	1				5	11	7	5	0	0	33	44	55	-1	59	9	In	VDJ							7.355e-05
GGGGGACTCGGCCCTGTATCTCTGTGCCAGCAGCCAAACCGGAAGACAGGGGGCCGGAATTATAATTCACCCCTCCACTTTGGGAAC		110	0.0103412	59	TCRBV05-05*01	TCRBV05	TCRBV05-05	1				TCRBD01-01*01	TCRBD01	TCRBD01-01	1				TCRBJ01-06*01	TCRBJ01	TCRBJ01-06	1				4	10	2	0	6	4	22	34	44	54	60	10	Out	VDJ							7.355e-05
GGGTTGGAGTCGGCTGCTCCCTCCCAAACATCTGTGTACTTCTGTGCCAGCGGTGACAGGGAGAGAGAAAAACTGTTTTTTGGCAGT	CASGDREREKLFF	110	0.0103412	39	TCRBV06	TCRBV06	unresolved			TCRBV06-02,TCRBV06-03		TCRBD01-01*01	TCRBD01	TCRBD01-01	1				TCRBJ01-04*01	TCRBJ01	TCRBJ01-04	1				8	3	2	3	5	8	42	51	54	61	66	9	In	VDJ							7.355e-05
AAGATCCGGTCCACAAAGCTGGAGGACTCAGCCATGTACTTCTGTGCCAGCAGTATAACAGGGTCCACTGAAGCTTTCTTTGGACAA	CASSITGSTEAFF	109	0.0102472	39	TCRBV02-01*01	TCRBV02	TCRBV02-01	1				TCRBD01-01*01	TCRBD01	TCRBD01-01	1				TCRBJ01-01*01	TCRBJ01	TCRBJ01-01	1				5	3	3	3	2	4	42	54	57	63	65	9	In	VDJ							7.288e-05
ATCCGGTCCACAAAGCTGGAGGACTCAGCCATGTACTTCTGTGCCAGCAGTGATATAGGGTACCAAGAGACCCAGTACTTCGGGCCA	CASSDIGYQETQYF	109	0.0102472	42	TCRBV02-01*01	TCRBV02	TCRBV02-01	1				unresolved		unresolved		TCRBD01,TCRBD02	TCRBD01-01,TCRBD02-01		TCRBJ02-05*01	TCRBJ02	TCRBJ02-05	1				3	3	5	3	1	0	39	53	56	60	61	8	In	VDJ							7.288e-05
CCTCCCAGACATCTGTGTACTTCTGTGCCAGCAGTGAAGACGTATCGCCGAGGAGACAGGTTAATCAATACGCAGTATTTTGGCCCA		109	0.0102472	58	TCRBV06-01*01	TCRBV06	TCRBV06-01	1				TCRBD01-01*01	TCRBD01	TCRBD01-01	1				TCRBJ02-03*01	TCRBJ02	TCRBJ02-03	1				1	15	2	4	7	7	23	39	54	60	67	10	Out	VDJ							7.288e-05
CTGCTGTCGGCTGCTCCCTCCCAGACATCTGTGTACTTCTGTGCCAGCAAAACACTAGCGGGGACCCACGAGCAGTACTTCGGGCCG	CASKTLAGTHEQYF	109	0.0102472	42	TCRBV06-05*01	TCRBV06	TCRBV06-05	1				TCRBD02-01*01	TCRBD02	TCRBD02-01	1				TCRBJ02-07*01	TCRBJ02	TCRBJ02-07	1				7	4	3	3	4	5	39	49	53	63	67	10	In	VDJ							7.288e-05
TCCCTGGAGCTTGGTGACTCTGCTGTGTATTTCTGTGCCAGCAGCCAAGCCCCCGGGACAGGGGTCCGCGGGCAGTACTTCGGGCCG	CASSQAPGTGVRGQYF	109	0.0102472	48	TCRBV03	TCRBV03	unresolved			TCRBV03-01,TCRBV03-02		TCRBD01-01*01	TCRBD01	TCRBD01-01	1				TCRBJ02-07*01	TCRBJ02	TCRBJ02-07	1				1	5	0	2	7	9	33	49	54	64	71	11	In	VDJ							7.288e-05
ACCCTGGAGTCTGCCAGGCCCTCACATACCTCTCAGTACCTCTGTGCCAGCAGTGTTTATACGGGCAATGAGCAGTTCTTCGGGCCA	CASSVYTGNEQFF	108	0.0101531	39	TCRBV25-01*01	TCRBV25	TCRBV25-01	1				TCRBD02-01	TCRBD02	TCRBD02-01				01,02	TCRBJ02-01*01	TCRBJ02	TCRBJ02-01	1				4	6	8	4	0	6	42	55	61	-1	65	9	In	VDJ							7.221e-05
CGGTCCACAAAGCTGGAGGACTCAGCCATGTACTTCTGTGCCAGCAGCAATACAGGGGAGGGGGAAGATACGCAGTATTTTGGCCCA	CASSNTGEGEDTQYF	108	0.0101531	45	TCRBV02-01*01	TCRBV02	TCRBV02-01	1				unresolved		unresolved		TCRBD01,TCRBD02	TCRBD01-01,TCRBD02-01		TCRBJ02-03*01	TCRBJ02	TCRBJ02-03	1				6	4	3	2	7	5	36	47	51	58	65	8	In	VDJ							7.221e-05
CTGGAGCTTGGTGACTCTGCTGTGTATTTCTGTGCCAGCAGCCAAGACTGGGGGACAGGGGGCGAATACGAGCAGTACTTCGGGCCG	CASSQDWGTGGEYEQYF	108	0.0101531	51	TCRBV03	TCRBV03	unresolved			TCRBV03-01,TCRBV03-02		TCRBD01-01*01	TCRBD01	TCRBD01-01	1				TCRBJ02-07*01	TCRBJ02	TCRBJ02-07	1				0	4	0	0	3	4	30	47	51	63	66	7	In	VDJ							7.221e-05
CTTGGTGACTCTGCTGTGTATTTCTGTGCCAGCAGCCAATCTGAGGACAGGCCCCCCTAGGGGGCCTATGGCTACACCTTCGGTTCG	CASSQSEDRPP*GAYGYTF	108	0.0101531	57	TCRBV03	TCRBV03	unresolved			TCRBV03-01,TCRBV03-02		TCRBD01-01*01	TCRBD01	TCRBD01-01	1				TCRBJ01-02*01	TCRBJ01	TCRBJ01-02	1				2	5	1	4	14	4	24	39	44	51	65	10	Stop	VDJ							7.221e-05
AATCTTCACATCAATTCCCTGGAGCTTGGTGACTCTGCTGTGTATTTCTGTGCCAGCAGCTCCAAATTACTACTCACCTTCGGTTCG	CASSSKLLLTF	107	0.0100591	33	TCRBV03	TCRBV03	unresolved			TCRBV03-01,TCRBV03-02		TCRBD02-01	TCRBD02	TCRBD02-01				01,02	TCRBJ01-02*01	TCRBJ01	TCRBJ01-02	1				5	8	3	9	2	13	48	60	68	72	74	7	In	VDJ							7.154e-05
AATTCCCTGGAGCTTGGTGACTCTGCTGTGTATTTCTGTGCCAGCAGCCAAGTTCCTTTTACCGCCCAGGGCTACACCTTCGGTTCG	CASSQVPFTAQGYTF	107	0.0100591	45	TCRBV03	TCRBV03	unresolved			TCRBV03-01,TCRBV03-02		TCRBD01-01*01	TCRBD01	TCRBD01-01	1				TCRBJ01-02*01	TCRBJ01	TCRBJ01-02	1				1	14	4	5	0	8	36	52	66	-1	69	7	In	VDJ							7.154e-05
ACTCTGAAGATCCGGTCCACAAAGCTGGAGGACTCAGCCATGTACTTCTGTGCCAGCAGGGTGAACACTGAAGCTTTCTTTGGACAA	CASRVNTEAFF	107	0.0100591	33	TCRBV02-01*01	TCRBV02	TCRBV02-01	1				unresolved		unresolved		TCRBD01,TCRBD02	TCRBD01-01,TCRBD02-01		TCRBJ01-01*01	TCRBJ01	TCRBJ01-01	1				6	0	0	10	0	0	48	-1	59	-1	61	8	In	VDJ							7.154e-05
CCAGCCCTCAGAACCCAGGGACTCAGCTGTGTACTTCTGTGCCAGCAACGCCATGGGGGGCAACTCGATGGCTACACCTTCGGTTCG		107	0.0100591	44	TCRBV12	TCRBV12	unresolved			TCRBV12-03,TCRBV12-04		unresolved		unresolved		TCRBD01,TCRBD02	TCRBD01-01,TCRBD02-01		TCRBJ01-02*01	TCRBJ01	TCRBJ01-02	1				7	8	6	0	6	6	37	47	55	61	67	7	Out	VDJ							7.154e-05
CCCTCAGAACCCAGGGACTCAGCTGTGTACTTCTGTGCCAGCAGTCCTGAGGTAGCGGGGTCCACAGATACGCAGTATTTTGGCCCA	CASSPEVAGSTDTQYF	107	0.0100591	48	TCRBV12	TCRBV12	unresolved			TCRBV12-03,TCRBV12-04		TCRBD02-01*01	TCRBD02	TCRBD02-01	1				TCRBJ02-03*01	TCRBJ02	TCRBJ02-03	1				5	7	5	3	2	2	33	45	52	60	62	8	In	VDJ							7.154e-05
CGGTCCACAAAGCTGGAGGACTCAGCCATGTACTTCTGTGCCAGCAGTGCTTGGGTTGGCAGCAATCAGCCCCAGCATTTTGGTGAT	CASSAWVGSNQPQHF	107	0.0100591	45	TCRBV02-01*01	TCRBV02	TCRBV02-01	1				unresolved		unresolved		TCRBD01,TCRBD02	TCRBD01-01,TCRBD02-01		TCRBJ01-05*01	TCRBJ01	TCRBJ01-05	1				4	3	0	9	5	1	36	49	52	55	60	10	In	VDJ							7.154e-05
CTTCACATCAATTCCCTGGAGCTTGGTGACTCTGCTGTGTATTTCTGTGCCAGCAGCCAAGGGACCTCCGAGCAGTACTTCGGGCCG	CASSQGTSEQYF	107	0.0100591	36	TCRBV03	TCRBV03	unresolved			TCRBV03-01,TCRBV03-02		unresolved		unresolved		TCRBD01,TCRBD02	TCRBD01-01,TCRBD02-01		TCRBJ02-07*01	TCRBJ02	TCRBJ02-07	1				1	0	1	7	3	6	45	-1	61	65	68	7	In	VDJ							7.154e-05
GTGAACGCCTTGGAGCTGGACGACTCGGCCCTGTATCTCTGTGCCAGCAGCTGGTTGGGGGGCCTAAACGACCAGTACTTCGGGCCA	CASSWLGGLNDQYF	107	0.0100591	42	TCRBV05-04*01	TCRBV05	TCRBV05-04	1				unresolved		unresolved		TCRBD01,TCRBD02	TCRBD01-01,TCRBD02-01		TCRBJ02-05*01	TCRBJ02	TCRBJ02-05	1				3	5	6	0	8	10	39	52	57	63	71	9	In	VDJ							7.154e-05
AGTCCGCCAGCACCAACCAGACATCTATGTACCTCTGTGCCACCCCAAACAGGGCGGCACTCTGGAAACACCATATATTTTGGAGAG		106	0.00996512	46	TCRBV28-01*01	TCRBV28	TCRBV28-01	1				TCRBD01-01*01	TCRBD01	TCRBD01-01	1				TCRBJ01-03*01	TCRBJ01	TCRBJ01-03	1				10	6	3	3	5	0	35	42	48	54	59	9	Out	VDJ							7.088e-05
ATCAATTCCCTGGAGCTTGGTGACTCTGCTGTGTATTTCTGTGCCAGCAGCCAAGATCCGGATAATCAGCCCCAGCATTTTGGTGAT	CASSQDPDNQPQHF	106	0.00996512	42	TCRBV03	TCRBV03	unresolved			TCRBV03-01,TCRBV03-02		unresolved		unresolved		TCRBD01,TCRBD02	TCRBD01-01,TCRBD02-01		TCRBJ01-05*01	TCRBJ01	TCRBJ01-05	1				0	3	1	8	1	4	39	56	59	62	63	12	In	VDJ							7.088e-05
ATGAGCTCCTTGGAGCTGGGGGACTCAGCCCTGTACTTCTGTGCCAGCAGCCACAGGGGGACCTCCTACGAGCAGTACTTCGGGCCG	CASSHRGTSYEQYF	106	0.00996512	42	TCRBV13-01*01	TCRBV13	TCRBV13-01	1				TCRBD01-01*01	TCRBD01	TCRBD01-01	1				TCRBJ02-07*01	TCRBJ02	TCRBJ02-07	1				5	1	3	1	2	0	39	51	52	60	62	7	In	VDJ							7.088e-05
CCAGCCTGCAGAGCTTGGGGACTCGGCCGTGTATCTCTGTGCCAGCAGCCCGGGGGCGGTTGCTCAGTTGGCTACACCTTCGGTTCG		106	0.00996512	44	TCRBV11-03*01	TCRBV11	TCRBV11-03	1				unresolved		unresolved		TCRBD01,TCRBD02	TCRBD01-01,TCRBD02-01		TCRBJ01-02*01	TCRBJ01	TCRBJ01-02	1				5	2	6	0	11	7	37	49	51	57	68	7	Out	VDJ							7.088e-05
CTACACACCCTGCAGCCAGAAGACTCGGCCCTGTATCTCTGCGCCAGCAGCCAACAAGACAGGGGTAATGAGCAGTTCTTCGGGCCA	CASSQQDRGNEQFF	106	0.00996512	42	TCRBV04-03*01	TCRBV04	TCRBV04-03	1				TCRBD01-01*01	TCRBD01	TCRBD01-01	1				TCRBJ02-01*01	TCRBJ02	TCRBJ02-01	1				2	3	2	2	1	7	39	54	57	65	66	8	In	VDJ							7.088e-05
CTCAAGATCCAACCTGCAAAGCTTGAGGACTCGGCCGTGTATCTCTGTGCCAGCAGCCTAGAGGTCTCACCCCTCCACTTTGGGAAC	CASSLEVSPLHF	106	0.00996512	36	TCRBV11-02*02	TCRBV11	TCRBV11-02	2				unresolved		unresolved		TCRBD01,TCRBD02	TCRBD01-01,TCRBD02-01		TCRBJ01-06*01	TCRBJ01	TCRBJ01-06	1				0	0	0	10	2	10	45	-1	62	64	66	8	In	VDJ							7.088e-05
CTGGAGCTTGGTGACTCTGCTGTGTATTTCTGTGCCAGCAGCCAATCATTCCAGGGGGGAACTGGAAACACCATATATTTTGGAGAG	CASSQSFQGGTGNTIYF	106	0.00996512	51	TCRBV03	TCRBV03	unresolved			TCRBV03-01,TCRBV03-02		TCRBD01-01*01	TCRBD01	TCRBD01-01	1				TCRBJ01-03*01	TCRBJ01	TCRBJ01-03	1				2	6	4	1	3	2	30	45	51	58	61	12	In	VDJ							7.088e-05
CTGGAGCTTGGTGACTCTGCTGTGTATTTCTGTGCCAGCAGCCAATCCGACAGGGCGCTGACTAATGAAAAACTGTTTTTTGGCAGT	CASSQSDRALTNEKLFF	106	0.00996512	51	TCRBV03	TCRBV03	unresolved			TCRBV03-01,TCRBV03-02		TCRBD01-01*01	TCRBD01	TCRBD01-01	1				TCRBJ01-04*01	TCRBJ01	TCRBJ01-04	1				2	3	2	3	5	2	30	45	48	55	60	8	In	VDJ							7.088e-05
TCCCTGGAGCTTGGTGACTCTGCTGTGTATTTCTGTGCCAGCAGCCTCTTGGGACTAGCGGGTAAGAATGAGCAGTTCTTCGGGCCA	CASSLLGLAGKNEQFF	106	0.00996512	48	TCRBV03	TCRBV03	unresolved			TCRBV03-01,TCRBV03-02		TCRBD02-01	TCRBD02	TCRBD02-01				01,02	TCRBJ02-01*01	TCRBJ02	TCRBJ02-01	1				4	4	0	4	4	7	33	46	50	62	66	12	In	VDJ							7.088e-05
AATTCCCTGGAGCTTGGTGACTCTGCTGTGTATTTCTGTGCCAGCAGCCAAGAGCGGCTAGAGAGCAATGAGCAGTTCTTCGGGCCA	CASSQERLESNEQFF	105	0.00987111	45	TCRBV03	TCRBV03	unresolved			TCRBV03-01,TCRBV03-02		TCRBD02-01	TCRBD02	TCRBD02-01				01,02	TCRBJ02-01*01	TCRBJ02	TCRBJ02-01	1				0	4	4	8	4	6	36	53	57	61	65	9	In	VDJ							7.021e-05
CTGTGACATCGGCCCAAAAGAACCCGACAGCTTTCTATCTCTGTGCCAGTAGTACCAGCCAGGCTCTACGAGCAGTACTTCGGGCCG		105	0.00987111	40	TCRBV19-01	TCRBV19	TCRBV19-01				01,02	TCRBD01-01*01	TCRBD01	TCRBD01-01	1				TCRBJ02-07*01	TCRBJ02	TCRBJ02-07	1				4	5	4	4	2	3	41	54	59	63	65	8	Out	VDJ							7.021e-05
GAGTCGGCTGCTCCCTCCCAGACATCTGTGTACTTCTGTGCCAGCAGTGAAATTAGCGGGGGATCCTACGAGCAGTACTTCGGGCCG	CASSEISGGSYEQYF	105	0.00987111	45	TCRBV06-01*01	TCRBV06	TCRBV06-01	1				TCRBD02-01*01	TCRBD02	TCRBD02-01	1				TCRBJ02-07*01	TCRBJ02	TCRBJ02-07	1				2	2	5	2	1	1	36	51	53	62	63	7	In	VDJ							7.021e-05
GAGTCGGCTGCTCCCTCCCAGACATCTGTGTACTTCTGTGCCAGCATTCTTGACAGGGGTGCTGGAAACACCATATATTTTGGAGAG	CASILDRGAGNTIYF	105	0.00987111	45	TCRBV06-01*01	TCRBV06	TCRBV06-01	1				TCRBD01-01*01	TCRBD01	TCRBD01-01	1				TCRBJ01-03*01	TCRBJ01	TCRBJ01-03	1				7	5	2	2	2	2	36	46	51	59	61	8	In	VDJ							7.021e-05
TGACTGTGAGCAACCTGAGCCCTGAAGACAGCAGCATATATCTCTGCAGCGCCCCACGGGCAGCCCACTGAAGCTTTCTTTGGACAA		105	0.00987111	37	TCRBV29-01*01	TCRBV29	TCRBV29-01	1				unresolved		unresolved		TCRBD01,TCRBD02	TCRBD01-01,TCRBD02-01		TCRBJ01-01*01	TCRBJ01	TCRBJ01-01	1				7	6	8	0	4	4	44	51	57	61	65	8	Out	VDJ							7.021e-05
CAATTCCCTGGAGCTTGGTGACTCTGCTGTGTATTTCTGTGCCAGCAACCCTCGAGGGACAAAGACTACGAGCAGTACTTCGGGCCG		104	0.0097771	44	TCRBV03	TCRBV03	unresolved			TCRBV03-01,TCRBV03-02		TCRBD01-01*01	TCRBD01	TCRBD01-01	1				TCRBJ02-07*01	TCRBJ02	TCRBJ02-07	1				7	8	0	6	4	3	37	47	55	61	65	12	Out	VDJ							6.954e-05
CACATCAATTCCCTGGAGCTTGGTGACTCTGCTGTGTATTTCTGTGCCAGCAGCCAGTCCCGGAGGACAGACCAGTTCTTCGGGCCA	CASSQSRRTDQFF	104	0.0097771	39	TCRBV03	TCRBV03	unresolved			TCRBV03-01,TCRBV03-02		TCRBD01-01*01	TCRBD01	TCRBD01-01	1				TCRBJ02-01*01	TCRBJ02	TCRBJ02-01	1				3	8	1	5	2	13	42	56	64	70	72	12	In	VDJ							6.954e-05
CACATCAATTCCCTGGAGCTTGGTGACTCTGCTGTGTATTTCTGTGCCAGCAGCCGCGGACAAAGCGAGACCCAGTACTTCGGGCCA	CASSRGQSETQYF	104	0.0097771	39	TCRBV03	TCRBV03	unresolved			TCRBV03-01,TCRBV03-02		TCRBD01-01*01	TCRBD01	TCRBD01-01	1				TCRBJ02-05*01	TCRBJ02	TCRBJ02-05	1				4	2	1	6	4	5	42	55	57	62	66	12	In	VDJ							6.954e-05
CACATCAATTCCCTGGAGCTTGGTGACTCTGCTGTGTATTTCTGTGCCAGCAGCCGGGGAGCTGGAAACACCATATATTTTGGAGAG	CASSRGAGNTIYF	104	0.0097771	39	TCRBV03	TCRBV03	unresolved			TCRBV03-01,TCRBV03-02		TCRBD02-01*02	TCRBD02	TCRBD02-01	2				TCRBJ01-03*01	TCRBJ01	TCRBJ01-03	1				4	1	9	2	0	2	42	55	56	-1	61	7	In	VDJ							6.954e-05
GAGTCGGCTGCTCCCTCCCAGACATCTGTGTACTTCTGTGCCAGCACACCATCTAGCGGGGGGGTGTACGAGCAGTACTTCGGGCCG	CASTPSSGGVYEQYF	104	0.0097771	45	TCRBV06-01*01	TCRBV06	TCRBV06-01	1				TCRBD02-01*01	TCRBD02	TCRBD02-01	1				TCRBJ02-07*01	TCRBJ02	TCRBJ02-07	1				7	6	4	0	2	4	36	46	52	64	66	8	In	VDJ							6.954e-05
GTGACATCGGCCCAAAAGAACCCGACAGCTTTCTATCTCTGTGCCAGTATGCCGGACAGTTACAATCAGCCCCAGCATTTTGGTGAT	CASMPDSYNQPQHF	104	0.0097771	42	TCRBV19-01	TCRBV19	TCRBV19-01				01,02	TCRBD01-01*01	TCRBD01	TCRBD01-01	1				TCRBJ01-05*01	TCRBJ01	TCRBJ01-05	1				7	4	1	5	3	3	39	49	53	59	62	7	In	VDJ							6.954e-05
TCCCTGGAGCTTGGTGACTCTGCTGTGTATTTCTGTGCCAGCAGCCACTCACCGGCAGGGGGGAATTCACCCCTCCACTTTGGGAAC	CASSHSPAGGNSPLHF	104	0.0097771	48	TCRBV03	TCRBV03	unresolved			TCRBV03-01,TCRBV03-02		TCRBD01-01*01	TCRBD01	TCRBD01-01	1				TCRBJ01-06*01	TCRBJ01	TCRBJ01-06	1				3	8	4	1	1	7	33	47	55	62	63	8	In	VDJ							6.954e-05
TCGGCTGCTCCCTCCCAGACATCTGTGTACTTCTGTGCCAGCAGTTACTCGGGATTTAGCTCCTACAATGAGCAGTTCTTCGGGCCA	CASSYSGFSSYNEQFF	104	0.0097771	48	TCRBV06-05*01	TCRBV06	TCRBV06-05	1				unresolved		unresolved		TCRBD01,TCRBD02	TCRBD01-01,TCRBD02-01		TCRBJ02-01*01	TCRBJ02	TCRBJ02-01	1				0	0	0	8	5	0	33	-1	50	54	59	7	In	VDJ							6.954e-05
TGTCGGCTGCTCCCTCCCAGACATCTGTGTACTTCTGTGCCAGCAGCCCACTCGACAGTCTTCAAGGAGACCCAGTACTTCGGGCCA		104	0.0097771	46	TCRBV06-05*01	TCRBV06	TCRBV06-05	1				TCRBD01-01*01	TCRBD01	TCRBD01-01	1				TCRBJ02-05*01	TCRBJ02	TCRBJ02-05	1				6	7	2	5	8	5	35	46	53	58	66	8	Out	VDJ							6.954e-05
AAGATCCAGCCCTCAGAACCCAGGGACTCAGCTGTGTACTTCTGTGCCAGCAGTTTCACTAGTTCAGATACGCAGTATTTTGGCCCA	CASSFTSSDTQYF	103	0.00968309	39	TCRBV12	TCRBV12	unresolved			TCRBV12-03,TCRBV12-04		TCRBD02-01	TCRBD02	TCRBD02-01				01,02	TCRBJ02-03*01	TCRBJ02	TCRBJ02-03	1				3	1	3	8	2	4	42	56	57	62	64	8	In	VDJ							6.887e-05
AATTCCCTGGAGCTTGGTGACTCTGCTGTGTATTTCTGTGCCAGCAGCCAAGACACGGGTCTGGTCAATGAGCAGTTCTTCGGGCCA	CASSQDTGLVNEQFF	103	0.00968309	45	TCRBV03	TCRBV03	unresolved			TCRBV03-01,TCRBV03-02		TCRBD02-01	TCRBD02	TCRBD02-01				01,02	TCRBJ02-01*01	TCRBJ02	TCRBJ02-01	1				0	2	8	4	6	6	36	53	55	59	65	12	In	VDJ							6.887e-05
AATTCCCTGGAGCTTGGTGACTCTGCTGTGTATTTCTGTGCCAGCAGCCAAGAGAGGGGCTCCTACAATGAGCAGTTCTTCGGGCCA	CASSQERGSYNEQFF	103	0.00968309	45	TCRBV03	TCRBV03	unresolved			TCRBV03-01,TCRBV03-02		unresolved		unresolved		TCRBD01,TCRBD02	TCRBD01-01,TCRBD02-01		TCRBJ02-01*01	TCRBJ02	TCRBJ02-01	1				0	1	5	2	0	0	36	53	54	-1	59	12	In	VDJ							6.887e-05
AATTCCCTGGAGCTTGGTGACTCTGCTGTGTATTTCTGTGCCAGCAGCCAAGATAGCGGGGGATACAATGAGCAGTTCTTCGGGCCA	CASSQDSGGYNEQFF	103	0.00968309	45	TCRBV03	TCRBV03	unresolved			TCRBV03-01,TCRBV03-02		TCRBD02-01*01	TCRBD02	TCRBD02-01	1				TCRBJ02-01*01	TCRBJ02	TCRBJ02-01	1				0	0	5	2	1	4	36	-1	53	62	63	7	In	VDJ							6.887e-05
ATCAATTCCCTGGAGCTTGGTGACTCTGCTGTGTATTTCTGTGCCAGCAGCCTTAGCGGGGGGGCCGGGGAGCTGTTTTTTGGAGAA	CASSLSGGAGELFF	103	0.00968309	42	TCRBV03	TCRBV03	unresolved			TCRBV03-01,TCRBV03-02		TCRBD02-01*01	TCRBD02	TCRBD02-01	1				TCRBJ02-02*01	TCRBJ02	TCRBJ02-02	1				4	1	5	0	0	6	39	52	53	-1	64	12	In	VDJ							6.887e-05
TCGGCTGCTCCCTCCCAAACATCTGTGTACTTCTGTGCCAGCAGTCCGGATAGCGGGGGATATGAAGATACGCAGTATTTTGGCCCA	CASSPDSGGYEDTQYF	103	0.00968309	48	TCRBV06	TCRBV06	unresolved			TCRBV06-02,TCRBV06-03		TCRBD02-01*01	TCRBD02	TCRBD02-01	1				TCRBJ02-03*01	TCRBJ02	TCRBJ02-03	1				5	5	5	2	6	5	33	45	50	59	65	9	In	VDJ							6.887e-05
ACTGTGACATCGGCCCAAAAGAACCCGACAGCTTTCTATCTCTGTGCCAGTAGTATAAAAATGAACACTGAAGCTTTCTTTGGACAA	CASSIKMNTEAFF	102	0.00958908	39	TCRBV19-01	TCRBV19	TCRBV19-01				01,02	unresolved		unresolved					TCRBJ01-01*01	TCRBJ01	TCRBJ01-01	1				2	0	0	0	4	0	42	-1	-1	57	61	7	In	VJ							6.82e-05
ATCAATTCCCTGGAGCTTGGTGACTCTGCTGTGTATTTCTGTGCCAGCAGCCAAGGAAGGAGCAATCAGCCCCAGCATTTTGGTGAT	CASSQGRSNQPQHF	102	0.00958908	42	TCRBV03	TCRBV03	unresolved			TCRBV03-01,TCRBV03-02		unresolved		unresolved		TCRBD01,TCRBD02	TCRBD01-01,TCRBD02-01		TCRBJ01-05*01	TCRBJ01	TCRBJ01-05	1				1	2	5	4	0	1	39	55	57	-1	60	11	In	VDJ							6.82e-05
ATCAATTCCCTGGAGCTTGGTGACTCTGCTGTGTATTTCTGTGCCAGCAGCCTCCTCTCTGGGGCCAACGTCCTGACTTTCGGGGCC	CASSLLSGANVLTF	102	0.00958908	42	TCRBV03	TCRBV03	unresolved			TCRBV03-01,TCRBV03-02		TCRBD02-01	TCRBD02	TCRBD02-01				01,02	TCRBJ02-06*01	TCRBJ02	TCRBJ02-06	1				4	2	4	10	0	0	39	52	54	-1	56	11	In	VDJ							6.82e-05
TCCACAAAGCTGGAGGACTCAGCCATGTACTTCTGTGCCAGCAGTGAGGGGCTAGCGGGGGGACAAGAGACCCAGTACTTCGGGCCA	CASSEGLAGGQETQYF	102	0.00958908	48	TCRBV02-01*01	TCRBV02	TCRBV02-01	1				TCRBD02-01*01	TCRBD02	TCRBD02-01	1				TCRBJ02-05*01	TCRBJ02	TCRBJ02-05	1				3	4	4	1	1	2	33	47	51	62	63	9	In	VDJ							6.82e-05
TGGAGCTTGGTGACTCTGCTGTGTATTTCTGTGCCAGCAGCCAAGACCAGAGAGGGGGCGAACACCGGGGAGCTGTTTTTTGGAGAA		102	0.00958908	52	TCRBV03	TCRBV03	unresolved			TCRBV03-01,TCRBV03-02		TCRBD01-01*01	TCRBD01	TCRBD01-01	1				TCRBJ02-02*01	TCRBJ02	TCRBJ02-02	1				0	6	5	1	0	0	29	46	52	-1	58	6	Out	VDJ							6.82e-05
TTGGAGTCGGCTGCTCCCTCCCAAACATCTGTGTACTTCTGTGCCAGCAGTTACCGGGACGGCTCCTACGAGCAGTACTTCGGGCCG	CASSYRDGSYEQYF	102	0.00958908	42	TCRBV06	TCRBV06	unresolved			TCRBV06-02,TCRBV06-03		unresolved		unresolved		TCRBD01,TCRBD02	TCRBD01-01,TCRBD02-01		TCRBJ02-07*01	TCRBJ02	TCRBJ02-07	1				2	1	0	7	2	0	39	54	55	60	62	7	In	VDJ							6.82e-05
ACAGTGACCAGTGCCCATCCTGAAGACAGCAGCTTCTACATCTGCAGTGCGGGAATAGCGGTACCACCGACGCAGTATTTTGGCCCA	CSAGIAVPPTQYF	101	0.00949507	39	TCRBV20	TCRBV20	unresolved			TCRBV20-01,TCRBV20-or09_02		TCRBD02-01	TCRBD02	TCRBD02-01				01,02	TCRBJ02-03*01	TCRBJ02	TCRBJ02-03	1				6	5	5	5	8	9	42	50	55	61	69	8	In	VDJ							6.753e-05
CACCTACACGCCCTGCAGCCAGAAGACTCAGCCCTGTATCTCTGCGCCAGCAGACGGGACGGAGGGAAAAAACTGTTTTTTGGCAGT	CASRRDGGKKLFF	101	0.00949507	39	TCRBV04-01*01	TCRBV04	TCRBV04-01	1				TCRBD02-01*02	TCRBD02	TCRBD02-01	2				TCRBJ01-04*01	TCRBJ01	TCRBJ01-04	1				6	7	10	0	1	9	42	53	60	66	67	7	In	VDJ							6.753e-05
CTGGAGCTTGGTGACTCTGCTGTGTATTTCTGTGCCAGCAGCCAAGATTACCGTAGGGAGATGGAAAATGGCTACACCTTCGGTTCG	CASSQDYRREMENGYTF	101	0.00949507	51	TCRBV03	TCRBV03	unresolved			TCRBV03-01,TCRBV03-02		TCRBD02-01*02	TCRBD02	TCRBD02-01	2				TCRBJ01-02*01	TCRBJ01	TCRBJ01-02	1				0	8	9	2	7	6	30	47	55	60	67	11	In	VDJ							6.753e-05
TCCCTGGAGCTTGGTGACTCTGCTGTGTATTTCTGTGCCAGCAGCCATCCATACCCGCGCGGGGACGACGAGCAGTACTTCGGGCCG	CASSHPYPRGDDEQYF	101	0.00949507	48	TCRBV03	TCRBV03	unresolved			TCRBV03-01,TCRBV03-02		TCRBD02-01*01	TCRBD02	TCRBD02-01	1				TCRBJ02-07*01	TCRBJ02	TCRBJ02-07	1				3	11	7	3	3	5	33	47	58	64	67	11	In	VDJ							6.753e-05
TTGGAGCTGGGGGACTCGGCCCTTTATCTTTGCGCCAGCAGCTCGACACGGACAGGGGGGAACACCGGGGAGCTGTTTTTTGGAGAA	CASSSTRTGGNTGELFF	101	0.00949507	51	TCRBV05-01*01	TCRBV05	TCRBV05-01	1				TCRBD01-01*01	TCRBD01	TCRBD01-01	1				TCRBJ02-02*01	TCRBJ02	TCRBJ02-02	1				3	6	1	1	0	1	30	43	49	-1	59	8	In	VDJ							6.753e-05
AATTCCCTGGAGCTTGGTGACTCTGCTGTGTATTTCTGTGCCAGCAGCCAAGGTCGAAGTGGGAATTCACCCCTCCACTTTGGGAAC	CASSQGRSGNSPLHF	100	0.00940106	45	TCRBV03	TCRBV03	unresolved			TCRBV03-01,TCRBV03-02		unresolved		unresolved		TCRBD01,TCRBD02	TCRBD01-01,TCRBD02-01		TCRBJ01-06*01	TCRBJ01	TCRBJ01-06	1				1	8	0	9	0	7	36	52	60	-1	63	10	In	VDJ							6.686e-05
ATCAATTCCCTGGAGCTTGGTGACTCTGCTGTGTATTTCTGTGCCAGCAGCCAATTACAGTCGAACACTGAAGCTTTCTTTGGACAA	CASSQLQSNTEAFF	100	0.00940106	42	TCRBV03	TCRBV03	unresolved			TCRBV03-01,TCRBV03-02		TCRBD01-01*01	TCRBD01	TCRBD01-01	1				TCRBJ01-01*01	TCRBJ01	TCRBJ01-01	1				2	2	3	5	2	1	39	54	56	60	62	6	In	VDJ							6.686e-05
CTAGAGTCTGCCATCCCCAACCAGACAGCTCTTTACTTCTGTGCCACCAAATCACAGGGCGACGCCGGGGAGCTGTTTTTTGGAGAA	CATKSQGDAGELFF	100	0.00940106	42	TCRBV24	TCRBV24	unresolved			TCRBV24-01,TCRBV24-or09_02		TCRBD01-01*01	TCRBD01	TCRBD01-01	1				TCRBJ02-02*01	TCRBJ02	TCRBJ02-02	1				8	4	3	3	5	6	39	49	53	59	64	10	In	VDJ							6.686e-05
CTTGGAGCTGGGGGACTCGGCCCTTTATCTTTGCGCCAGCAGCTTGTTGACTAGCGGGGGCGGCGGTACGAGCAGTACTTCGGGCCG		100	0.00940106	50	TCRBV05-01*01	TCRBV05	TCRBV05-01	1				TCRBD02-01*01	TCRBD02	TCRBD02-01	1				TCRBJ02-07*01	TCRBJ02	TCRBJ02-07	1				1	2	2	2	6	4	31	46	48	60	66	6	Out	VDJ							6.686e-05
GGTCCACAAAGCTGGAGGACTCAGCCATGTACTTCTGTGCCAGCAGTGTCGGTCAGGGGACACAATCAGCCCCAGCATTTTGGTGAT		100	0.00940106	46	TCRBV02-01*01	TCRBV02	TCRBV02-01	1				TCRBD01-01*01	TCRBD01	TCRBD01-01	1				TCRBJ01-05*01	TCRBJ01	TCRBJ01-05	1				4	8	0	6	0	3	35	48	56	-1	62	8	Out	VDJ							6.686e-05
TTCCCTGGAGCTTGGTGACTCTGCTGTGTATTTCTGTGCCAGCAGCCAGACCCGGGACAGCCTGGCAATGAGCAGTTCTTCGGGCCA		100	0.00940106	47	TCRBV03	TCRBV03	unresolved			TCRBV03-01,TCRBV03-02		TCRBD01-01*01	TCRBD01	TCRBD01-01	1				TCRBJ02-01*01	TCRBJ02	TCRBJ02-01	1				3	5	0	5	5	6	34	48	53	60	65	10	Out	VDJ							6.686e-05
AATGTGAACGCCTTGTTGCTGGGGGACTCGGCCCTCTATCTCTGTGCCAGCAGCGCCGGGACACCCTACGAGCAGTACTTCGGGCCG	CASSAGTPYEQYF	99	0.00930705	39	TCRBV05-06*01	TCRBV05	TCRBV05-06	1				TCRBD01-01*01	TCRBD01	TCRBD01-01	1				TCRBJ02-07*01	TCRBJ02	TCRBJ02-07	1				4	3	0	6	1	2	42	54	57	63	64	8	In	VDJ							6.619e-05
ACTGTGACATCGGCCCAAAAGAACCCGACAGCTTTCTATCTCTGTGCCAGTAGTATAACTCCGACAGGGGAAGCTTTCTTTGGACAA	CASSITPTGEAFF	99	0.00930705	39	TCRBV19-01	TCRBV19	TCRBV19-01				01,02	TCRBD01-01*01	TCRBD01	TCRBD01-01	1				TCRBJ01-01*01	TCRBJ01	TCRBJ01-01	1				2	5	2	3	0	8	42	57	62	-1	69	7	In	VDJ							6.619e-05
CTGAGCTGAATGTGAACGCCTTGTTGCTGGGGGACTCGGCCCTGTATCTCTGTGCCAGCAGCCCGTCTCAGAGACACCTTCGGTTCG		99	0.00930705	31	TCRBV05-05*01	TCRBV05	TCRBV05-05	1				unresolved		unresolved		TCRBD01,TCRBD02	TCRBD01-01,TCRBD02-01		TCRBJ01-02*01	TCRBJ01	TCRBJ01-02	1				4	6	4	5	2	12	50	62	68	71	73	9	Out	VDJ							6.619e-05
CTGGAGCTTGGTGACTCTGCTGTGTATTTCTGTGCCAGCAGCCACGGACTAGCGGGGGGGTCCAAAAACATTCAGTACTTCGGCGCC	CASSHGLAGGSKNIQYF	99	0.00930705	51	TCRBV03	TCRBV03	unresolved			TCRBV03-01,TCRBV03-02		TCRBD02-01*01	TCRBD02	TCRBD02-01	1				TCRBJ02-04*01	TCRBJ02	TCRBJ02-04	1				3	1	1	0	1	2	30	44	45	60	61	6	In	VDJ							6.619e-05
CTGGAGCTTGGTGACTCTGCTGTGTATTTCTGTGCCAGCAGCCCCAGACACTGGGACAGGGGCCAAGAGACCCAGTACTTCGGGCCA	CASSPRHWDRGQETQYF	99	0.00930705	51	TCRBV03	TCRBV03	unresolved			TCRBV03-01,TCRBV03-02		TCRBD01-01*01	TCRBD01	TCRBD01-01	1				TCRBJ02-05*01	TCRBJ02	TCRBJ02-05	1				4	9	0	2	0	1	30	43	52	-1	62	9	In	VDJ							6.619e-05
GAGATCCAGGCTACGAAGCTTGAGGATTCAGCAGTGTATTTTTGTGCCAGCACCTTAACCACGGGTGGCGAGCAGTACTTCGGGCCG	CASTLTTGGEQYF	99	0.00930705	39	TCRBV16-01	TCRBV16	TCRBV16-01				01,02	TCRBD02-01	TCRBD02	TCRBD02-01				01,02	TCRBJ02-07*01	TCRBJ02	TCRBJ02-07	1				7	9	8	4	3	6	42	52	61	65	68	7	In	VDJ							6.619e-05
GGTGACTCTGCTGTGTATTTCTGTGCCAGCAGCCAAAGGCACGGCCTAGCGGGGTTCCGGGCGTCCTATACGCAGTATTTTGGCCCA	CASSQRHGLAGFRASYTQYF	99	0.00930705	60	TCRBV03	TCRBV03	unresolved			TCRBV03-01,TCRBV03-02		TCRBD02-01*01	TCRBD02	TCRBD02-01	1				TCRBJ02-03*01	TCRBJ02	TCRBJ02-03	1				2	9	4	3	13	7	21	36	45	54	67	11	In	VDJ							6.619e-05
AATTCCCTGGAGCTTGGTGACTCTGCTGTGTATTTCTGTGCCAGCAGCCGTCGGGCGAGGACTAGCGGCGAGCAGTACTTCGGGCCG	CASSRRARTSGEQYF	98	0.00921304	45	TCRBV03	TCRBV03	unresolved			TCRBV03-01,TCRBV03-02		TCRBD02-01	TCRBD02	TCRBD02-01				01,02	TCRBJ02-07*01	TCRBJ02	TCRBJ02-07	1				4	9	1	5	0	6	36	49	58	-1	68	11	In	VDJ							6.553e-05
ACCAGTGCCCATCCTGAAGACAGCAGCTTCTACATCTGCAGTGCTAGGAACCTTGCAGGAATAAATTCACCCCTCCACTTTGGGAAC	CSARNLAGINSPLHF	98	0.00921304	45	TCRBV20	TCRBV20	unresolved			TCRBV20-01,TCRBV20-or09_02		TCRBD01-01*01	TCRBD01	TCRBD01-01	1				TCRBJ01-06*01	TCRBJ01	TCRBJ01-06	1				3	8	4	4	4	7	36	47	55	59	63	7	In	VDJ							6.553e-05
AGCGCACAGAGCAGGGGGACTCAGCTGTGTATCTCTGTGCCAGCAGCGTTCGACAGGGAAGGGGGTACTGAAGCTTTCTTTGGACAA		98	0.00921304	46	TCRBV07-04*01	TCRBV07	TCRBV07-04	1				TCRBD01-01*01	TCRBD01	TCRBD01-01	1				TCRBJ01-01*01	TCRBJ01	TCRBJ01-01	1				5	4	2	3	8	5	35	47	51	58	66	6	Out	VDJ							6.553e-05
CACATCAATTCCCTGGAGCTTGGTGACTCTGCTGTGTATTTCTGTGCCAGCAACCACGGACAGGGTGACGAGCAGTACTTCGGGCCG	CASNHGQGDEQYF	98	0.00921304	39	TCRBV03	TCRBV03	unresolved			TCRBV03-01,TCRBV03-02		TCRBD01-01*01	TCRBD01	TCRBD01-01	1				TCRBJ02-07*01	TCRBJ02	TCRBJ02-07	1				3	1	1	3	2	5	42	56	57	65	67	6	In	VDJ							6.553e-05
CTGGAGCTGGGGGACTCAGCTTTGTATTTCTGTGCCAGCAGCGTTAATAGCGGGGGGCGGGACACCGGGGAGCTGTTTTTTGGAGAA	CASSVNSGGRDTGELFF	98	0.00921304	51	TCRBV09-01	TCRBV09	TCRBV09-01				01,02	TCRBD02-01*01	TCRBD02	TCRBD02-01	1				TCRBJ02-02*01	TCRBJ02	TCRBJ02-02	1				2	3	5	1	4	3	30	44	47	57	61	7	In	VDJ							6.553e-05
GAGATGAATGTGAGCACCTTGGAGCTGGGGGACTCGGCCCTTTATCTTTGCGCCAGCAGCTTTGACAGAGAAGCTTTCTTTGGACAA	CASSFDREAFF	98	0.00921304	33	TCRBV05-01*01	TCRBV05	TCRBV05-01	1				TCRBD01-01*01	TCRBD01	TCRBD01-01	1				TCRBJ01-01*01	TCRBJ01	TCRBJ01-01	1				2	1	2	5	1	8	48	62	63	68	69	8	In	VDJ							6.553e-05
GAGTCGGCTGCTCCCTCCCAAACATCTGTGTACTTCTGTGCCAGCAGACTAAGCGGGGGTAGCTCCTACGAGCAGTACTTCGGGCCG	CASRLSGGSSYEQYF	98	0.00921304	45	TCRBV06	TCRBV06	unresolved			TCRBV06-02,TCRBV06-03		TCRBD02-01*01	TCRBD02	TCRBD02-01	1				TCRBJ02-07*01	TCRBJ02	TCRBJ02-07	1				6	4	6	2	3	0	36	47	51	59	62	7	In	VDJ							6.553e-05
TCCCTGGAGCTTGGTGACTCTGCTGTGTATTTCTGTGCCAGCAGCCCGCTATTTACCCTGGGAGGTTCACCCCTCCACTTTGGGAAC	CASSPLFTLGGSPLHF	98	0.00921304	48	TCRBV03	TCRBV03	unresolved			TCRBV03-01,TCRBV03-02		TCRBD02-01*02	TCRBD02	TCRBD02-01	2				TCRBJ01-06*01	TCRBJ01	TCRBJ01-06	1				4	13	9	1	0	9	33	46	59	-1	65	11	In	VDJ							6.553e-05
AAGATCCGGTCCACAAAGCTGGAGGACTCAGCCATGTACTTCTGTGCCAGCAGTTGGACAAACCAAGAGACCCAGTACTTCGGGCCA	CASSWTNQETQYF	97	0.00911903	39	TCRBV02-01*01	TCRBV02	TCRBV02-01	1				TCRBD01-01*01	TCRBD01	TCRBD01-01	1				TCRBJ02-05*01	TCRBJ02	TCRBJ02-05	1				5	1	1	6	1	0	42	54	55	60	61	7	In	VDJ							6.486e-05
AAGATCCGGTCCACAAAGCTGGAGGACTCAGCCATGTACTTCTGTGCCAGCGGCGCAGACACCAATCAGCCCCAGCATTTTGGTGAT	CASGADTNQPQHF	97	0.00911903	39	TCRBV02-01*01	TCRBV02	TCRBV02-01	1				TCRBD01-01*01	TCRBD01	TCRBD01-01	1				TCRBJ01-05*01	TCRBJ01	TCRBJ01-05	1				8	6	2	6	1	3	42	51	57	61	62	9	In	VDJ							6.486e-05
AATTCCCTGGAGCTTGGTGACTCTGCTGTGTATTTCTGTGCCAGCAGCCAAGATCGGGCAGGGGGGCAGCCCCAGCATTTTGGTGAT	CASSQDRAGGQPQHF	97	0.00911903	45	TCRBV03	TCRBV03	unresolved			TCRBV03-01,TCRBV03-02		TCRBD01-01*01	TCRBD01	TCRBD01-01	1				TCRBJ01-05*01	TCRBJ01	TCRBJ01-05	1				0	5	4	1	1	7	36	53	58	65	66	6	In	VDJ							6.486e-05
AGGCTGCTGTCGGCTGCTCCCTCCCAGACATCTGTGTACTTCTGTGCCAGCAGTTACTCGAATGGGTATGGCTACACCTTCGGTTCG	CASSYSNGYGYTF	97	0.00911903	39	TCRBV06-05*01	TCRBV06	TCRBV06-05	1				unresolved		unresolved		TCRBD01,TCRBD02	TCRBD01-01,TCRBD02-01		TCRBJ01-02*01	TCRBJ01	TCRBJ01-02	1				0	4	0	9	0	5	42	59	63	-1	66	7	In	VDJ							6.486e-05
ATCAATTCCCTGGAGCTTGGTGACTCTGCTGTGTATTTCTGTGCCAGCAGCCAACAGTGGGGCAATCAGCCCCAGCATTTTGGTGAT	CASSQQWGNQPQHF	97	0.00911903	42	TCRBV03	TCRBV03	unresolved			TCRBV03-01,TCRBV03-02		unresolved		unresolved		TCRBD01,TCRBD02	TCRBD01-01,TCRBD02-01		TCRBJ01-05*01	TCRBJ01	TCRBJ01-05	1				2	4	0	9	0	2	39	54	58	-1	61	11	In	VDJ							6.486e-05
ATCAATTCCCTGGAGCTTGGTGACTCTGCTGTGTATTTCTGTGCCAGCAGCCAGGACTTGGTAACCGGGGAGCTGTTTTTTGGAGAA	CASSQDLVTGELFF	97	0.00911903	42	TCRBV03	TCRBV03	unresolved			TCRBV03-01,TCRBV03-02		TCRBD02-01	TCRBD02	TCRBD02-01				01,02	TCRBJ02-02*01	TCRBJ02	TCRBJ02-02	1				3	0	1	10	5	5	39	-1	53	58	63	11	In	VDJ							6.486e-05
ATTCCCTGGAGCTTGGTGACTCTGCTGTGTATTTCTGTGCCAGCATCAGGGGGTGCGAGCTCCTACAATGAGCAGTTCTTCGGGCCA		97	0.00911903	46	TCRBV03	TCRBV03	unresolved			TCRBV03-01,TCRBV03-02		TCRBD01-01*01	TCRBD01	TCRBD01-01	1				TCRBJ02-01*01	TCRBJ02	TCRBJ02-01	1				7	1	4	1	6	0	35	45	46	53	59	11	Out	VDJ							6.486e-05
CAGCGCACACAGCAGGAGGACTCCGCCGTGTATCTCTGTGCCAGCAGATTGACAGGGAGTCAGAATTCACCCCTCCACTTTGGGAAC	CASRLTGSQNSPLHF	97	0.00911903	45	TCRBV07-08*01	TCRBV07	TCRBV07-08	1				TCRBD01-01*01	TCRBD01	TCRBD01-01	1				TCRBJ01-06*01	TCRBJ01	TCRBJ01-06	1				6	3	2	3	6	7	36	47	50	57	63	9	In	VDJ							6.486e-05
GAGTCCGCTACCAGCTCCCAGACATCTGTGTACTTCTGTGCCATCAACCCCCAAACAGGGATTAACTATGGCTACACCTTCGGTTCG	CAINPQTGINYGYTF	97	0.00911903	45	TCRBV10-03*01	TCRBV10	TCRBV10-03	1				TCRBD01-01*01	TCRBD01	TCRBD01-01	1				TCRBJ01-02*01	TCRBJ01	TCRBJ01-02	1				7	8	3	3	2	1	36	46	54	60	62	7	In	VDJ							6.486e-05
GCCATCCCCAACCAGACAGCTCTTTACTTCTGTGCCACCAGTGATTAGGAAGTTTTAAAGCGGAATTCACCCCTCCACTTTGGGAAC	CATSD*EVLKRNSPLHF	97	0.00911903	51	TCRBV24	TCRBV24	unresolved			TCRBV24-01,TCRBV24-or09_02		TCRBD02-01	TCRBD02	TCRBD02-01				01,02	TCRBJ01-06*01	TCRBJ01	TCRBJ01-06	1				2	12	6	5	0	7	30	46	58	-1	63	8	Stop	VDJ							6.486e-05
TCCACAAAGCTGGAGGACTCAGCCATGTACTTCTGTGCCAGCAGGCCTCTAATACAGGGGGCCTCCTACGAGCAGTACTTCGGGCCG	CASRPLIQGASYEQYF	97	0.00911903	48	TCRBV02-01*01	TCRBV02	TCRBV02-01	1				TCRBD01-01*01	TCRBD01	TCRBD01-01	1				TCRBJ02-07*01	TCRBJ02	TCRBJ02-07	1				6	9	3	0	0	0	33	44	53	-1	62	11	In	VDJ							6.486e-05
AATTCCCTGGAGCTTGGTGACTCTGCTGTGTATTTCTGTGCCAGCAGCAATAATCCGAATTTGAACACTGAAGCTTTCTTTGGACAA	CASSNNPNLNTEAFF	96	0.00902502	45	TCRBV03	TCRBV03	unresolved			TCRBV03-01,TCRBV03-02		unresolved		unresolved		TCRBD01,TCRBD02	TCRBD01-01,TCRBD02-01		TCRBJ01-01*01	TCRBJ01	TCRBJ01-01	1				5	8	2	8	3	0	36	48	56	58	61	11	In	VDJ							6.419e-05
ACATCAATTCCCTGGAGCTTGGTGACTCTGCTGTGTATTTCTGTGCCAGCAGCCAAGACGCGCCCGGATACGCAGTATTTTGGCCCA		96	0.00902502	40	TCRBV03	TCRBV03	unresolved			TCRBV03-01,TCRBV03-02		TCRBD02-01	TCRBD02	TCRBD02-01				01,02	TCRBJ02-03*01	TCRBJ02	TCRBJ02-03	1				0	1	7	6	4	6	41	58	59	62	66	6	Out	VDJ							6.419e-05
CACATCAATTCCCTGGAGCTTGGTGACTCTGCTGTGTATTTCTGTGCCAGCAGCCAATTATCCGGAAACACCATATATTTTGGAGAG	CASSQLSGNTIYF	96	0.00902502	39	TCRBV03	TCRBV03	unresolved			TCRBV03-01,TCRBV03-02		TCRBD02-01	TCRBD02	TCRBD02-01				01,02	TCRBJ01-03*01	TCRBJ01	TCRBJ01-03	1				2	1	5	9	3	4	42	57	58	60	63	11	In	VDJ							6.419e-05
CACATCAATTCCCTGGAGCTTGGTGACTCTGCTGTGTATTTCTGTGCCAGCAGCCGCAGGGGTAGCAATGAGCAGTACTTCGGGCCG	CASSRRGSNEQYF	96	0.00902502	39	TCRBV03	TCRBV03	unresolved			TCRBV03-01,TCRBV03-02		TCRBD01-01*01	TCRBD01	TCRBD01-01	1				TCRBJ02-07*01	TCRBJ02	TCRBJ02-07	1				4	1	4	2	7	7	42	55	56	62	69	6	In	VDJ							6.419e-05
CCCTGGAGCTTGGTGACTCTGCTGTGTATTTCTGTGCCAGCAGCCTAACCCGGGACCGATGTCTCTTACGAGCAGTACTTCGGGCCG		96	0.00902502	49	TCRBV03	TCRBV03	unresolved			TCRBV03-01,TCRBV03-02		unresolved		unresolved		TCRBD01,TCRBD02	TCRBD01-01,TCRBD02-01		TCRBJ02-07*01	TCRBJ02	TCRBJ02-07	1				4	6	0	7	10	4	32	45	51	56	66	11	Out	VDJ							6.419e-05
CTAGAGTCTGCCATCCCCAACCAGACAGCTCTTTACTTCTGTGCCACCAGTGAGGGAGGGGACACCGGGGAGCTGTTTTTTGGAGAA	CATSEGGDTGELFF	96	0.00902502	42	TCRBV24	TCRBV24	unresolved			TCRBV24-01,TCRBV24-or09_02		TCRBD02-01*02	TCRBD02	TCRBD02-01	2				TCRBJ02-02*01	TCRBJ02	TCRBJ02-02	1				4	0	9	0	1	3	39	-1	53	60	61	6	In	VDJ							6.419e-05
CTGCTGTCGGCTGCTCCCTCCCAGACATCTGTGTACTTCTGTGCCAGCAGGTCGGACAGGGACGCCGGGGAGCTGTTTTTTGGAGAA	CASRSDRDAGELFF	96	0.00902502	42	TCRBV06-05*01	TCRBV06	TCRBV06-05	1				TCRBD01-01*01	TCRBD01	TCRBD01-01	1				TCRBJ02-02*01	TCRBJ02	TCRBJ02-02	1				6	3	1	3	3	6	39	50	53	61	64	6	In	VDJ							6.419e-05
CTGGAGCTTGGTGACTCTGCTGTGTATTTCTGTGCCAGCAGCCAATATCGGACAGGGGCGAATGATTCACCCCTCCACTTTGGGAAC	CASSQYRTGANDSPLHF	96	0.00902502	51	TCRBV03	TCRBV03	unresolved			TCRBV03-01,TCRBV03-02		TCRBD01-01*01	TCRBD01	TCRBD01-01	1				TCRBJ01-06*01	TCRBJ01	TCRBJ01-06	1				2	4	1	2	6	8	30	45	49	58	64	6	In	VDJ							6.419e-05
GAGTCGGCTGCTCCCTCCCAGACATCTGTGTACTTCTGTGCCAGCAGTGGGGGGGTTACAGGGGATGATGAGCAGTTCTTCGGGCCA	CASSGGVTGDDEQFF	96	0.00902502	45	TCRBV06-01*01	TCRBV06	TCRBV06-01	1				TCRBD01-01*01	TCRBD01	TCRBD01-01	1				TCRBJ02-01*01	TCRBJ02	TCRBJ02-01	1				4	8	3	2	3	8	36	49	57	64	67	6	In	VDJ							6.419e-05
GAGTCTGCCATCCCCAACCAGACAGCTCTTTACTTCTGTGCCACCAGTGCCCTTACCGAGACAGGGCTTGGCTACACCTTCGGTTCG	CATSALTETGLGYTF	96	0.00902502	45	TCRBV24	TCRBV24	unresolved			TCRBV24-01,TCRBV24-or09_02		TCRBD01-01*01	TCRBD01	TCRBD01-01	1				TCRBJ01-02*01	TCRBJ01	TCRBJ01-02	1				5	10	2	3	2	7	36	49	59	66	68	6	In	VDJ							6.419e-05
TCGCTCAGGCTGGAGTCGGCTGCTCCCTCCCAGACATCTGTGTACTTCTGTGCCAGCAAGGAATACAATGAGCAGTTCTTCGGGCCA	CASKEYNEQFF	96	0.00902502	33	TCRBV06-01*01	TCRBV06	TCRBV06-01	1				unresolved		unresolved		TCRBD01,TCRBD02	TCRBD01-01,TCRBD02-01		TCRBJ02-01*01	TCRBJ02	TCRBJ02-01	1				7	1	1	8	1	4	48	58	59	62	63	7	In	VDJ							6.419e-05
AATTCCCTGGAGCTTGGTGACTCTGCTGTGTATTTCTGTGCCAGCAGCCTTGAAGGAGGGGGCCGAGGTGAAGCTTTCTTTGGACAA	CASSLEGGGRGEAFF	95	0.00893101	45	TCRBV03	TCRBV03	unresolved			TCRBV03-01,TCRBV03-02		TCRBD01-01*01	TCRBD01	TCRBD01-01	1				TCRBJ01-01*01	TCRBJ01	TCRBJ01-01	1				4	7	5	0	5	7	36	49	56	63	68	6	In	VDJ							6.352e-05
ATCAATTCCCTGGAGCTTGGTGACTCTGCTGTGTATTTCTGTGCCAGCAGCCAGGACAATAATAATGAAAAACTGTTTTTTGGCAGT	CASSQDNNNEKLFF	95	0.00893101	42	TCRBV03	TCRBV03	unresolved			TCRBV03-01,TCRBV03-02		TCRBD01-01*01	TCRBD01	TCRBD01-01	1				TCRBJ01-04*01	TCRBJ01	TCRBJ01-04	1				3	0	1	6	4	4	39	-1	53	58	62	8	In	VDJ							6.352e-05
CTGGAGTCTGCCAGGCCCTCACATACCTCTCAGTACCTCTGTGCCAGCAGTGACCCTTTGCGGGGCGAAAAACTGTTTTTTGGCAGT	CASSDPLRGEKLFF	95	0.00893101	42	TCRBV25-01*01	TCRBV25	TCRBV25-01	1				TCRBD02-01*01	TCRBD02	TCRBD02-01	1				TCRBJ01-04*01	TCRBJ01	TCRBJ01-04	1				3	6	7	3	1	8	39	53	59	65	66	7	In	VDJ							6.352e-05
CTTCACATCAATTCCCTGGAGCTTGGTGACTCTGCTGTGTATTTCTGTGCCAGCAGTTACAGCACAGATACGCAGTATTTTGGCCCA	CASSYSTDTQYF	95	0.00893101	36	TCRBV03	TCRBV03	unresolved			TCRBV03-01,TCRBV03-02		unresolved		unresolved		TCRBD01,TCRBD02	TCRBD01-01,TCRBD02-01		TCRBJ02-03*01	TCRBJ02	TCRBJ02-03	1				6	2	3	7	0	0	45	56	58	-1	60	6	In	VDJ							6.352e-05
TGGAGCTTGGTGACTCTGCTGTGTATTTCTGTGCCAGCAGCCGCCAGTAAGGACCCAACCTCCCTGACACCCCTCCACTTTGGGAAC		95	0.00893101	52	TCRBV03	TCRBV03	unresolved			TCRBV03-01,TCRBV03-02		unresolved		unresolved		TCRBD01,TCRBD02	TCRBD01-01,TCRBD02-01		TCRBJ01-06*01	TCRBJ01	TCRBJ01-06	1				4	8	1	7	13	11	29	42	50	54	67	6	Out	VDJ							6.352e-05
AATTCCCTGGAGCTTGGTGACTCTGCTGTGTATTTCTGTGCCAGCAGCCAAGACAAACATTCTGGAAACACCATATATTTTGGAGAG	CASSQDKHSGNTIYF	94	0.008837	45	TCRBV03	TCRBV03	unresolved			TCRBV03-01,TCRBV03-02		TCRBD01-01*01	TCRBD01	TCRBD01-01	1				TCRBJ01-03*01	TCRBJ01	TCRBJ01-03	1				0	3	3	6	1	1	36	53	56	59	60	11	In	VDJ							6.285e-05
ACTCTGGAGTCAGCTACCCGCTCCCAGACATCTGTGTATTTCTGCGCCAGCAGTGAGTGGAGTGTAGATGGCTACACCTTCGGTTCG	CASSEWSVDGYTF	94	0.008837	39	TCRBV10-02*01	TCRBV10	TCRBV10-02	1				TCRBD02-01*02	TCRBD02	TCRBD02-01	2				TCRBJ01-02*01	TCRBJ01	TCRBJ01-02	1				1	0	10	2	5	6	42	-1	58	62	67	8	In	VDJ							6.285e-05
CTGAAGATCCGGTCCACAAAGCTGGAGGACTCAGCCATGTACTTCTGTGCCAGCAGGAAAGGGGGGTTGTATCCGTTTTTTGGCAGT	CASRKGGLYPFF	94	0.008837	36	TCRBV02-01*01	TCRBV02	TCRBV02-01	1				unresolved		unresolved		TCRBD01,TCRBD02	TCRBD01-01,TCRBD02-01		TCRBJ01-04*01	TCRBJ01	TCRBJ01-04	1				6	3	5	1	9	16	45	56	59	65	74	8	In	VDJ							6.285e-05
CTGCTGTCGGCTGCTCCCTCCCAGACATCTGTGTACTTCTGTGCCAGCGGAAGGACAGGGGAGGCAGATACGCAGTATTTTGGCCCA	CASGRTGEADTQYF	94	0.008837	42	TCRBV06-05*01	TCRBV06	TCRBV06-05	1				TCRBD01-01*01	TCRBD01	TCRBD01-01	1				TCRBJ02-03*01	TCRBJ02	TCRBJ02-03	1				8	4	1	2	3	4	39	48	52	61	64	7	In	VDJ							6.285e-05
AATTCCCTGGAGCTTGGTGACTCTGCTGTGTATTTCTGTGCCAGCAGCCAAACAGGGGGTAACACCGGGGAGCTGTTTTTTGGAGAA	CASSQTGGNTGELFF	93	0.00874298	45	TCRBV03	TCRBV03	unresolved			TCRBV03-01,TCRBV03-02		TCRBD01-01*01	TCRBD01	TCRBD01-01	1				TCRBJ02-02*01	TCRBJ02	TCRBJ02-02	1				2	0	3	1	1	2	36	-1	51	59	60	6	In	VDJ							6.218e-05
AGTCGGCTGCTCCCTCCCAAACATCTGTGTACTTCTGTGCCAGCAGTTTCGACTAGCGGGGGTGGCAATGAGCAGTTCTTCGGGCCA		93	0.00874298	46	TCRBV06	TCRBV06	unresolved			TCRBV06-02,TCRBV06-03		TCRBD02-01*01	TCRBD02	TCRBD02-01	1				TCRBJ02-01*01	TCRBJ02	TCRBJ02-01	1				4	2	2	2	3	6	35	48	50	62	65	8	Out	VDJ							6.218e-05
ATCAATTCCCTGGAGCTTGGTGACTCTGCTGTGTATTTCTGTGCCAGCACCCCTTGGGGCTCTGGAAACACCATATATTTTGGAGAG	CASTPWGSGNTIYF	93	0.00874298	42	TCRBV03	TCRBV03	unresolved			TCRBV03-01,TCRBV03-02		unresolved		unresolved		TCRBD01,TCRBD02	TCRBD01-01,TCRBD02-01		TCRBJ01-03*01	TCRBJ01	TCRBJ01-03	1				7	6	6	2	0	0	39	49	55	-1	59	10	In	VDJ							6.218e-05
CGCACAGAGCAGCGGGACTCGGCCATGTATCGCTGTGCCAGCAGCCCTACGGAGAATGCCGGGGCCAACGTCCTGACTTTCGGGGCC	CASSPTENAGANVLTF	93	0.00874298	48	TCRBV07-06*01	TCRBV07	TCRBV07-06	1				TCRBD02-01*02	TCRBD02	TCRBD02-01	2				TCRBJ02-06*01	TCRBJ02	TCRBJ02-06	1				5	5	10	2	6	4	33	45	50	54	60	7	In	VDJ							6.218e-05
CTCACTGTGACATCGGCCCAAAAGAACCCGACAGCTTTCTATCTCTGTGCCAGTAGTGGTTCCACCTATGGCTACACCTTCGGTTCG	CASSGSTYGYTF	93	0.00874298	36	TCRBV19-01	TCRBV19	TCRBV19-01				01,02	unresolved		unresolved		TCRBD01,TCRBD02	TCRBD01-01,TCRBD02-01		TCRBJ01-02*01	TCRBJ01	TCRBJ01-02	1				5	0	0	10	6	4	45	-1	57	59	65	7	In	VDJ							6.218e-05
GAACGCCTTGTTGCTGGGGACTCGGCCCTGTATCTCTGTGCCAGCAGCTTGGAGGTTCGGATGGGGTTAGAACAGTTCTTCGGGCCA	CASSLEVRMGLEQFF	93	0.00874298	45	TCRBV05-05*01	TCRBV05	TCRBV05-05	1				unresolved		unresolved		TCRBD01,TCRBD02	TCRBD01-01,TCRBD02-01		TCRBJ02-01*01	TCRBJ02	TCRBJ02-01	1				0	10	6	2	6	13	36	52	62	66	72	7	In	VDJ							6.218e-05
GAGTCGGCTGCTCCCTCCCAAACATCTGTGTACTTCTGTGCCAGTTTTCCCGGTACATATGACACCGGGGAGCTGTTTTTTGGAGAA	CASFPGTYDTGELFF	93	0.00874298	45	TCRBV06	TCRBV06	unresolved			TCRBV06-02,TCRBV06-03		unresolved		unresolved		TCRBD01,TCRBD02	TCRBD01-01,TCRBD02-01		TCRBJ02-02*01	TCRBJ02	TCRBJ02-02	1				9	10	3	6	4	3	36	44	54	57	61	6	In	VDJ							6.218e-05
TAGAGTCTGCCATCCCCAACCAGACAGCTCTTTACTTCTGTGCCACCAGTCCAGACAGGGGTGAACACTGAAGCTTTCTTTGGACAA		93	0.00874298	43	TCRBV24	TCRBV24	unresolved			TCRBV24-01,TCRBV24-or09_02		TCRBD01-01*01	TCRBD01	TCRBD01-01	1				TCRBJ01-01*01	TCRBJ01	TCRBJ01-01	1				6	3	2	2	0	0	38	50	53	-1	61	8	Out	VDJ							6.218e-05
GAGATCCAGCGCACAGAGCAGGGGGACTCGGCCATGTATCTCTGTGCCAGCAGCTTAACCTTCGGCTACGAGCAGTACTTCGGGCCG	CASSLTFGYEQYF	92	0.00864897	39	TCRBV07-09	TCRBV07	TCRBV07-09				01,03	TCRBD02-01	TCRBD02	TCRBD02-01				01,02	TCRBJ02-07*01	TCRBJ02	TCRBJ02-07	1				2	5	8	5	0	3	42	57	62	-1	65	7	In	VDJ							6.151e-05
TGGAGATCCAGTCCACGGAGTCAGGGGACACAGCACTGTATTTCTGTGCCAGGGACAGGGTTAGACACTGAAGCTTTCTTTGGACAA		92	0.00864897	37	TCRBV21-01*01	TCRBV21	TCRBV21-01	1				TCRBD01-01*01	TCRBD01	TCRBD01-01	1				TCRBJ01-01*01	TCRBJ01	TCRBJ01-01	1				9	0	1	3	4	3	44	-1	52	60	64	7	Out	VDJ							6.151e-05
ATCCTGGAGTCGCCCAGCCCCAACCAGACCTCTCTGTACTTCTGTGCCAGCAGTTTATCGACGTGGGGGCCCCAGCATTTTGGTGAT	CASSLSTWGPQHF	91	0.00855496	39	TCRBV27-01*01	TCRBV27	TCRBV27-01	1				unresolved		unresolved		TCRBD01,TCRBD02	TCRBD01-01,TCRBD02-01		TCRBJ01-05*01	TCRBJ01	TCRBJ01-05	1				0	5	6	2	0	9	42	59	64	-1	68	6	In	VDJ							6.085e-05
GACTCGGCCGTGTATCTCTGTGCCAGCAGCTTAGGGAGTAACCCGGCCGGGGGACTAGCCTCCTACAATGAGCAGTTCTTCGGGCCA	CASSLGSNPAGGLASYNEQFF	91	0.00855496	63	unresolved		unresolved		TCRBV07,TCRBV11	TCRBV07-02,TCRBV11-02,TCRBV11-03		TCRBD02-01	TCRBD02	TCRBD02-01				01,02	TCRBJ02-01*01	TCRBJ02	TCRBJ02-01	1				1	16	0	7	0	0	18	34	50	-1	59	7	In	VDJ							6.085e-05
TCCCTGGAGCTTGGTGACTCTGCTGTGTATTTCTGTGCCAGCAGAATGGCGGGGGAGGGTATCAAAAACATTCAGTACTTCGGCGCC	CASRMAGEGIKNIQYF	91	0.00855496	48	TCRBV03	TCRBV03	unresolved			TCRBV03-01,TCRBV03-02		TCRBD02-01	TCRBD02	TCRBD02-01				01,02	TCRBJ02-04*01	TCRBJ02	TCRBJ02-04	1				6	4	7	2	7	3	33	44	48	55	62	9	In	VDJ							6.085e-05
AATGTGAGCACCTTGGAGCTGGGGGACTCGGCCCTTTATCTTTGCGCCAGCAGCCCGGGACAGGACTATGGCTACACCTTCGGTTCG	CASSPGQDYGYTF	90	0.00846095	39	TCRBV05-01*01	TCRBV05	TCRBV05-01	1				TCRBD01-01*01	TCRBD01	TCRBD01-01	1				TCRBJ01-02*01	TCRBJ01	TCRBJ01-02	1				4	2	0	4	0	3	42	54	56	-1	64	6	In	VDJ							6.018e-05
AATTCCCTGGAGCTTGGTGACTCTGCTGTGTATTTCTGTGCCAGCAGCCAAGATGGGACTAGCGACAATGAGCAGTTCTTCGGGCCA	CASSQDGTSDNEQFF	90	0.00846095	45	TCRBV03	TCRBV03	unresolved			TCRBV03-01,TCRBV03-02		TCRBD02-01	TCRBD02	TCRBD02-01				01,02	TCRBJ02-01*01	TCRBJ02	TCRBJ02-01	1				0	1	0	6	0	5	36	53	54	-1	64	6	In	VDJ							6.018e-05
ACTGTGAGCAACATGAGCCCTGAAGACAGCAGCATATATCTCTGCAGCGTCGAACAGGGGTTGAACACTGAAGCTTTCTTTGGACAA	CSVEQGLNTEAFF	90	0.00846095	39	TCRBV29-01*01	TCRBV29	TCRBV29-01	1				TCRBD01-01*01	TCRBD01	TCRBD01-01	1				TCRBJ01-01*01	TCRBJ01	TCRBJ01-01	1				2	0	4	2	1	0	42	-1	54	60	61	7	In	VDJ							6.018e-05
CCCTCAGAACCCAGGGACTCAGCTGTGTACTTCTGTGCCAGCAGTTTCGAGTGGCTAGCGGGGGACTACGAGCAGTACTTCGGGCCG	CASSFEWLAGDYEQYF	90	0.00846095	48	TCRBV12	TCRBV12	unresolved			TCRBV12-03,TCRBV12-04		TCRBD02-01*01	TCRBD02	TCRBD02-01	1				TCRBJ02-07*01	TCRBJ02	TCRBJ02-07	1				3	7	4	2	1	3	33	47	54	64	65	6	In	VDJ							6.018e-05
GAGCTTGGTGACTCTGCTGTGTATTTCTGTGCCAGCAGCCAAGAAGCTAGCGGGGGGAGGAACACCGGGGAGCTGTTTTTTGGAGAA	CASSQEASGGRNTGELFF	90	0.00846095	54	TCRBV03	TCRBV03	unresolved			TCRBV03-01,TCRBV03-02		TCRBD02-01*01	TCRBD02	TCRBD02-01	1				TCRBJ02-02*01	TCRBJ02	TCRBJ02-02	1				0	2	4	1	2	1	27	44	46	57	59	6	In	VDJ							6.018e-05
GGCTGCTCCCTCCCAGACATCTGTGTACTTCTGTGCCAGCAGTTATTCGGGGACAGTTCTTCCAATCAGCCCCAGCATTTTGGTGAT		90	0.00846095	50	TCRBV06	TCRBV06	unresolved			TCRBV06-05,TCRBV06-06		TCRBD01-01*01	TCRBD01	TCRBD01-01	1				TCRBJ01-05*01	TCRBJ01	TCRBJ01-05	1				3	4	0	5	6	3	31	45	49	56	62	7	Out	VDJ							6.018e-05
TCCCTGGAGCTTGGTGACTCTGCTGTGTATTTCTGTGCCAGCAGCCAAACCACTAGCGGGGCGGTCAATGAGCAGTTCTTCGGGCCA	CASSQTTSGAVNEQFF	90	0.00846095	48	TCRBV03	TCRBV03	unresolved			TCRBV03-01,TCRBV03-02		TCRBD02-01*01	TCRBD02	TCRBD02-01	1				TCRBJ02-01*01	TCRBJ02	TCRBJ02-01	1				2	3	3	3	4	6	33	48	51	61	65	6	In	VDJ							6.018e-05
TCCCTGGAGCTTGGTGACTCTGCTGTGTATTTCTGTGCCAGCAGCCAACTAGCGGGGGGCCGCACAGATACGCAGTATTTTGGCCCA	CASSQLAGGRTDTQYF	90	0.00846095	48	TCRBV03	TCRBV03	unresolved			TCRBV03-01,TCRBV03-02		TCRBD02-01*01	TCRBD02	TCRBD02-01	1				TCRBJ02-03*01	TCRBJ02	TCRBJ02-03	1				2	0	4	1	2	1	33	-1	48	59	61	6	In	VDJ							6.018e-05
AATGTGAACGCCTTGGAGCTGGACGACTCGGCCCTGTATCTCTGTGCCAGCAGCTTCGGGGGTAATTCCCCCCTCCACTTTGGGAAC	CASSFGGNSPLHF	89	0.00836694	39	TCRBV05-04*01	TCRBV05	TCRBV05-04	1				TCRBD02-01*01	TCRBD02	TCRBD02-01	1				TCRBJ01-06*01	TCRBJ01	TCRBJ01-06	1				2	0	8	2	7	13	42	-1	56	62	69	6	In	VDJ							5.951e-05
AATTCCCTGGAGCTTGGTGACTCTGCTGTGTATTTCTGTGCCAGCAGCCAAACATTAGGACCCTACAATGAGCAGTTCTTCGGGCCA	CASSQTLGPYNEQFF	89	0.00836694	45	TCRBV03	TCRBV03	unresolved			TCRBV03-01,TCRBV03-02		unresolved		unresolved		TCRBD01,TCRBD02	TCRBD01-01,TCRBD02-01		TCRBJ02-01*01	TCRBJ02	TCRBJ02-01	1				2	6	1	7	0	2	36	51	57	-1	61	10	In	VDJ							5.951e-05
AATTCCCTGGAGCTTGGTGACTCTGCTGTGTATTTCTGTGCCAGCAGCCAACTTGGGACAGGCTACTATGGCTACACCTTCGGTTCG	CASSQLGTGYYGYTF	89	0.00836694	45	TCRBV03	TCRBV03	unresolved			TCRBV03-01,TCRBV03-02		TCRBD01-01*01	TCRBD01	TCRBD01-01	1				TCRBJ01-02*01	TCRBJ01	TCRBJ01-02	1				2	3	0	4	2	3	36	51	54	62	64	6	In	VDJ							5.951e-05
AATTCCCTGGAGCTTGGTGACTCTGCTGTGTATTTCTGTGCCAGCAGCCTACAGCGAACCGAAAGACATACGCAGTATTTTGGCCCA	CASSLQRTERHTQYF	89	0.00836694	45	TCRBV03	TCRBV03	unresolved			TCRBV03-01,TCRBV03-02		unresolved		unresolved		TCRBD01,TCRBD02	TCRBD01-01,TCRBD02-01		TCRBJ02-03*01	TCRBJ02	TCRBJ02-03	1				4	1	3	5	13	7	36	49	50	54	67	6	In	VDJ							5.951e-05
ACATCGGCCCAAAAGAACCCGACAGCTTTCTATCTCTGTGCCAGTAGTATAGAGGGGCAGGGGGCACAGCCCCAGCATTTTGGTGAT	CASSIEGQGAQPQHF	89	0.00836694	45	TCRBV19-01	TCRBV19	TCRBV19-01				01,02	TCRBD01-01*01	TCRBD01	TCRBD01-01	1				TCRBJ01-05*01	TCRBJ01	TCRBJ01-05	1				0	4	4	0	1	7	36	53	57	65	66	7	In	VDJ							5.951e-05
AGCTCTCTGGAGCTGGGGGACTCAGCTTTGTATTTCTGTGCCAGCAGCGTAGGGGGGGGTACCACAGATACGCAGTATTTTGGCCCA	CASSVGGGTTDTQYF	89	0.00836694	45	TCRBV09-01	TCRBV09	TCRBV09-01				01,02	TCRBD02-01*01	TCRBD02	TCRBD02-01	1				TCRBJ02-03*01	TCRBJ02	TCRBJ02-03	1				0	0	9	0	3	2	36	-1	52	59	62	7	In	VDJ							5.951e-05
CTGGAGTCCGCCAGCACCAACCAGACATCTATGTACCTCTGTGCCAGCAGGGCCAGTTTTGGCTCCTACGAGCAGTACTTCGGGCCG	CASRASFGSYEQYF	89	0.00836694	42	TCRBV28-01*01	TCRBV28	TCRBV28-01	1				TCRBD01-01*01	TCRBD01	TCRBD01-01	1				TCRBJ02-07*01	TCRBJ02	TCRBJ02-07	1				6	3	4	5	6	0	39	50	53	56	62	7	In	VDJ							5.951e-05
GCAGAGCAGGGGGACTCGGCCGTGTATGTCTGTGCAAGTCGCTTAGCGCATGGACAGCCGAACACCGGGGAGCTGTTTTTTGGAGAA	CASRLAHGQPNTGELFF	89	0.00836694	51	TCRBV12-02*01	TCRBV12	TCRBV12-02	1				TCRBD01-01*01	TCRBD01	TCRBD01-01	1				TCRBJ02-02*01	TCRBJ02	TCRBJ02-02	1				0	4	1	5	1	0	30	47	51	57	58	5	In	VDJ							5.951e-05
GCCCTGCAGCCAGAAGACTCAGCCCTGTATCTCTGCGCCAGCAGCCAAGTGCGCATTCTAGCCAAAAACATTCAGTACTTCGGCGCC	CASSQVRILAKNIQYF	89	0.00836694	48	TCRBV04-01*01	TCRBV04	TCRBV04-01	1				TCRBD02-01	TCRBD02	TCRBD02-01				01,02	TCRBJ02-04*01	TCRBJ02	TCRBJ02-04	1				1	1	7	6	6	0	33	49	50	53	59	7	In	VDJ							5.951e-05
GCTTGGTGACTCTGCTGTGTATTTCTGTGCCAGCAGCCCCCGAAGGGACAGGGTAACGATCATGGGACTGAAGCTTTCTTTGGACAA		89	0.00836694	56	TCRBV03	TCRBV03	unresolved			TCRBV03-01,TCRBV03-02		TCRBD01-01*01	TCRBD01	TCRBD01-01	1				TCRBJ01-01*01	TCRBJ01	TCRBJ01-01	1				4	6	0	3	13	5	25	38	44	53	66	6	Out	VDJ							5.951e-05
GGTTGGAGTCGGCTGCTCCCTCCCAAACATCTGTGTACTTCTGTGCCAGCAGTTACGGGGGACACCGGGGAGCTGTTTTTTGGAGAA		89	0.00836694	40	TCRBV06	TCRBV06	unresolved			TCRBV06-02,TCRBV06-03		unresolved		unresolved		TCRBD01,TCRBD02	TCRBD01-01,TCRBD02-01		TCRBJ02-02*01	TCRBJ02	TCRBJ02-02	1				2	0	6	1	0	3	41	-1	56	-1	61	8	Out	VDJ							5.951e-05
GTCGGCTGCTCCCTCCCAGACATCTGTGTACTTCTGTGCCAGCAGTCCCACTAGCGGGGGAGCTCAGATACGCAGTATTTTGGCCCA		89	0.00836694	47	TCRBV06	TCRBV06	unresolved			TCRBV06-01,TCRBV06-05		TCRBD02-01*01	TCRBD02	TCRBD02-01	1				TCRBJ02-03*01	TCRBJ02	TCRBJ02-03	1				5	3	3	2	4	4	34	46	49	60	64	6	Out	VDJ							5.951e-05
TCCCTGGAGCTTGGTGACTCTGCTGTGTATTTCTGTGCCAGCAGCCAAGATCTCAGGCACGGCACAGATACGCAGTATTTTGGCCCA	CASSQDLRHGTDTQYF	89	0.00836694	48	TCRBV03	TCRBV03	unresolved			TCRBV03-01,TCRBV03-02		TCRBD01-01*01	TCRBD01	TCRBD01-01	1				TCRBJ02-03*01	TCRBJ02	TCRBJ02-03	1				0	3	4	4	4	1	33	50	53	57	61	6	In	VDJ							5.951e-05
AATGTGAGCACCTTGGAGCTGGGGGACTCGGCCCTTTATCTTTGCGCCAGCAGCTACGGACAGGGCGGCATTCAGTACTTCGGCGCC	CASSYGQGGIQYF	88	0.00827293	39	TCRBV05-01*01	TCRBV05	TCRBV05-01	1				TCRBD01-01*01	TCRBD01	TCRBD01-01	1				TCRBJ02-04*01	TCRBJ02	TCRBJ02-04	1				3	2	1	3	3	9	42	55	57	65	68	7	In	VDJ							5.884e-05
ACCAGTGCCCATCCTGAAGACAGCAGCTTCTACATCTGCAGTGCTAGGAACCCGTTTGAAACTGGAAACACCATATATTTTGGAGAG	CSARNPFETGNTIYF	88	0.00827293	45	TCRBV20	TCRBV20	unresolved			TCRBV20-01,TCRBV20-or09_02		unresolved		unresolved		TCRBD01,TCRBD02	TCRBD01-01,TCRBD02-01		TCRBJ01-03*01	TCRBJ01	TCRBJ01-03	1				3	0	2	8	12	2	36	-1	47	49	61	6	In	VDJ							5.884e-05
AGCTCTCTGGAGCTGGGGGACTCAGCTTTGTATTTCTGTGCCAGCAGCGTAGGGGGGGTAGAGGTCACTGAAGCTTTCTTTGGACAA	CASSVGGVEVTEAFF	88	0.00827293	45	TCRBV09-01	TCRBV09	TCRBV09-01				01,02	TCRBD02-01*01	TCRBD02	TCRBD02-01	1				TCRBJ01-01*01	TCRBJ01	TCRBJ01-01	1				0	0	9	1	7	4	36	-1	52	58	65	7	In	VDJ							5.884e-05
AGGCTGGAGTCGGCTGCTCCCTCCCAGACATCTGTGTACTTCTGTGCCAGCAGTGAGGAGAGAGGAAACACCATATATTTTGGAGAG	CASSEERGNTIYF	88	0.00827293	39	TCRBV06-01*01	TCRBV06	TCRBV06-01	1				TCRBD02-01*02	TCRBD02	TCRBD02-01	2				TCRBJ01-03*01	TCRBJ01	TCRBJ01-03	1				3	0	10	2	3	4	42	-1	56	60	63	6	In	VDJ							5.884e-05
ATCAATTCCCTGGAGCTTGGTGACTCTGCTGTGTATTTCTGTGCCAGCAGCCAAGATTCCCGGGGGGTTGAGCAGTACTTCGGGCCG	CASSQDSRGVEQYF	88	0.00827293	42	TCRBV03	TCRBV03	unresolved			TCRBV03-01,TCRBV03-02		TCRBD02-01*01	TCRBD02	TCRBD02-01	1				TCRBJ02-07*01	TCRBJ02	TCRBJ02-07	1				0	4	8	1	2	7	39	56	60	67	69	6	In	VDJ							5.884e-05
ATCAATTCCCTGGAGCTTGGTGACTCTGCTGTGTATTTCTGTGCCAGCAGCCAAGGAGCTAGCGGGGGTATGCAGTATTTTGGCCCA	CASSQGASGGMQYF	88	0.00827293	42	TCRBV03	TCRBV03	unresolved			TCRBV03-01,TCRBV03-02		TCRBD02-01*01	TCRBD02	TCRBD02-01	1				TCRBJ02-03*01	TCRBJ02	TCRBJ02-03	1				1	3	4	2	3	11	39	55	58	68	71	6	In	VDJ							5.884e-05
ATCCTGGAGTCGCCCAGCCCCAACCAGACCTCTCTGTACTTCTGTGCCAGCAGTTTATGGGAGAACACTGAAGCTTTCTTTGGACAA	CASSLWENTEAFF	88	0.00827293	39	TCRBV27-01*01	TCRBV27	TCRBV27-01	1				unresolved		unresolved		TCRBD01,TCRBD02	TCRBD01-01,TCRBD02-01		TCRBJ01-01*01	TCRBJ01	TCRBJ01-01	1				1	0	0	8	0	1	42	-1	58	-1	62	6	In	VDJ							5.884e-05
CAATTCCCTGGAGCTTGGTGACTCTGCTGTGTATTTCTGTGCCAGCAGCCAAGAGGTGGACGGTCCTACGAGCAGTACTTCGGGCCG		88	0.00827293	44	TCRBV03	TCRBV03	unresolved			TCRBV03-01,TCRBV03-02		unresolved		unresolved		TCRBD01,TCRBD02	TCRBD01-01,TCRBD02-01		TCRBJ02-07*01	TCRBJ02	TCRBJ02-07	1				0	3	1	7	2	1	37	54	57	61	63	10	Out	VDJ							5.884e-05
CCGCTCAGGCTGGAGTTGGCTGCTCCCTCCCAGACATCTGTGTACTTCTGTGCCAGCAGTTACTCATATGGCTACACCTTCGGTTCG	CASSYSYGYTF	88	0.00827293	33	TCRBV06-06	TCRBV06	TCRBV06-06				01,02	unresolved		unresolved					TCRBJ01-02*01	TCRBJ01	TCRBJ01-02	1				0	0	0	0	1	5	48	-1	-1	65	66	6	In	VJ							5.884e-05
GTGAGCACCTTGGAGCTGGGGGACTCGGCCCTTTATCTTTGCGCCAGCAGCTTTGGAGGAGGGAGTGGCGAGCAGTACTTCGGGCCG	CASSFGGGSGEQYF	88	0.00827293	42	TCRBV05-01*01	TCRBV05	TCRBV05-01	1				TCRBD02-01*02	TCRBD02	TCRBD02-01	2				TCRBJ02-07*01	TCRBJ02	TCRBJ02-07	1				2	4	10	0	5	6	39	53	57	63	68	6	In	VDJ							5.884e-05
TCCCTGGAGCTTGGTGACTCTGCTGTGTATTTCTGTGCCAGCAGCCAAGATTTTGACAGGTTTAATGAAAAACTGTTTTTTGGCAGT	CASSQDFDRFNEKLFF	88	0.00827293	48	TCRBV03	TCRBV03	unresolved			TCRBV03-01,TCRBV03-02		TCRBD01-01*01	TCRBD01	TCRBD01-01	1				TCRBJ01-04*01	TCRBJ01	TCRBJ01-04	1				0	4	2	4	2	4	33	50	54	60	62	10	In	VDJ							5.884e-05
TCCCTGGAGCTTGGTGACTCTGCTGTGTATTTCTGTGCCAGCAGCCACAACTTTGGGGGGGGCCTAGGTGGGCAGTTCTTCGGGCCA	CASSHNFGGGLGGQFF	88	0.00827293	48	TCRBV03	TCRBV03	unresolved			TCRBV03-01,TCRBV03-02		TCRBD02-01*01	TCRBD02	TCRBD02-01	1				TCRBJ02-01*01	TCRBJ02	TCRBJ02-01	1				3	7	9	0	10	12	33	47	54	61	71	10	In	VDJ							5.884e-05
TCGGCTGCTCCCTCCCAGACATCTGTGTACTTCTGTGCCAGCAGATTCCAGGGTACAGCTGGGGCCAACGTCCTGACTTTCGGGGCC	CASRFQGTAGANVLTF	88	0.00827293	48	TCRBV06	TCRBV06	unresolved			TCRBV06-01,TCRBV06-05		TCRBD01-01*01	TCRBD01	TCRBD01-01	1				TCRBJ02-06*01	TCRBJ02	TCRBJ02-06	1				6	4	4	3	5	2	33	44	48	53	58	9	In	VDJ							5.884e-05
AATTCCCTGGAGCTTGGTGACTCTGCTGTGTATTTCTGTGCCAGCAGCCACATTAAAAAGTCTGGAAACACCATATATTTTGGAGAG	CASSHIKKSGNTIYF	87	0.00817892	45	TCRBV03	TCRBV03	unresolved			TCRBV03-01,TCRBV03-02		unresolved		unresolved		TCRBD01,TCRBD02	TCRBD01-01,TCRBD02-01		TCRBJ01-03*01	TCRBJ01	TCRBJ01-03	1				3	0	4	6	8	1	36	-1	50	52	60	5	In	VDJ							5.817e-05
AATTCCCTGGAGCTTGGTGACTCTGCTGTGTATTTCTGTGCCAGCAGCCTTCTAGCGGGGGCTAAAGAGACCCAGTACTTCGGGCCA	CASSLLAGAKETQYF	87	0.00817892	45	TCRBV03	TCRBV03	unresolved			TCRBV03-01,TCRBV03-02		TCRBD02-01*01	TCRBD02	TCRBD02-01	1				TCRBJ02-05*01	TCRBJ02	TCRBJ02-05	1				4	2	4	2	3	3	36	49	51	61	64	8	In	VDJ							5.817e-05
ACTCTGACAGTGACCAGTGCCCATCCTGAAGACAGCAGCTTCTACATCTGCAGTGCTAGAGATTATGAGGGCTACACCTTCGGTTCG	CSARDYEGYTF	87	0.00817892	33	TCRBV20-01*01	TCRBV20	TCRBV20-01	1				TCRBD02-01*02	TCRBD02	TCRBD02-01	2				TCRBJ01-02*01	TCRBJ01	TCRBJ01-02	1				0	4	11	2	0	8	48	62	66	-1	69	6	In	VDJ							5.817e-05
ATCAATTCCCTGGAGCTTGGTGACTCTGCTGTGTATTTCTGTGCCAGCAGCCAAGGAGGGACCTCCTACGAGCAGTACTTCGGGCCG	CASSQGGTSYEQYF	87	0.00817892	42	TCRBV03	TCRBV03	unresolved			TCRBV03-01,TCRBV03-02		unresolved		unresolved		TCRBD01,TCRBD02	TCRBD01-01,TCRBD02-01		TCRBJ02-07*01	TCRBJ02	TCRBJ02-07	1				1	2	0	7	0	0	39	55	57	-1	62	10	In	VDJ							5.817e-05
ATCAATTCCCTGGAGCTTGGTGACTCTGCTGTGTATTTCTGTGCCAGCAGCCAATTGGGACAGCAGTCACCCCTCCACTTTGGGAAC	CASSQLGQQSPLHF	87	0.00817892	42	TCRBV03	TCRBV03	unresolved			TCRBV03-01,TCRBV03-02		TCRBD01-01*01	TCRBD01	TCRBD01-01	1				TCRBJ01-06*01	TCRBJ01	TCRBJ01-06	1				2	2	0	5	3	10	39	54	56	63	66	5	In	VDJ							5.817e-05
ATCAATTCCCTGGAGCTTGGTGACTCTGCTGTGTATTTCTGTGCCAGCAGCGCTCTGACAGCTTATGTGGGCTACACCTTCGGTTCG	CASSALTAYVGYTF	87	0.00817892	42	TCRBV03	TCRBV03	unresolved			TCRBV03-01,TCRBV03-02		TCRBD01-01*01	TCRBD01	TCRBD01-01	1				TCRBJ01-02*01	TCRBJ01	TCRBJ01-02	1				5	5	2	5	8	8	39	51	56	61	69	10	In	VDJ							5.817e-05
ATCCGGTCCACAAAGCTGGAGGACTCAGCCATGTACTTCTGTGCCAGCAGTGAAACACTAGCCAAAAACATTCAGTACTTCGGCGCC	CASSETLAKNIQYF	87	0.00817892	42	TCRBV02-01*01	TCRBV02	TCRBV02-01	1				unresolved		unresolved		TCRBD01,TCRBD02	TCRBD01-01,TCRBD02-01		TCRBJ02-04*01	TCRBJ02	TCRBJ02-04	1				2	0	3	6	2	0	39	-1	54	57	59	8	In	VDJ							5.817e-05
CACATCAATTCCCTGGAGCTTGGTGACTCTGCTGTGTATTTCTGTGCCAGCAGCCAAGGGGACAGCTATGGCTACACCTTCGGTTCG	CASSQGDSYGYTF	87	0.00817892	39	TCRBV03	TCRBV03	unresolved			TCRBV03-01,TCRBV03-02		TCRBD01-01*01	TCRBD01	TCRBD01-01	1				TCRBJ01-02*01	TCRBJ01	TCRBJ01-02	1				1	0	0	5	0	4	42	-1	58	-1	65	5	In	VDJ							5.817e-05
CGGTCCACAAAGCTGGAGGACTCAGCCATGTACTTCTGTGCCAGCAGTCGTCACGGGGGGGCCTACAATGAGCAGTTCTTCGGGCCA	CASSRHGGAYNEQFF	87	0.00817892	45	TCRBV02-01*01	TCRBV02	TCRBV02-01	1				TCRBD02-01*01	TCRBD02	TCRBD02-01	1				TCRBJ02-01*01	TCRBJ02	TCRBJ02-01	1				5	5	8	0	0	2	36	48	53	-1	61	7	In	VDJ							5.817e-05
CTTCACATCAATTCCCTGGAGCTTGGTGACTCTGCTGTGTATTTCTGTGCCAGCAGCCCCCGGGGGAATGAGCAGTTCTTCGGGCCA	CASSPRGNEQFF	87	0.00817892	36	TCRBV03	TCRBV03	unresolved			TCRBV03-01,TCRBV03-02		TCRBD02-01*01	TCRBD02	TCRBD02-01	1				TCRBJ02-01*01	TCRBJ02	TCRBJ02-01	1				4	2	8	2	0	7	45	58	60	-1	66	6	In	VDJ							5.817e-05
GCCAGCACCAACCAGACATCTATGTACCTCTGTGCCAGCAGTTTATTGGTCAGGGGGGAGACTAACTATGGCTACACCTTCGGTTCG	CASSLLVRGETNYGYTF	87	0.00817892	51	TCRBV28-01*01	TCRBV28	TCRBV28-01	1				TCRBD01-01*01	TCRBD01	TCRBD01-01	1				TCRBJ01-02*01	TCRBJ01	TCRBJ01-02	1				1	4	4	1	4	0	30	46	50	57	61	8	In	VDJ							5.817e-05
TCCCTGGAGCTTGGTGACTCTGCTGTGTATTTCTGTGCCAGCAGCCCTACGACTGGTGGAATTGGAAACACCATATATTTTGGAGAG	CASSPTTGGIGNTIYF	87	0.00817892	48	TCRBV03	TCRBV03	unresolved			TCRBV03-01,TCRBV03-02		TCRBD02-01	TCRBD02	TCRBD02-01				01,02	TCRBJ01-03*01	TCRBJ01	TCRBJ01-03	1				4	4	2	10	8	3	33	46	50	54	62	5	In	VDJ							5.817e-05
AATTCCCTGGAGCTTGGTGACTCTGCTGTGTATTTCTGTGCCAGCAGCCAACGACTAGCGGTTGCCGGGGAGCTGTTTTTTGGAGAA	CASSQRLAVAGELFF	86	0.00808491	45	TCRBV03	TCRBV03	unresolved			TCRBV03-01,TCRBV03-02		TCRBD02-01	TCRBD02	TCRBD02-01				01,02	TCRBJ02-02*01	TCRBJ02	TCRBJ02-02	1				2	1	2	5	3	6	36	51	52	61	64	5	In	VDJ							5.75e-05
ACTCTGGAGTCTGCTGCCTCCTCCCAGACATCTGTATATTTCTGCGCCAGCAGTCAGGACCTGAACACTGAAGCTTTCTTTGGACAA	CASSQDLNTEAFF	86	0.00808491	39	TCRBV10-01	TCRBV10	TCRBV10-01				01,02	unresolved		unresolved		TCRBD01,TCRBD02	TCRBD01-01,TCRBD02-01		TCRBJ01-01*01	TCRBJ01	TCRBJ01-01	1				5	2	1	7	1	0	42	54	56	60	61	6	In	VDJ							5.75e-05
AGTCTGCCATCCCCAACCAGACAGCTCTTTACTTCTGTGCCACCAGTGGCTGTCGGACAGGAGAACACTGAAGCTTTCTTTGGACAA		86	0.00808491	46	TCRBV24	TCRBV24	unresolved			TCRBV24-01,TCRBV24-or09_02		TCRBD01-01*01	TCRBD01	TCRBD01-01	1				TCRBJ01-01*01	TCRBJ01	TCRBJ01-01	1				5	6	1	4	1	1	35	48	54	61	62	5	Out	VDJ							5.75e-05
ATCAATTCCCTGGAGCTTGGTGACTCTGCTGTGTATTTCTGTGCCAGCAGCCCCGGCTCCGAGAACTATGGCTACACCTTCGGTTCG	CASSPGSENYGYTF	86	0.00808491	42	TCRBV03	TCRBV03	unresolved			TCRBV03-01,TCRBV03-02		unresolved		unresolved		TCRBD01,TCRBD02	TCRBD01-01,TCRBD02-01		TCRBJ01-02*01	TCRBJ01	TCRBJ01-02	1				4	2	9	0	6	2	39	52	54	57	63	8	In	VDJ							5.75e-05
CACATCAATTCCCTGGAGCTTGGTGACTCTGCTGTGTATTTCTGTGCCAGCAGCCACGGGGGCACCGGGGAGCTGTTTTTTGGAGAA	CASSHGGTGELFF	86	0.00808491	39	TCRBV03	TCRBV03	unresolved			TCRBV03-01,TCRBV03-02		TCRBD02-01*01	TCRBD02	TCRBD02-01	1				TCRBJ02-02*01	TCRBJ02	TCRBJ02-02	1				3	0	8	2	0	4	42	-1	56	-1	62	10	In	VDJ							5.75e-05
CACATCAATTCCCTGGAGCTTGGTGACTCTGCTGTGTATTTCTGTGCCAGCAGCCGCCGACAGGGGTACGAGCAGTACTTCGGGCCG	CASSRRQGYEQYF	86	0.00808491	39	TCRBV03	TCRBV03	unresolved			TCRBV03-01,TCRBV03-02		TCRBD01-01*01	TCRBD01	TCRBD01-01	1				TCRBJ02-07*01	TCRBJ02	TCRBJ02-07	1				4	3	2	2	0	4	42	55	58	-1	66	10	In	VDJ							5.75e-05
CTCAGGCTGGAGTCGGCTGCTCCCTCCCAGACATCTGTGTACTTCTGTGCCAGCTCGTCCGCCGGAAACACCATATATTTTGGAGAG	CASSSAGNTIYF	86	0.00808491	36	TCRBV06-01*01	TCRBV06	TCRBV06-01	1				unresolved		unresolved		TCRBD01,TCRBD02	TCRBD01-01,TCRBD02-01		TCRBJ01-03*01	TCRBJ01	TCRBJ01-03	1				8	6	10	0	1	4	45	54	60	62	63	7	In	VDJ							5.75e-05
CTGGAGCTTGGTGACTCTGCTGTGTATTTCTGTGCCAGCAGCCATGTTAGCGGGGGGTTTAGCACAGATACGCAGTATTTTGGCCCA	CASSHVSGGFSTDTQYF	86	0.00808491	51	TCRBV03	TCRBV03	unresolved			TCRBV03-01,TCRBV03-02		TCRBD02-01*01	TCRBD02	TCRBD02-01	1				TCRBJ02-03*01	TCRBJ02	TCRBJ02-03	1				3	3	5	1	3	0	30	44	47	57	60	5	In	VDJ							5.75e-05
CTTCACATCAATTCCCTGGAGCTTGGTGACTCTGCTGTGTATTTCTGTGCCAGCTGTGGGACAAGGGTCGATGTTTTCTTTGGACAA	CASCGTRVDVFF	86	0.00808491	36	TCRBV03	TCRBV03	unresolved			TCRBV03-01,TCRBV03-02		TCRBD01-01*01	TCRBD01	TCRBD01-01	1				TCRBJ01-01*01	TCRBJ01	TCRBJ01-01	1				8	3	0	6	11	13	45	54	57	63	74	5	In	VDJ							5.75e-05
GAGTCGGCTGCTCCCTCCCAAACATCTGTGTACTTCTGTGCCAGCAACAGGGATACGAACCTATACAATGAGCAGTTCTTCGGGCCA	CASNRDTNLYNEQFF	86	0.00808491	45	TCRBV06	TCRBV06	unresolved			TCRBV06-02,TCRBV06-03		TCRBD01-01*01	TCRBD01	TCRBD01-01	1				TCRBJ02-01*01	TCRBJ02	TCRBJ02-01	1				7	0	3	3	11	4	36	-1	46	52	63	6	In	VDJ							5.75e-05
GCCTTGTTGCTGGGGGACTCGGCCCTCTATCTCTGTGCCAGCAGCCCCCGAGGGACACTTAGCTCCTACGAGCAGTACTTCGGGCCG	CASSPRGTLSSYEQYF	86	0.00808491	48	TCRBV05-06*01	TCRBV05	TCRBV05-06	1				TCRBD01-01*01	TCRBD01	TCRBD01-01	1				TCRBJ02-07*01	TCRBJ02	TCRBJ02-07	1				4	6	0	6	5	0	33	45	51	57	62	8	In	VDJ							5.75e-05
GCCTTGTTGCTGGGGGACTCGGCCCTGTATCTCTGTGCCAGCAGCCGAGGACTGACAGGGATGACCGGGGAGCTGTTTTTTGGAGAA	CASSRGLTGMTGELFF	86	0.00808491	48	TCRBV05-05*01	TCRBV05	TCRBV05-05	1				TCRBD01-01*01	TCRBD01	TCRBD01-01	1				TCRBJ02-02*01	TCRBJ02	TCRBJ02-02	1				4	8	2	3	3	5	33	45	53	60	63	6	In	VDJ							5.75e-05
TAGAGTCTGCCATCCCCAACCAGACAGCTCTTTACTTCTGTGCCACCAAGGTAAGCGTATAGCAATCAGCCCCAGCATTTTGGTGAT		86	0.00808491	43	TCRBV24	TCRBV24	unresolved			TCRBV24-01,TCRBV24-or09_02		TCRBD02-01	TCRBD02	TCRBD02-01				01,02	TCRBJ01-05*01	TCRBJ01	TCRBJ01-05	1				8	5	6	6	2	0	38	48	53	57	59	7	Out	VDJ							5.75e-05
TCCCTGGAGCTTGGTGACTCTGCTGTGTATTTCTGTGCCAGCAGCCAAGGGCGAACTAGCGGGGGGGAAGGGCAGTTCTTCGGGCCA	CASSQGRTSGGEGQFF	86	0.00808491	48	TCRBV03	TCRBV03	unresolved			TCRBV03-01,TCRBV03-02		TCRBD02-01*01	TCRBD02	TCRBD02-01	1				TCRBJ02-01*01	TCRBJ02	TCRBJ02-01	1				1	5	3	0	4	12	33	49	54	67	71	5	In	VDJ							5.75e-05
TTCCCTGGAGCTTGGTGACTCTGCTGTGTATTTCTGTGCCAGCAGCCGCCAAGAGCGGTAAACCCCTACGAGCAGTACTTCGGGCCG		86	0.00808491	47	TCRBV03	TCRBV03	unresolved			TCRBV03-01,TCRBV03-02		TCRBD02-01	TCRBD02	TCRBD02-01				01,02	TCRBJ02-07*01	TCRBJ02	TCRBJ02-07	1				4	6	6	5	6	2	34	47	53	58	64	10	Out	VDJ							5.75e-05
AATTCCCTGGAGCTTGGTGACTCTGCTGTGTATTTCTGTGCCAGCAGCCAAGGGGACAGGGATTCCGGGGAGCTGTTTTTTGGAGAA	CASSQGDRDSGELFF	85	0.0079909	45	TCRBV03	TCRBV03	unresolved			TCRBV03-01,TCRBV03-02		TCRBD01-01*01	TCRBD01	TCRBD01-01	1				TCRBJ02-02*01	TCRBJ02	TCRBJ02-02	1				1	0	0	3	3	6	36	-1	52	61	64	9	In	VDJ							5.683e-05
ACTCTGTAGTCTGCTGCCTCCTCCCAGACATCTGTATATTTCTGCGCCAGCAGTGAATGGGCCCCCTACGAGCAGTACTTCGGGCCG	CASSEWAPYEQYF	85	0.0079909	39	TCRBV10-01	TCRBV10	TCRBV10-01				01,02	TCRBD01-01*01	TCRBD01	TCRBD01-01	1				TCRBJ02-07*01	TCRBJ02	TCRBJ02-07	1				3	2	8	0	2	2	42	56	58	62	64	6	In	VDJ							5.683e-05
CACACCCTGCAGCCAGAAGACTCGGCCCTGTATCTCTGCGCCAGCAGCCAAGGTCAGGGGCCGACCTACGAGCAGTACTTCGGGCCG	CASSQGQGPTYEQYF	85	0.0079909	45	TCRBV04-03*01	TCRBV04	TCRBV04-03	1				TCRBD01-01*01	TCRBD01	TCRBD01-01	1				TCRBJ02-07*01	TCRBJ02	TCRBJ02-07	1				1	2	4	2	4	2	36	52	54	60	64	6	In	VDJ							5.683e-05
CAGCCCTCAGAACCCAGGGACTCAGCTGTGTACTTCTGTGCCAGCAGTTTAGGAGACAGGGCCGACTATGGCTACACCTTCGGTTCG	CASSLGDRADYGYTF	85	0.0079909	45	TCRBV12	TCRBV12	unresolved			TCRBV12-03,TCRBV12-04		TCRBD01-01*01	TCRBD01	TCRBD01-01	1				TCRBJ01-02*01	TCRBJ01	TCRBJ01-02	1				1	2	2	3	3	3	36	52	54	61	64	5	In	VDJ							5.683e-05
CAGCCCTCAGAACCCAGGGACTCAGCTGTGTATTTTTGTGCTAGTGGTTCCCCGGGACAGGGAACCTACGAGCAGTACTTCGGGCCG	CASGSPGQGTYEQYF	85	0.0079909	45	TCRBV12-05*01	TCRBV12	TCRBV12-05	1				TCRBD01-01*01	TCRBD01	TCRBD01-01	1				TCRBJ02-07*01	TCRBJ02	TCRBJ02-07	1				4	4	0	3	2	2	36	49	53	62	64	6	In	VDJ							5.683e-05
CATCAATTCCCTGGAGCTTGGTGACTCTGCTGTGTATTTCTGTGCCAGCAGCCGGTCGACAGGTTGGATGGCTACACCTTCGGTTCG		85	0.0079909	41	TCRBV03	TCRBV03	unresolved			TCRBV03-01,TCRBV03-02		TCRBD01-01*01	TCRBD01	TCRBD01-01	1				TCRBJ01-02*01	TCRBJ01	TCRBJ01-02	1				4	4	2	4	4	6	40	53	57	63	67	9	Out	VDJ							5.683e-05
CTGCAGCCAGAAGACTCAGCCCTGTATCTCTGCGCCAGCAGCCAAGTTTGGAAGGGCGAGGGAGGAAACACCATATATTTTGGAGAG	CASSQVWKGEGGNTIYF	85	0.0079909	51	TCRBV04-01*01	TCRBV04	TCRBV04-01	1				TCRBD02-01*02	TCRBD02	TCRBD02-01	2				TCRBJ01-03*01	TCRBJ01	TCRBJ01-03	1				1	11	11	0	1	4	30	46	57	62	63	6	In	VDJ							5.683e-05
CTGCTGTCGGCTGCTCCCTCCCAGACATCTGTGTACTTCTGTGCCAGCAGTCAAACTCGGAATAACTATGGCTACACCTTCGGTTCG	CASSQTRNNYGYTF	85	0.0079909	42	TCRBV06-05*01	TCRBV06	TCRBV06-05	1				unresolved		unresolved		TCRBD01,TCRBD02	TCRBD01-01,TCRBD02-01		TCRBJ01-02*01	TCRBJ01	TCRBJ01-02	1				5	7	1	8	1	1	39	51	58	61	62	6	In	VDJ							5.683e-05
GAGTCTGCCATCCCCAACCAGACAGCTCTTTACTTCTGTGCCACCAGTTCCGGGGAAGCTCCATATTCACCCCTCCACTTTGGGAAC	CATSSGEAPYSPLHF	85	0.0079909	45	TCRBV24	TCRBV24	unresolved			TCRBV24-01,TCRBV24-or09_02		TCRBD02-01*01	TCRBD02	TCRBD02-01	1				TCRBJ01-06*01	TCRBJ01	TCRBJ01-06	1				6	2	8	3	9	8	36	48	50	55	64	7	In	VDJ							5.683e-05
GCACCTTGGAGCTGGGGGACTCGGCCCTTTATCTTTGCGCCAGCAGCGGACCCATTCGGGCAAAATCAGCCCCAGCATTTTGGTGAT		85	0.0079909	46	TCRBV05-01*01	TCRBV05	TCRBV05-01	1				unresolved		unresolved		TCRBD01,TCRBD02	TCRBD01-01,TCRBD02-01		TCRBJ01-05*01	TCRBJ01	TCRBJ01-05	1				4	0	1	7	12	4	35	-1	47	51	63	7	Out	VDJ							5.683e-05
TGGAGCTGGGGGACTCGGCCCTTTATCTTTGCGCCAGCAGCCTCGCTCCGGGACAGGGGGCTGAACACTGAAGCTTTCTTTGGACAA		85	0.0079909	52	TCRBV05-01*01	TCRBV05	TCRBV05-01	1				TCRBD01-01*01	TCRBD01	TCRBD01-01	1				TCRBJ01-01*01	TCRBJ01	TCRBJ01-01	1				4	8	0	0	0	0	29	41	49	-1	61	5	Out	VDJ							5.683e-05
TTCACATCAATTCCCTGGAGCTTGGTGACTCTGCTGTGTATTTCTGTGCCAGCAGCCAATAGGGGCTACGAGCAGTACTTCGGGCCG		85	0.0079909	37	TCRBV03	TCRBV03	unresolved			TCRBV03-01,TCRBV03-02		TCRBD01-01*01	TCRBD01	TCRBD01-01	1				TCRBJ02-07*01	TCRBJ02	TCRBJ02-07	1				2	1	5	2	0	3	44	59	60	-1	65	5	Out	VDJ							5.683e-05
AGGCTGGAGTTGGCTGCTCCCTCCCAGACATCTGTGTACTTCTGTGCCAGCAAGGACACGGCGAACACTGAAGCTTTCTTTGGACAA	CASKDTANTEAFF	84	0.00789689	39	TCRBV06-06	TCRBV06	TCRBV06-06				01,02	TCRBD01-01*01	TCRBD01	TCRBD01-01	1				TCRBJ01-01*01	TCRBJ01	TCRBJ01-01	1				7	1	1	6	4	1	42	52	53	58	62	6	In	VDJ							5.617e-05
ATCAATTCCCTGGAGCTTGGTGACTCTGCTGTGTATTTCTGTGCCAGCAGCCAACCGGGGGGGATTACTGAAGCTTTCTTTGGACAA	CASSQPGGITEAFF	84	0.00789689	42	TCRBV03	TCRBV03	unresolved			TCRBV03-01,TCRBV03-02		TCRBD02-01*01	TCRBD02	TCRBD02-01	1				TCRBJ01-01*01	TCRBJ01	TCRBJ01-01	1				2	1	8	0	3	5	39	54	55	63	66	9	In	VDJ							5.617e-05
ATCCGGTCCACAAAGCTGGAGGACTCAGCCATGTACTTCTGTGCCAGCAAGGACAGGTTCGGAACCTACGAGCAGTACTTCGGGCCG	CASKDRFGTYEQYF	84	0.00789689	42	TCRBV02-01*01	TCRBV02	TCRBV02-01	1				TCRBD01-01*01	TCRBD01	TCRBD01-01	1				TCRBJ02-07*01	TCRBJ02	TCRBJ02-07	1				7	1	1	4	7	2	39	49	50	57	64	8	In	VDJ							5.617e-05
CACATCAATTCCCTGGAGCTTGGTGACTCTGCTGTGTATTTCTGTGCCAGCAGATATGACAGGGGCTCTGGCTACACCTTCGGTTCG	CASRYDRGSGYTF	84	0.00789689	39	TCRBV03	TCRBV03	unresolved			TCRBV03-01,TCRBV03-02		TCRBD01-01*01	TCRBD01	TCRBD01-01	1				TCRBJ01-02*01	TCRBJ01	TCRBJ01-02	1				6	4	2	2	3	7	42	53	57	65	68	5	In	VDJ							5.617e-05
CAGAGCTTGGGGACTCGGCCGTGTATCTCTGTGCCAGCAGTAAAAGGGCGGACCTATCTATCCAATCAGCCCCAGCATTTTGGTGAT		84	0.00789689	52	TCRBV11-03*01	TCRBV11	TCRBV11-03	1				unresolved		unresolved		TCRBD01,TCRBD02	TCRBD01-01,TCRBD02-01		TCRBJ01-05*01	TCRBJ01	TCRBJ01-05	1				6	9	1	7	9	3	29	40	49	53	62	6	Out	VDJ							5.617e-05
CCGCTCAGGCTGCTGTCGGCTGCTCCCTCCCAGACATCTGTGTACTTCTGTGCCAGCAGTAACAGGGGCGAAGCTTTCTTTGGACAA	CASSNRGEAFF	84	0.00789689	33	TCRBV06-05*01	TCRBV06	TCRBV06-05	1				TCRBD01-01*01	TCRBD01	TCRBD01-01	1				TCRBJ01-01*01	TCRBJ01	TCRBJ01-01	1				5	1	3	2	1	8	48	60	61	68	69	7	In	VDJ							5.617e-05
CTAGAGTCTGCCATCCCCAACCAGACAGCTCTTTACTTCTGTGCCACCAGAAGCGGGGGACAGGGTACTGAAGCTTTCTTTGGACAA	CATRSGGQGTEAFF	84	0.00789689	42	TCRBV24	TCRBV24	unresolved			TCRBV24-01,TCRBV24-or09_02		TCRBD01-01*01	TCRBD01	TCRBD01-01	1				TCRBJ01-01*01	TCRBJ01	TCRBJ01-01	1				7	6	0	3	1	5	39	50	56	65	66	6	In	VDJ							5.617e-05
CTGACAGTGACCAGTGCCCATCCTGAAGACAGCAGCTTCTACATCTGCAGTGCACCACAGGGATTCAGCGGCTACACCTTCGGTTCG	CSAPQGFSGYTF	84	0.00789689	36	TCRBV20	TCRBV20	unresolved			TCRBV20-01,TCRBV20-or09_02		TCRBD01-01*01	TCRBD01	TCRBD01-01	1				TCRBJ01-02*01	TCRBJ01	TCRBJ01-02	1				6	3	3	3	7	8	45	53	56	62	69	6	In	VDJ							5.617e-05
CTGGAGCTTGGTGACTCTGCTGTGTATTTCTGTGCCAGCAGCCAAGATGGTAGCCCGCTAGCCAAAAACATTCAGTACTTCGGCGCC	CASSQDGSPLAKNIQYF	84	0.00789689	51	TCRBV03	TCRBV03	unresolved			TCRBV03-01,TCRBV03-02		TCRBD02-01	TCRBD02	TCRBD02-01				01,02	TCRBJ02-04*01	TCRBJ02	TCRBJ02-04	1				0	3	5	7	5	0	30	47	50	54	59	9	In	VDJ							5.617e-05
CTGGAGCTTGGTGACTCTGCTGTGTATTTCTGTGCCAGCAGCCAAGATTCCCCCTGGACACCTAATCAGCCCCAGCATTTTGGTGAT	CASSQDSPWTPNQPQHF	84	0.00789689	51	TCRBV03	TCRBV03	unresolved			TCRBV03-01,TCRBV03-02		TCRBD01-01*01	TCRBD01	TCRBD01-01	1				TCRBJ01-05*01	TCRBJ01	TCRBJ01-05	1				0	8	1	6	3	4	30	47	55	60	63	5	In	VDJ							5.617e-05
CTTCACATCAATTCCCTGGAGCTTGGTGACTCTGCTGTGTATTTCTGTGCCAGCAGCCCCCCAGGGATGTCGCAGTATTTTGGCCCA	CASSPPGMSQYF	84	0.00789689	36	TCRBV03	TCRBV03	unresolved			TCRBV03-01,TCRBV03-02		TCRBD01-01*01	TCRBD01	TCRBD01-01	1				TCRBJ02-03*01	TCRBJ02	TCRBJ02-03	1				4	3	4	3	4	10	45	58	61	66	70	8	In	VDJ							5.617e-05
GAGCTTGGTGACTCTGCTGTGTATTTCTGTGCCAGCAGCCCAGGGACTAGCGGGGGTCATCCCAAAGAGACCCAGTACTTCGGGCCA	CASSPGTSGGHPKETQYF	84	0.00789689	54	TCRBV03	TCRBV03	unresolved			TCRBV03-01,TCRBV03-02		TCRBD02-01*01	TCRBD02	TCRBD02-01	1				TCRBJ02-05*01	TCRBJ02	TCRBJ02-05	1				4	2	0	2	8	3	27	40	42	56	64	8	In	VDJ							5.617e-05
GAGTCCGCCAGCACCAACCAGACATCTATGTACCTCTGTGCCAGCAGTAAGGGCGAAGGGTCCTACAATGAGCAGTTCTTCGGGCCA	CASSKGEGSYNEQFF	84	0.00789689	45	TCRBV28-01*01	TCRBV28	TCRBV28-01	1				unresolved		unresolved		TCRBD01,TCRBD02	TCRBD01-01,TCRBD02-01		TCRBJ02-01*01	TCRBJ02	TCRBJ02-01	1				5	1	5	3	7	1	36	48	49	53	60	6	In	VDJ							5.617e-05
AAGATCCGGTCCACAAAGCTGGAGGACTCAGCCATGTACTTCTGTGCCAGCAGTGAGTTGGATGCCGGGGAGCTGTTTTTTGGAGAA	CASSELDAGELFF	83	0.00780288	39	TCRBV02-01*01	TCRBV02	TCRBV02-01	1				unresolved		unresolved		TCRBD01,TCRBD02	TCRBD01-01,TCRBD02-01		TCRBJ02-02*01	TCRBJ02	TCRBJ02-02	1				3	3	1	8	2	6	42	56	59	62	64	6	In	VDJ							5.55e-05
AATCTTCACATCAATTCCCTGGAGCTTGGTGACTCTGCTGTGTATTTCTGTGCCAGCAGCCCCCATAACGAGCAGTACTTCGGGCCG	CASSPHNEQYF	83	0.00780288	33	TCRBV03	TCRBV03	unresolved			TCRBV03-01,TCRBV03-02		unresolved		unresolved		TCRBD01,TCRBD02	TCRBD01-01,TCRBD02-01		TCRBJ02-07*01	TCRBJ02	TCRBJ02-07	1				4	2	4	6	2	5	48	61	63	65	67	9	In	VDJ							5.55e-05
ACAGTGACCAGTGCCCATCCTGAAGACAGCAGCTTCTACATCTGCAGTGCTAGAGATTCACAGAATGAAAAACTGTTTTTTGGCAGT	CSARDSQNEKLFF	83	0.00780288	39	TCRBV20	TCRBV20	unresolved			TCRBV20-01,TCRBV20-or09_02		TCRBD01-01*01	TCRBD01	TCRBD01-01	1				TCRBJ01-04*01	TCRBJ01	TCRBJ01-04	1				0	3	3	5	0	5	42	56	59	-1	63	6	In	VDJ							5.55e-05
ATCAATTCCCTGGAGCTTGGTGACTCTGCTGTGTATTTCTGTGCCAGCAGCCCGGGACAGGGGATATACGAGCAGTACTTCGGGCCG	CASSPGQGIYEQYF	83	0.00780288	42	TCRBV03	TCRBV03	unresolved			TCRBV03-01,TCRBV03-02		TCRBD01-01*01	TCRBD01	TCRBD01-01	1				TCRBJ02-07*01	TCRBJ02	TCRBJ02-07	1				4	1	0	2	3	4	39	52	53	63	66	5	In	VDJ							5.55e-05
ATCCGGTCCACAAAGCTGGAGGACTCAGCCATGTACTTCTGTGCCAGCAGTAGTGGACAGAACGGTGAAAAACTGTTTTTTGGCAGT	CASSSGQNGEKLFF	83	0.00780288	42	TCRBV02-01*01	TCRBV02	TCRBV02-01	1				TCRBD01-01*01	TCRBD01	TCRBD01-01	1				TCRBJ01-04*01	TCRBJ01	TCRBJ01-04	1				5	3	1	5	5	7	39	51	54	60	65	6	In	VDJ							5.55e-05
CACATCAATTCCCTGGAGCTTGGTGACTCTGCTGTGTATTTCTGTGCCAGCAGCCAAGTCTCTGGAAACACCATATATTTTGGAGAG	CASSQVSGNTIYF	83	0.00780288	39	TCRBV03	TCRBV03	unresolved			TCRBV03-01,TCRBV03-02		unresolved		unresolved					TCRBJ01-03*01	TCRBJ01	TCRBJ01-03	1				1	0	0	0	1	0	42	-1	-1	58	59	7	In	VJ							5.55e-05
GAGTCTGCCAGGCCCTCACATACCTCTCAGTACCTCTGTGCCAGCAGTGAGGGACAGGGGTTCACCTACGAGCAGTACTTCGGGCCG	CASSEGQGFTYEQYF	83	0.00780288	45	TCRBV25-01*01	TCRBV25	TCRBV25-01	1				TCRBD01-01*01	TCRBD01	TCRBD01-01	1				TCRBJ02-07*01	TCRBJ02	TCRBJ02-07	1				3	0	0	2	4	2	36	-1	50	60	64	6	In	VDJ							5.55e-05
GCCTTGTTGCTGGGGGACTCGGCCCTGTATCTCTGTGCCAGCAGCTTGGCCACAGCGGGGGGTATCGGGGAGCTGTTTTTTGGAGAA	CASSLATAGGIGELFF	83	0.00780288	48	TCRBV05-05*01	TCRBV05	TCRBV05-05	1				TCRBD02-01*01	TCRBD02	TCRBD02-01	1				TCRBJ02-02*01	TCRBJ02	TCRBJ02-02	1				0	4	6	1	3	7	33	49	53	62	65	7	In	VDJ							5.55e-05
TCCCTAGAGTCTGCCATCCCCAACCAGACAGCTCTTTACTTCTGTGCCACCAGCGACAGGGCTAACTATGGCTACACCTTCGGTTCG	CATSDRANYGYTF	83	0.00780288	39	TCRBV24	TCRBV24	unresolved			TCRBV24-01,TCRBV24-or09_02		TCRBD01-01*01	TCRBD01	TCRBD01-01	1				TCRBJ01-02*01	TCRBJ01	TCRBJ01-02	1				7	1	2	3	0	0	42	53	54	-1	61	7	In	VDJ							5.55e-05
TCCCTGGAGCTTGGTGACTCTGCTGTGTATTTCTGTGCCAGCAGCCGTTTGCGTTCTAGCGGCACCGGGGAGCTGTTTTTTGGAGAA	CASSRLRSSGTGELFF	83	0.00780288	48	TCRBV03	TCRBV03	unresolved			TCRBV03-01,TCRBV03-02		TCRBD02-01	TCRBD02	TCRBD02-01				01,02	TCRBJ02-02*01	TCRBJ02	TCRBJ02-02	1				4	9	4	5	0	4	33	46	55	-1	62	9	In	VDJ							5.55e-05
AACCTGAGCTCTCTGGAGCTGGGGGACTCAGCTTTGTATTTCTGTGCCAGCAGCGTATTAGGCAGGGGAGAAGCTTTCTTTGGACAA	CASSVLGRGEAFF	82	0.00770887	39	TCRBV09-01	TCRBV09	TCRBV09-01				01,02	TCRBD01-01*01	TCRBD01	TCRBD01-01	1				TCRBJ01-01*01	TCRBJ01	TCRBJ01-01	1				1	5	4	2	1	8	42	57	62	68	69	7	In	VDJ							5.483e-05
AACGCCTTGTTGCTGGGGGACTCGGCCCTCTATCTCTGTGCCAGCAGCTTGTTTGTGACGCCTAACTATGGCTACACCTTCGGTTCG	CASSLFVTPNYGYTF	82	0.00770887	45	TCRBV05-06*01	TCRBV05	TCRBV05-06	1				unresolved		unresolved		TCRBD01,TCRBD02	TCRBD01-01,TCRBD02-01		TCRBJ01-02*01	TCRBJ01	TCRBJ01-02	1				1	5	2	7	2	0	36	51	56	59	61	6	In	VDJ							5.483e-05
AATTCCCTGGAGCTTGGTGACTCTGCTGTGTATTTCTGTGCCAGCAGCCAAGATTACGTCTCTGGAAACACCATATATTTTGGAGAG	CASSQDYVSGNTIYF	82	0.00770887	45	TCRBV03	TCRBV03	unresolved			TCRBV03-01,TCRBV03-02		unresolved		unresolved		TCRBD01,TCRBD02	TCRBD01-01,TCRBD02-01		TCRBJ01-03*01	TCRBJ01	TCRBJ01-03	1				0	2	3	7	2	0	36	53	55	57	59	5	In	VDJ							5.483e-05
AATTCCCTGGAGCTTGGTGACTCTGCTGTGTATTTCTGTGCCAGCAGCCAAGCTAGCGGACAGGGGAGGGGCTACACCTTCGGTTCG	CASSQASGQGRGYTF	82	0.00770887	45	TCRBV03	TCRBV03	unresolved			TCRBV03-01,TCRBV03-02		TCRBD01-01*01	TCRBD01	TCRBD01-01	1				TCRBJ01-02*01	TCRBJ01	TCRBJ01-02	1				1	5	1	2	3	8	36	52	57	66	69	5	In	VDJ							5.483e-05
AGCTCCTTGGAGCTGGGGGACTCAGCCCTGTACTTCTGTGCCAGCAGCTCGGGACGGAGTATGAACACTGAAGCTTTCTTTGGACAA	CASSSGRSMNTEAFF	82	0.00770887	45	TCRBV13-01*01	TCRBV13	TCRBV13-01	1				unresolved		unresolved		TCRBD01,TCRBD02	TCRBD01-01,TCRBD02-01		TCRBJ01-01*01	TCRBJ01	TCRBJ01-01	1				4	1	0	7	6	0	36	49	50	55	61	6	In	VDJ							5.483e-05
AGCTCTCTGGAGCTGGGGGACTCAGCTTTGTATTTCTGTGCCAGCAGCGTTCTAGCGGGGGACGGAGATACGCAGTATTTTGGCCCA	CASSVLAGDGDTQYF	82	0.00770887	45	TCRBV09-01	TCRBV09	TCRBV09-01				01,02	TCRBD02-01*01	TCRBD02	TCRBD02-01	1				TCRBJ02-03*01	TCRBJ02	TCRBJ02-03	1				2	1	4	2	4	5	36	50	51	61	65	6	In	VDJ							5.483e-05
AGGCTGCTGTCGGCTGCTCCCTCCCAGACATCTGTGTACTTCTGTGCCAGAGGTGGGACGGGATTAGGTACGCAGTATTTTGGCCCA	CARGGTGLGTQYF	82	0.00770887	39	TCRBV06-05*01	TCRBV06	TCRBV06-05	1				unresolved		unresolved		TCRBD01,TCRBD02	TCRBD01-01,TCRBD02-01		TCRBJ02-03*01	TCRBJ02	TCRBJ02-03	1				9	4	0	7	9	8	42	50	54	59	68	6	In	VDJ							5.483e-05
ATCAATTCCCTGGAGCTTGGTGACTCTGCTGTGTATTTCTGTGCCAGCAGGGCCTTTGACAGGGACACTGAAGCTTTCTTTGGACAA	CASRAFDRDTEAFF	82	0.00770887	42	TCRBV03	TCRBV03	unresolved			TCRBV03-01,TCRBV03-02		TCRBD01-01*01	TCRBD01	TCRBD01-01	1				TCRBJ01-01*01	TCRBJ01	TCRBJ01-01	1				6	7	2	3	0	3	39	50	57	-1	64	5	In	VDJ							5.483e-05
ATTCCCTGGAGCTTGGTGACTCTGCTGTGTATTTCTGTGCCAGCAGCCAAGATTGAGGGTTGCGCCTATGGCTACACCTTCGGTTCG		82	0.00770887	46	TCRBV03	TCRBV03	unresolved			TCRBV03-01,TCRBV03-02		TCRBD02-01*02	TCRBD02	TCRBD02-01	2				TCRBJ01-02*01	TCRBJ01	TCRBJ01-02	1				0	2	11	0	6	4	35	52	54	59	65	5	Out	VDJ							5.483e-05
CTGCTGTCGGCTGCTCCCTCCCAGACATCTGTGTACTTCTGTGCCAGCAGGAATCAAAAGGGCGATCAGCCCCAGCATTTTGGTGAT	CASRNQKGDQPQHF	82	0.00770887	42	TCRBV06-05*01	TCRBV06	TCRBV06-05	1				unresolved		unresolved		TCRBD01,TCRBD02	TCRBD01-01,TCRBD02-01		TCRBJ01-05*01	TCRBJ01	TCRBJ01-05	1				6	8	5	3	2	5	39	50	58	62	64	7	In	VDJ							5.483e-05
GCGTCTGCTGTACCCTCTCAGACATCTGTGTACTTCTGTGCCAGTCCCCCCCTAGCGGGGGGCTACAATGAGCAGTTCTTCGGGCCA	CASPPLAGGYNEQFF	82	0.00770887	45	TCRBV06-04	TCRBV06	TCRBV06-04				01,02	TCRBD02-01*01	TCRBD02	TCRBD02-01	1				TCRBJ02-01*01	TCRBJ02	TCRBJ02-01	1				9	7	4	1	0	3	36	44	51	-1	62	6	In	VDJ							5.483e-05
GTGACCAGTGCCCATCCTGAAGACAGCAGCTTCTACATCTGCAGTGCCACCTTATCAGGGGGCCCGCATGAGCAGTTCTTCGGGCCA	CSATLSGGPHEQFF	82	0.00770887	42	TCRBV20	TCRBV20	unresolved			TCRBV20-01,TCRBV20-or09_02		TCRBD01-01*01	TCRBD01	TCRBD01-01	1				TCRBJ02-01*01	TCRBJ02	TCRBJ02-01	1				6	8	4	0	4	8	39	47	55	63	67	7	In	VDJ							5.483e-05
TAAATCTTCACATCAATTCCCTGGAGCTTGGTGACTCTGCTGTGTATTTCTGTGCCAGCAGCCAAGCCCGTACTGTTTTTTGGCAGT		82	0.00770887	31	TCRBV03	TCRBV03	unresolved			TCRBV03-01,TCRBV03-02		TCRBD02-01	TCRBD02	TCRBD02-01				01,02	TCRBJ01-04*01	TCRBJ01	TCRBJ01-04	1				1	2	8	6	1	13	50	66	68	70	71	9	Out	VDJ							5.483e-05
TCCCTGGAGCTTGGTGACTCTGCTGTGTATTTCTGTGCCAGCAGCCAAGATCTTGGGGTCGGTAACTATGGCTACACCTTCGGTTCG	CASSQDLGVGNYGYTF	82	0.00770887	48	TCRBV03	TCRBV03	unresolved			TCRBV03-01,TCRBV03-02		unresolved		unresolved		TCRBD01,TCRBD02	TCRBD01-01,TCRBD02-01		TCRBJ01-02*01	TCRBJ01	TCRBJ01-02	1				0	4	6	2	4	1	33	50	54	58	62	9	In	VDJ							5.483e-05
TCCCTGGAGCTTGGTGACTCTGCTGTGTATTTCTGTGCCAGCAGCTTGTTAGCCGGGCAGGTGGGAGATACGCAGTATTTTGGCCCA	CASSLLAGQVGDTQYF	82	0.00770887	48	TCRBV03	TCRBV03	unresolved			TCRBV03-01,TCRBV03-02		unresolved		unresolved		TCRBD01,TCRBD02	TCRBD01-01,TCRBD02-01		TCRBJ02-03*01	TCRBJ02	TCRBJ02-03	1				5	12	4	4	4	5	33	45	57	61	65	9	In	VDJ							5.483e-05
TGGAGCTTGGTGACTCTGCTGTGTATTTCTGTGCCAGCAGCATTGGACTAGCGGGGGAGGGGCACCGGGGAGCTGTTTTTTGGAGAA		82	0.00770887	52	TCRBV03	TCRBV03	unresolved			TCRBV03-01,TCRBV03-02		TCRBD02-01*01	TCRBD02	TCRBD02-01	1				TCRBJ02-02*01	TCRBJ02	TCRBJ02-02	1				5	3	1	2	5	4	29	41	44	57	62	9	Out	VDJ							5.483e-05
TGGAGCTTGGTGACTCTGCTGTGTATTTCTGTGCCAGCAGCCAAGTAGTTCAGGGGGGAGGAGGGCTATGGCTACACCTTCGGTTCG		82	0.00770887	52	TCRBV03	TCRBV03	unresolved			TCRBV03-01,TCRBV03-02		TCRBD01-01*01	TCRBD01	TCRBD01-01	1				TCRBJ01-02*01	TCRBJ01	TCRBJ01-02	1				1	5	4	1	8	4	29	45	50	57	65	9	Out	VDJ							5.483e-05
AAGATCCAGCCCTCAGAACCCAGGGACTCAGCTGTGTACTTCTGTGCCAGCAGTCAAAATGACCCGAACATTCAGTACTTCGGCGCC	CASSQNDPNIQYF	81	0.00761486	39	TCRBV12	TCRBV12	unresolved			TCRBV12-03,TCRBV12-04		unresolved		unresolved		TCRBD01,TCRBD02	TCRBD01-01,TCRBD02-01		TCRBJ02-04*01	TCRBJ02	TCRBJ02-04	1				5	6	2	7	3	7	42	54	60	63	66	5	In	VDJ							5.416e-05
AAGATCCAGCGCACAGAGCGGGGGGACTCAGCCGTGTATCTCTGTGCCAGCAGCTTCGCGGGGGGGTATGAGCAGTTCTTCGGGCCA	CASSFAGGYEQFF	81	0.00761486	39	TCRBV07-03*01	TCRBV07	TCRBV07-03	1				TCRBD02-01*01	TCRBD02	TCRBD02-01	1				TCRBJ02-01*01	TCRBJ02	TCRBJ02-01	1				3	1	7	0	1	8	42	56	57	66	67	6	In	VDJ							5.416e-05
AGGCTGCTGTCGGCTGCTCCCTCCCAGACATCTGTGTACTTCTGTGCCAGCACGGCACGACCCAATTCACCCCTCCACTTTGGGAAC	CASTARPNSPLHF	81	0.00761486	39	TCRBV06-05*01	TCRBV06	TCRBV06-05	1				unresolved		unresolved		TCRBD01,TCRBD02	TCRBD01-01,TCRBD02-01		TCRBJ01-06*01	TCRBJ01	TCRBJ01-06	1				7	6	2	7	2	7	42	52	58	61	63	6	In	VDJ							5.416e-05
AGGCTGCTGTCGGCTGCTCCCTCCCAGACATCTGTGTACTTCTGTGCCAGCAGTTACCAACAGAGTCAGCCCCAGCATTTTGGTGAT	CASSYQQSQPQHF	81	0.00761486	39	TCRBV06-05*01	TCRBV06	TCRBV06-05	1				TCRBD01-01*01	TCRBD01	TCRBD01-01	1				TCRBJ01-05*01	TCRBJ01	TCRBJ01-05	1				2	2	3	5	2	6	42	57	59	63	65	6	In	VDJ							5.416e-05
AGTCTGCCAGGCCCTCACATACCTCTCAGTACCTCTGTGCCAGCCGAAAAGGGGGTACGGGGACACACTGAAGCTTTCTTTGGACAA		81	0.00761486	46	TCRBV25-01*01	TCRBV25	TCRBV25-01	1				TCRBD01-01*01	TCRBD01	TCRBD01-01	1				TCRBJ01-01*01	TCRBJ01	TCRBJ01-01	1				8	5	5	1	9	3	35	44	49	55	64	8	Out	VDJ							5.416e-05
ATCAATTCCCTGGAGCTTGGTGACTCTGCTGTGTATTTCTGTGCCAGCAGCCAAGATGCGGTCACAGATACGCAGTATTTTGGCCCA	CASSQDAVTDTQYF	81	0.00761486	42	TCRBV03	TCRBV03	unresolved			TCRBV03-01,TCRBV03-02		TCRBD02-01	TCRBD02	TCRBD02-01				01,02	TCRBJ02-03*01	TCRBJ02	TCRBJ02-03	1				0	1	7	5	1	2	39	56	57	61	62	9	In	VDJ							5.416e-05
ATCAATTCCCTGGAGCTTGGTGACTCTGCTGTGTATTTCTGTGCCAGCAGCCTCGGGGGGGACAGGGGAGGCTACACCTTCGGTTCG	CASSLGGDRGGYTF	81	0.00761486	42	TCRBV03	TCRBV03	unresolved			TCRBV03-01,TCRBV03-02		TCRBD01-01*01	TCRBD01	TCRBD01-01	1				TCRBJ01-02*01	TCRBJ01	TCRBJ01-02	1				4	6	0	2	1	8	39	52	58	68	69	9	In	VDJ							5.416e-05
CACATCAATTCCCTGGAGCTTGGTGACTCTGCTGTGTATTTCTGTGCCAGCAGCCAAGGCGGACACGGCGAGCAGTACTTCGGGCCG	CASSQGGHGEQYF	81	0.00761486	39	TCRBV03	TCRBV03	unresolved			TCRBV03-01,TCRBV03-02		TCRBD01-01*01	TCRBD01	TCRBD01-01	1				TCRBJ02-07*01	TCRBJ02	TCRBJ02-07	1				1	2	1	6	3	6	42	58	60	65	68	5	In	VDJ							5.416e-05
CATCCCCAACCAGACAGCTCTTTACTTCTGTGCCACCAGTGATTCACACAAGGCCTTCCTATGAACACTGAAGCTTTCTTTGGACAA		81	0.00761486	53	TCRBV24	TCRBV24	unresolved			TCRBV24-01,TCRBV24-or09_02		unresolved		unresolved		TCRBD01,TCRBD02	TCRBD01-01,TCRBD02-01		TCRBJ01-01*01	TCRBJ01	TCRBJ01-01	1				2	1	3	6	13	0	28	44	45	48	61	7	Out	VDJ							5.416e-05
GGAGTCTGCCAGGCCCTCACATACCTCTCAGTACCTCTGTGCCAGCAGAAAGGAAGTATGTCCTACAATGAGCAGTTCTTCGGGCCA		81	0.00761486	44	TCRBV25-01*01	TCRBV25	TCRBV25-01	1				unresolved		unresolved		TCRBD01,TCRBD02	TCRBD01-01,TCRBD02-01		TCRBJ02-01*01	TCRBJ02	TCRBJ02-01	1				6	3	1	8	6	1	37	48	51	54	60	7	Out	VDJ							5.416e-05
TCTCTGGAGCTGGGGGACTCAGCTTTGTATTTCTGTGCCAGCAGCGCGGAGGGGAGTTCCTATAATTCCCCCCTCCACTTTGGGAAC	CASSAEGSSYNSPLHF	81	0.00761486	48	TCRBV09-01	TCRBV09	TCRBV09-01				01,02	TCRBD02-01*02	TCRBD02	TCRBD02-01	2				TCRBJ01-06*01	TCRBJ01	TCRBJ01-06	1				3	1	10	0	16	13	33	46	47	53	69	6	In	VDJ							5.416e-05
TCTGGAGTCTGCTGCCTCCTCCCAGACATCTGTATATTTCTGCGCCAGCAGTGATGGGTCGTCCATTCACCCCTCCACTTTGGGAAC		81	0.00761486	41	TCRBV10-01	TCRBV10	TCRBV10-01				01,02	unresolved		unresolved		TCRBD01,TCRBD02	TCRBD01-01,TCRBD02-01		TCRBJ01-06*01	TCRBJ01	TCRBJ01-06	1				3	1	0	9	6	8	40	54	55	58	64	6	Out	VDJ							5.416e-05
ACCTTGGAGCTGGGGGACTCGGCCCTTTATCTTTGCGCCAGCAGCTTGGCCTCTAGCGGGGGGGCAGATACGCAGTATTTTGGCCCA	CASSLASSGGADTQYF	80	0.00752085	48	TCRBV05-01*01	TCRBV05	TCRBV05-01	1				TCRBD02-01*01	TCRBD02	TCRBD02-01	1				TCRBJ02-03*01	TCRBJ02	TCRBJ02-03	1				0	3	4	0	0	4	33	49	52	-1	64	6	In	VDJ							5.349e-05
ACTCTGAAGATCCAGCCCTCAGAACCCAGGGACTCAGCTGTGTACTTCTGTGCCAGCAGTTTGCAGGTTGAAGCTTTCTTTGGACAA	CASSLQVEAFF	80	0.00752085	33	TCRBV12	TCRBV12	unresolved			TCRBV12-03,TCRBV12-04		TCRBD01-01*01	TCRBD01	TCRBD01-01	1				TCRBJ01-01*01	TCRBJ01	TCRBJ01-01	1				3	1	4	4	1	7	48	62	63	67	68	7	In	VDJ							5.349e-05
ATCAATTCCCTGGAGCTTGGTGACTCTGCTGTGTATTTCTGTGCCAGCAGCCAAGGGCGGCCACCAGGTCAGCAGTACTTCGGGCCG	CASSQGRPPGQQYF	80	0.00752085	42	TCRBV03	TCRBV03	unresolved			TCRBV03-01,TCRBV03-02		unresolved		unresolved		TCRBD01,TCRBD02	TCRBD01-01,TCRBD02-01		TCRBJ02-07*01	TCRBJ02	TCRBJ02-07	1				1	9	4	4	2	8	39	55	64	68	70	9	In	VDJ							5.349e-05
CAATTCCCTGGAGCTTGGTGACTCTGCTGTGTATTTCTGTGCCAGCAGCCTTCCCGACAGGGGAATTCACCCCTCCACTTTGGGAAC		80	0.00752085	44	TCRBV03	TCRBV03	unresolved			TCRBV03-01,TCRBV03-02		TCRBD01-01*01	TCRBD01	TCRBD01-01	1				TCRBJ01-06*01	TCRBJ01	TCRBJ01-06	1				4	5	2	2	0	7	37	50	55	-1	63	5	Out	VDJ							5.349e-05
CTAGAGTCTGCCATCCCCAACCAGACAGCTCTTTACTTCTGTGCCACCAGCTCCCGGGGCAATACAGATACGCAGTATTTTGGCCCA	CATSSRGNTDTQYF	80	0.00752085	42	TCRBV24	TCRBV24	unresolved			TCRBV24-01,TCRBV24-or09_02		unresolved		unresolved		TCRBD01,TCRBD02	TCRBD01-01,TCRBD02-01		TCRBJ02-03*01	TCRBJ02	TCRBJ02-03	1				7	5	7	0	3	3	39	50	55	60	63	6	In	VDJ							5.349e-05
CTGATTCTGGAGTCCGCCAGCACCAACCAGACATCTATGTACCTCTGTGCCAGCAGTCAGGGGGGCAGCGGAGCTTTCTTTGGACAA	CASSQGGSGAFF	80	0.00752085	36	TCRBV28-01*01	TCRBV28	TCRBV28-01	1				TCRBD01-01*01	TCRBD01	TCRBD01-01	1				TCRBJ01-01*01	TCRBJ01	TCRBJ01-01	1				5	0	4	1	7	10	45	-1	57	64	71	6	In	VDJ							5.349e-05
CTGCTCCCTCCCAGACATCTGTGTACTTCTGTGCCAGCAGTTCATGTCGATAGCGGGGGGCACACAGATACGCAGTATTTTGGCCCA		80	0.00752085	52	TCRBV06	TCRBV06	unresolved			TCRBV06-05,TCRBV06-06		TCRBD02-01*01	TCRBD02	TCRBD02-01	1				TCRBJ02-03*01	TCRBJ02	TCRBJ02-03	1				4	8	5	1	2	2	29	42	50	60	62	7	Out	VDJ							5.349e-05
CTGGAGTCCGCCAGCACCAACCAGACATCTATGTACCTCTGTGCCAGCAGTTTTGCGTACGATTCCTACGAGCAGTACTTCGGGCCG	CASSFAYDSYEQYF	80	0.00752085	42	TCRBV28-01*01	TCRBV28	TCRBV28-01	1				TCRBD02-01	TCRBD02	TCRBD02-01				01,02	TCRBJ02-07*01	TCRBJ02	TCRBJ02-07	1				3	1	7	6	6	1	39	53	54	57	63	6	In	VDJ							5.349e-05
CTGGAGTCGCCCAGCCCCAACCAGACCTCTCTGTACTTCTGTGCCAGCGTAACTAACAGGGACCCCTACGAGCAGTACTTCGGGCCG	CASVTNRDPYEQYF	80	0.00752085	42	TCRBV27-01*01	TCRBV27	TCRBV27-01	1				TCRBD01-01*01	TCRBD01	TCRBD01-01	1				TCRBJ02-07*01	TCRBJ02	TCRBJ02-07	1				8	7	3	3	3	2	39	48	55	61	64	6	In	VDJ							5.349e-05
CTTCACATCAATTCCCTGGAGCTTGGTGACTCTGCTGTGTATTTCTGTGCCAGTTCCCAGGCGGACTACGAGCAGTACTTCGGGCCG	CASSQADYEQYF	80	0.00752085	36	TCRBV03	TCRBV03	unresolved			TCRBV03-01,TCRBV03-02		unresolved		unresolved		TCRBD01,TCRBD02	TCRBD01-01,TCRBD02-01		TCRBJ02-07*01	TCRBJ02	TCRBJ02-07	1				9	4	4	4	4	3	45	53	57	61	65	5	In	VDJ							5.349e-05
AATTCCCTGGAGCTTGGTGACTCTGCTGTGTATTTCTGTGCCAGCAGCCAAGGCAGCCTCTCTGGAAACACCATATATTTTGGAGAG	CASSQGSLSGNTIYF	79	0.00742684	45	TCRBV03	TCRBV03	unresolved			TCRBV03-01,TCRBV03-02		unresolved		unresolved		TCRBD01,TCRBD02	TCRBD01-01,TCRBD02-01		TCRBJ01-03*01	TCRBJ01	TCRBJ01-03	1				1	1	4	5	3	0	36	52	53	56	59	9	In	VDJ							5.282e-05
ACCCTGCAGCCAGAAGACTCGGCCCTGTATCTCTGCGCCAGCAGCCACTGGACCGGGACAGGGGGCGAAAAACTGTTTTTTGGCAGT	CASSHWTGTGGEKLFF	79	0.00742684	48	TCRBV04-03*01	TCRBV04	TCRBV04-03	1				TCRBD01-01*01	TCRBD01	TCRBD01-01	1				TCRBJ01-04*01	TCRBJ01	TCRBJ01-04	1				3	7	0	0	0	8	33	47	54	-1	66	7	In	VDJ							5.282e-05
ACTGTGAGCAACATGAGCCCTGAAGACAGCAGCATATATCTCTGCAGCGTTGAAGATCCTCTTAGATATGAGCAGTACTTCGGGCCG	CSVEDPLRYEQYF	79	0.00742684	39	TCRBV29-01*01	TCRBV29	TCRBV29-01	1				TCRBD02-01	TCRBD02	TCRBD02-01				01,02	TCRBJ02-07*01	TCRBJ02	TCRBJ02-07	1				0	6	5	8	4	7	42	56	62	65	69	7	In	VDJ							5.282e-05
ATCAATTCCCTGGAGCTTGGTGACTCTGCTGTGTATTTCTGTGCCAGCAGCCGCGGACAGGGAGGCTACGAGCAGTACTTCGGGCCG	CASSRGQGGYEQYF	79	0.00742684	42	TCRBV03	TCRBV03	unresolved			TCRBV03-01,TCRBV03-02		TCRBD01-01*01	TCRBD01	TCRBD01-01	1				TCRBJ02-07*01	TCRBJ02	TCRBJ02-07	1				4	2	1	3	3	3	39	52	54	62	65	5	In	VDJ							5.282e-05
ATCCAGCGCACAGAGCAGGGGGACTCGGCCATGTATCTCTGTGCCAGCAGCTTAGTCAGGGGGAGGAACGAGCAGTACTTCGGGCCG	CASSLVRGRNEQYF	79	0.00742684	42	TCRBV07-09	TCRBV07	TCRBV07-09				01,03	TCRBD01-01*01	TCRBD01	TCRBD01-01	1				TCRBJ02-07*01	TCRBJ02	TCRBJ02-07	1				1	1	4	1	4	5	39	55	56	63	67	6	In	VDJ							5.282e-05
CCAGTCCACGGAGTCAGGGGACACAGCACTGTATTTCTGTGCCAGCAGCAAAAAAGAGGTCCCTACTATGGCTACACCTTCGGTTCG		79	0.00742684	44	TCRBV21-01*01	TCRBV21	TCRBV21-01	1				TCRBD02-01*02	TCRBD02	TCRBD02-01	2				TCRBJ01-02*01	TCRBJ01	TCRBJ01-02	1				2	3	11	1	5	3	37	52	55	59	64	5	Out	VDJ							5.282e-05
CTGGAGTCTGCCAGGCCCTCACATACCTCTCAGTACCTCTGTGCCAGCAGTCTAACAGACCGGGCCTATGGCTACACCTTCGGTTCG	CASSLTDRAYGYTF	79	0.00742684	42	TCRBV25-01*01	TCRBV25	TCRBV25-01	1				unresolved		unresolved		TCRBD01,TCRBD02	TCRBD01-01,TCRBD02-01		TCRBJ01-02*01	TCRBJ01	TCRBJ01-02	1				5	3	3	5	7	4	39	51	54	58	65	6	In	VDJ							5.282e-05
CTTCACATCAATTCCCTGGAGCTTGGTGACTCTGCTGTGTATTTCTGTGCCAGCAGCATGGGACAGGTCGGGCAGTTCTTCGGGCCA	CASSMGQVGQFF	79	0.00742684	36	TCRBV03	TCRBV03	unresolved			TCRBV03-01,TCRBV03-02		TCRBD01-01*01	TCRBD01	TCRBD01-01	1				TCRBJ02-01*01	TCRBJ02	TCRBJ02-01	1				5	2	0	4	4	12	45	57	59	67	71	5	In	VDJ							5.282e-05
GAGTCGGCTGCTCCCTCCCAGACATCTGTGTACTTCTGTGCCAGCAGTGAAGACCCCCCAGGGGCCAATGAGCAGTTCTTCGGGCCA	CASSEDPPGANEQFF	79	0.00742684	45	TCRBV06-01*01	TCRBV06	TCRBV06-01	1				TCRBD01-01*01	TCRBD01	TCRBD01-01	1				TCRBJ02-01*01	TCRBJ02	TCRBJ02-01	1				1	6	4	2	1	6	36	52	58	64	65	5	In	VDJ							5.282e-05
GAGTCGGCTGCTCCCTCCCAGACATCTGTGTACTTCTGTGCCAGCAGTGACCGACAGAAAGCTAACTATGGCTACACCTTCGGTTCG	CASSDRQKANYGYTF	79	0.00742684	45	TCRBV06-01*01	TCRBV06	TCRBV06-01	1				TCRBD01-01*01	TCRBD01	TCRBD01-01	1				TCRBJ01-02*01	TCRBJ01	TCRBJ01-02	1				3	2	2	5	4	0	36	50	52	57	61	6	In	VDJ							5.282e-05
GCCAGCACCAACCAGACATCTATGTACCTCTGTGCCAGCAGTCCCATGGAAGGGCAGCCAACTAATGAAAAACTGTTTTTTGGCAGT	CASSPMEGQPTNEKLFF	79	0.00742684	51	TCRBV28-01*01	TCRBV28	TCRBV28-01	1				unresolved		unresolved		TCRBD01,TCRBD02	TCRBD01-01,TCRBD02-01		TCRBJ01-04*01	TCRBJ01	TCRBJ01-04	1				5	8	5	3	4	0	30	42	50	54	58	6	In	VDJ							5.282e-05
GGAGTCCGCCAGCACCAACCAGACATCTATGTACCTCTGTGCCAGCTAGTCAGAGTGGCATTGGATCAGCCCCAGCATTTTGGTGAT		79	0.00742684	44	TCRBV28-01*01	TCRBV28	TCRBV28-01	1				unresolved		unresolved		TCRBD01,TCRBD02	TCRBD01-01,TCRBD02-01		TCRBJ01-05*01	TCRBJ01	TCRBJ01-05	1				8	4	4	5	11	5	37	46	50	53	64	7	Out	VDJ							5.282e-05
TGGCAATCCTGTCCTCAGAACCGGGAGACACGGCACTGTATCTCTGCGCCAGCAGTCCCCTAAGTCTATGGCTACACCTTCGGTTCG		79	0.00742684	37	TCRBV23-01*01	TCRBV23	TCRBV23-01	1				TCRBD02-01	TCRBD02	TCRBD02-01				01,02	TCRBJ01-02*01	TCRBJ01	TCRBJ01-02	1				4	2	4	9	3	4	44	57	59	62	65	5	Out	VDJ							5.282e-05
TTCCCTGGAGCTTGGTGACTCTGCTGTGTATTTCTGTGCCAGCAGCCTCAATTAGGGTCGAGAGTCAATGAGCAGTTCTTCGGGCCA		79	0.00742684	47	TCRBV03	TCRBV03	unresolved			TCRBV03-01,TCRBV03-02		unresolved		unresolved		TCRBD01,TCRBD02	TCRBD01-01,TCRBD02-01		TCRBJ02-01*01	TCRBJ02	TCRBJ02-01	1				4	6	5	3	8	6	34	47	53	57	65	6	Out	VDJ							5.282e-05
AAGATCCAGCGCACACAGCAGGAGGACTCCGCCGTGTATCTCTGTGCCAGCAGCAAAGATAGCAATCAGCCCCAGCATTTTGGTGAT	CASSKDSNQPQHF	78	0.00733283	39	TCRBV07-08*01	TCRBV07	TCRBV07-08	1				unresolved		unresolved		TCRBD01,TCRBD02	TCRBD01-01,TCRBD02-01		TCRBJ01-05*01	TCRBJ01	TCRBJ01-05	1				5	3	2	8	0	0	42	54	57	-1	59	5	In	VDJ							5.215e-05
AAGATCCGGTCCACAAAGCTGGAGGACTCAGCCATGTACTTCTGTGCCAGCAAAGTTAGGCTTTTTGGGGAGCAGTACTTCGGGCCG	CASKVRLFGEQYF	78	0.00733283	39	TCRBV02-01*01	TCRBV02	TCRBV02-01	1				unresolved		unresolved		TCRBD01,TCRBD02	TCRBD01-01,TCRBD02-01		TCRBJ02-07*01	TCRBJ02	TCRBJ02-07	1				7	14	0	9	0	7	42	52	66	-1	69	5	In	VDJ							5.215e-05
AATCTTCACATCAATTCCCTGGAGCTTGGTGACTCTGCTGTGTATTTCTGTGCCAGCACCGCGGACAATGAGCAGTTCTTCGGGCCA	CASTADNEQFF	78	0.00733283	33	TCRBV03	TCRBV03	unresolved			TCRBV03-01,TCRBV03-02		TCRBD02-01	TCRBD02	TCRBD02-01				01,02	TCRBJ02-01*01	TCRBJ02	TCRBJ02-01	1				7	2	7	5	0	5	48	58	60	-1	64	9	In	VDJ							5.215e-05
AATGTGAGCACCTTGGAGCTGGGGGACTCGGCCCTTTATCTTTGCGCCAGCAGCTTTACAGGGAACACTGAAGCTTTCTTTGGACAA	CASSFTGNTEAFF	78	0.00733283	39	TCRBV05-01*01	TCRBV05	TCRBV05-01	1				TCRBD01-01*01	TCRBD01	TCRBD01-01	1				TCRBJ01-01*01	TCRBJ01	TCRBJ01-01	1				2	1	3	4	0	1	42	56	57	-1	62	6	In	VDJ							5.215e-05
AATGTGAGCACCTTGGAGCTGGGGGACTCGGCCCTTTATCTTTGCGCCAGCAGTAGGGGAGACATGGGAGGCTACACCTTCGGTTCG	CASSRGDMGGYTF	78	0.00733283	39	TCRBV05-01*01	TCRBV05	TCRBV05-01	1				unresolved		unresolved		TCRBD01,TCRBD02	TCRBD01-01,TCRBD02-01		TCRBJ01-02*01	TCRBJ01	TCRBJ01-02	1				5	1	5	2	10	8	42	53	54	59	69	5	In	VDJ							5.215e-05
AATTCCCTGGAGCTTGGTGACTCTGCTGTGTATTTCTGTGCCAGCAGCCAACCCAGGGACGGTTCCTACGAGCAGTACTTCGGGCCG	CASSQPRDGSYEQYF	78	0.00733283	45	TCRBV03	TCRBV03	unresolved			TCRBV03-01,TCRBV03-02		unresolved		unresolved		TCRBD01,TCRBD02	TCRBD01-01,TCRBD02-01		TCRBJ02-07*01	TCRBJ02	TCRBJ02-07	1				2	4	0	7	3	1	36	51	55	60	63	5	In	VDJ							5.215e-05
AATTCCCTGGAGCTTGGTGACTCTGCTGTGTATTTCTGTGCCAGCAGCCCCGGGACAGGTTCATACACTGAAGCTTTCTTTGGACAA	CASSPGTGSYTEAFF	78	0.00733283	45	TCRBV03	TCRBV03	unresolved			TCRBV03-01,TCRBV03-02		TCRBD01-01*01	TCRBD01	TCRBD01-01	1				TCRBJ01-01*01	TCRBJ01	TCRBJ01-01	1				4	2	0	4	5	3	36	49	51	59	64	5	In	VDJ							5.215e-05
ATCAATTCCCTGGAGCTTGGTGACTCTGCTGTGTATTTCTGTGCCAGCAGCCAAGGACCCCTCGGGGACGGCTACACCTTCGGTTCG	CASSQGPLGDGYTF	78	0.00733283	42	TCRBV03	TCRBV03	unresolved			TCRBV03-01,TCRBV03-02		unresolved		unresolved		TCRBD01,TCRBD02	TCRBD01-01,TCRBD02-01		TCRBJ01-02*01	TCRBJ01	TCRBJ01-02	1				1	9	0	7	0	8	39	55	64	-1	69	5	In	VDJ							5.215e-05
CTCCTCACTCTGGAGTCCGCTACCAGCTCCCAGACATCTGTGTACTTCTGTGCCATCAGTGAAGGTGGTGAGCAGTTCTTCGGGCCA	CAISEGGEQFF	78	0.00733283	33	TCRBV10-03*01	TCRBV10	TCRBV10-03	1				unresolved		unresolved		TCRBD01,TCRBD02	TCRBD01-01,TCRBD02-01		TCRBJ02-01*01	TCRBJ02	TCRBJ02-01	1				3	0	5	4	3	9	48	-1	62	65	68	5	In	VDJ							5.215e-05
CTGCTGTCGGCTGCTCCCTCCCAGACATCTGTGTACTTCTGTGCCAGCACCCGCGGGCAGGGGGGTTCACCCCTCCACTTTGGGAAC	CASTRGQGGSPLHF	78	0.00733283	42	TCRBV06-05*01	TCRBV06	TCRBV06-05	1				TCRBD01-01*01	TCRBD01	TCRBD01-01	1				TCRBJ01-06*01	TCRBJ01	TCRBJ01-06	1				7	8	4	1	1	9	39	49	57	64	65	6	In	VDJ							5.215e-05
CTGGAGTCGCCCAGCCCCAACCAGACCTCTCTGTACTTCTGTGCCAGCACCGTAAACTCTGGGGCCAACGTCCTGACTTTCGGGGCC	CASTVNSGANVLTF	78	0.00733283	42	TCRBV27-01*01	TCRBV27	TCRBV27-01	1				TCRBD02-01	TCRBD02	TCRBD02-01				01,02	TCRBJ02-06*01	TCRBJ02	TCRBJ02-06	1				7	3	5	9	2	0	39	49	52	54	56	5	In	VDJ							5.215e-05
GAGCACCTTGGAGCTGGGGGACTCGGCCCTTTATCTTTGCGCCAGCAGTACGGAGCTTTCTCTGGAAACACCATATATTTTGGAGAG		78	0.00733283	44	TCRBV05-01*01	TCRBV05	TCRBV05-01	1				TCRBD02-01*02	TCRBD02	TCRBD02-01	2				TCRBJ01-03*01	TCRBJ01	TCRBJ01-03	1				5	3	10	2	4	0	37	48	51	55	59	5	Out	VDJ							5.215e-05
TCCCTGGAGCTTGGTGACTCTGCTGTGTATTTCTGTGCCAGCAGCCAAGGGGACAGGGGGTACCAAGAGACCCAGTACTTCGGGCCA	CASSQGDRGYQETQYF	78	0.00733283	48	TCRBV03	TCRBV03	unresolved			TCRBV03-01,TCRBV03-02		TCRBD01-01*01	TCRBD01	TCRBD01-01	1				TCRBJ02-05*01	TCRBJ02	TCRBJ02-05	1				1	0	0	1	1	0	33	-1	49	60	61	9	In	VDJ							5.215e-05
TGGAGTCTGCCAGGCCCTCACATACCTCTCAGTACCTCTGTGCCAGCTACCGAGGGGGGAACAGACACTGAAGCTTTCTTTGGACAA		78	0.00733283	43	TCRBV25-01*01	TCRBV25	TCRBV25-01	1				unresolved		unresolved		TCRBD01,TCRBD02	TCRBD01-01,TCRBD02-01		TCRBJ01-01*01	TCRBJ01	TCRBJ01-01	1				8	5	5	1	6	3	38	47	52	58	64	6	Out	VDJ							5.215e-05
AATCTTCACATCAATTCCCTGGAGCTTGGTGACTCTGCTGTGTATTTCTGTGCCAGCAGCCGGGCAGATACGCAGTATTTTGGCCCA	CASSRADTQYF	77	0.00723882	33	TCRBV03	TCRBV03	unresolved			TCRBV03-01,TCRBV03-02		unresolved		unresolved		TCRBD01,TCRBD02	TCRBD01-01,TCRBD02-01		TCRBJ02-03*01	TCRBJ02	TCRBJ02-03	1				4	0	0	9	0	4	48	-1	61	-1	64	5	In	VDJ							5.148e-05
AATTCCCTGGAGCTTGGTGACTCTGCTGTGTATTTCTGTGCCAGCAGCCCTTTGGGTTCCGCGAACACTGAAGCTTTCTTTGGACAA	CASSPLGSANTEAFF	77	0.00723882	45	TCRBV03	TCRBV03	unresolved			TCRBV03-01,TCRBV03-02		unresolved		unresolved		TCRBD01,TCRBD02	TCRBD01-01,TCRBD02-01		TCRBJ01-01*01	TCRBJ01	TCRBJ01-01	1				4	4	0	9	6	1	36	49	53	56	62	5	In	VDJ							5.148e-05
AGTCGGCTGCTCCCTCCCAAACATCTGTGTACTTCTGTGCCAGCAGTCAAAAGCGGGGGACCATCCAATGAGCAGTTCTTCGGGCCA		77	0.00723882	46	TCRBV06	TCRBV06	unresolved			TCRBV06-02,TCRBV06-03		TCRBD02-01*01	TCRBD02	TCRBD02-01	1				TCRBJ02-01*01	TCRBJ02	TCRBJ02-01	1				5	4	6	2	6	6	35	47	51	59	65	7	Out	VDJ							5.148e-05
ATCAATTCCCTGGAGCTTGGTGACTCTGCTGTGTATTTCTGTGCCAGCAGCCAAGGAAGAAGCGGGGAAAAACTGTTTTTTGGCAGT	CASSQGRSGEKLFF	77	0.00723882	42	TCRBV03	TCRBV03	unresolved			TCRBV03-01,TCRBV03-02		TCRBD02-01	TCRBD02	TCRBD02-01				01,02	TCRBJ01-04*01	TCRBJ01	TCRBJ01-04	1				1	5	6	4	0	8	39	55	60	-1	66	9	In	VDJ							5.148e-05
ATCAATTCCCTGGAGCTTGGTGACTCTGCTGTGTATTTCTGTGCCAGCAGCTTCCGGGACACGAACACTGAAGCTTTCTTTGGACAA	CASSFRDTNTEAFF	77	0.00723882	42	TCRBV03	TCRBV03	unresolved			TCRBV03-01,TCRBV03-02		TCRBD01-01*01	TCRBD01	TCRBD01-01	1				TCRBJ01-01*01	TCRBJ01	TCRBJ01-01	1				5	4	0	6	1	1	39	51	55	61	62	9	In	VDJ							5.148e-05
ATCCAGTCCACGGAGTCAGGGGACACAGCACTGTATTTCTGTGCCAGCAGCATTGGACTAGCCACCTACGAGCAGTACTTCGGGCCG	CASSIGLATYEQYF	77	0.00723882	42	TCRBV21-01*01	TCRBV21	TCRBV21-01	1				TCRBD02-01	TCRBD02	TCRBD02-01				01,02	TCRBJ02-07*01	TCRBJ02	TCRBJ02-07	1				4	2	1	7	2	2	39	52	54	62	64	5	In	VDJ							5.148e-05
ATCGGCCCAAAAGAACCCGACAGCTTTCTATCTCTGTGCCAGTAGTTGGTACAGGGGAACGGCACAGATACGCAGTATTTTGGCCCA		77	0.00723882	47	TCRBV19-01	TCRBV19	TCRBV19-01				01,02	TCRBD01-01*01	TCRBD01	TCRBD01-01	1				TCRBJ02-03*01	TCRBJ02	TCRBJ02-03	1				5	4	3	2	4	1	34	46	50	57	61	6	Out	VDJ							5.148e-05
CTACACGCCCTGCAGCCAGAAGACTCAGCCCTGTATCTCTGCGCCAGCAGCTTGGACAGGGGCAATCAGCCCCAGCATTTTGGTGAT	CASSLDRGNQPQHF	77	0.00723882	42	TCRBV04-01*01	TCRBV04	TCRBV04-01	1				TCRBD01-01*01	TCRBD01	TCRBD01-01	1				TCRBJ01-05*01	TCRBJ01	TCRBJ01-05	1				5	2	1	3	0	2	39	51	53	-1	61	6	In	VDJ							5.148e-05
GCTGCTCCCTCCCAGACATCTGTGTACTTCTGTGCCAGCAGTTACCCCACTGAGTTGGGCAGGTGGGAGACCCAGTACTTCGGGCCA	CASSYPTELGRWETQYF	77	0.00723882	51	TCRBV06	TCRBV06	unresolved			TCRBV06-05,TCRBV06-06		TCRBD01-01*01	TCRBD01	TCRBD01-01	1				TCRBJ02-05*01	TCRBJ02	TCRBJ02-05	1				2	14	4	4	3	5	30	45	59	63	66	6	In	VDJ							5.148e-05
AACGCCTTGTTGCTGGGGGACTCGGCCCTCTATCTCTGTGCCAGCAGCCCAGTAGGGGGTACTGGAAACACCATATATTTTGGAGAG	CASSPVGGTGNTIYF	76	0.0071448	45	TCRBV05-06*01	TCRBV05	TCRBV05-06	1				TCRBD01-01*01	TCRBD01	TCRBD01-01	1				TCRBJ01-03*01	TCRBJ01	TCRBJ01-03	1				4	5	5	1	2	2	36	48	53	59	61	5	In	VDJ							5.082e-05
AATTCCCTGGAGCTTGGTGACTCTGCTGTGTATTTCTGTGCCAGCAGCCAAGTGGGTAGCACCTCAGATACGCAGTATTTTGGCCCA	CASSQVGSTSDTQYF	76	0.0071448	45	TCRBV03	TCRBV03	unresolved			TCRBV03-01,TCRBV03-02		TCRBD02-01	TCRBD02	TCRBD02-01				01,02	TCRBJ02-03*01	TCRBJ02	TCRBJ02-03	1				1	4	5	7	4	4	36	52	56	60	64	8	In	VDJ							5.082e-05
AGTCCGCTACCAGCTCCCAGACATCTGTGTACTTCTGTGCCATCAGTGATTTGAGGTTATAGCAATCAGCCCCAGCATTTTGGTGAT		76	0.0071448	46	TCRBV10-03*01	TCRBV10	TCRBV10-03	1				TCRBD02-01*02	TCRBD02	TCRBD02-01	2				TCRBJ01-05*01	TCRBJ01	TCRBJ01-05	1				3	3	11	1	3	0	35	49	52	56	59	6	Out	VDJ							5.082e-05
ATCAATTCCCTGGAGCTTGGTGACTCTGCTGTGTATTTCTGTGCCAGCAGCCAGACCGGGACTGCCTATGGCTACACCTTCGGTTCG	CASSQTGTAYGYTF	76	0.0071448	42	TCRBV03	TCRBV03	unresolved			TCRBV03-01,TCRBV03-02		TCRBD02-01	TCRBD02	TCRBD02-01				01,02	TCRBJ01-02*01	TCRBJ01	TCRBJ01-02	1				3	4	0	10	2	4	39	53	57	63	65	8	In	VDJ							5.082e-05
ATCAATTCCCTGGAGCTTGGTGACTCTGCTGTGTATTTCTGTGCCAGCAGCCCCAGTTGGGGTAAGGATACGCAGTATTTTGGCCCA	CASSPSWGKDTQYF	76	0.0071448	42	TCRBV03	TCRBV03	unresolved			TCRBV03-01,TCRBV03-02		unresolved		unresolved		TCRBD01,TCRBD02	TCRBD01-01,TCRBD02-01		TCRBJ02-03*01	TCRBJ02	TCRBJ02-03	1				4	6	6	2	4	6	39	52	58	62	66	5	In	VDJ							5.082e-05
ATCCGCTCACCAGGCCTGGGGGACGCAGCCATGTACCTGTGTGCCACCAGCCCGGACAGCCACCAAGAGACCCAGTACTTCGGGCCA	CATSPDSHQETQYF	76	0.0071448	42	TCRBV15-01*01	TCRBV15	TCRBV15-01	1				TCRBD01-01*01	TCRBD01	TCRBD01-01	1				TCRBJ02-05*01	TCRBJ02	TCRBJ02-05	1				5	2	1	5	2	0	39	51	53	59	61	5	In	VDJ							5.082e-05
ATTCTGGAGTCCGCCAGCACCAACCAGACATCTATGTACCTCTGTGCCAGCATCCACTCCGGGGGCCACGAGCAGTACTTCGGGCCG	CASIHSGGHEQYF	76	0.0071448	39	TCRBV28-01*01	TCRBV28	TCRBV28-01	1				unresolved		unresolved		TCRBD01,TCRBD02	TCRBD01-01,TCRBD02-01		TCRBJ02-07*01	TCRBJ02	TCRBJ02-07	1				7	8	6	0	1	5	42	52	60	66	67	6	In	VDJ							5.082e-05
CACATCAATTCCCTGGAGCTTGGTGACTCTGCTGTGTATTTCTGTGCCAGCAGCCTTATGTTGCGCAATGAGCAGTTCTTCGGGCCA	CASSLMLRNEQFF	76	0.0071448	39	TCRBV03	TCRBV03	unresolved			TCRBV03-01,TCRBV03-02		TCRBD02-01	TCRBD02	TCRBD02-01				01,02	TCRBJ02-01*01	TCRBJ02	TCRBJ02-01	1				4	7	7	6	0	6	42	55	62	-1	65	5	In	VDJ							5.082e-05
CGTCTGCTGTACCCTCTCAGACATCTGTGTACTTCTGTGCCAGCAGGACACTAGCGGGGGGTGCAAGAGACCCAGTACTTCGGGCCA		76	0.0071448	46	TCRBV06-04	TCRBV06	TCRBV06-04				01,02	TCRBD02-01*01	TCRBD02	TCRBD02-01	1				TCRBJ02-05*01	TCRBJ02	TCRBJ02-05	1				6	3	3	1	2	2	35	46	49	61	63	5	Out	VDJ							5.082e-05
CTGAGCTCTCTGGAGCTGGGGGACTCAGCTTTGTATTTCTGTGCCAGCAGCGTAGGGCCAGGGGACTACGAGCAGTACTTCGGGCCG	CASSVGPGDYEQYF	76	0.0071448	42	TCRBV09-01	TCRBV09	TCRBV09-01				01,02	TCRBD01-01*01	TCRBD01	TCRBD01-01	1				TCRBJ02-07*01	TCRBJ02	TCRBJ02-07	1				0	3	4	2	1	3	39	55	58	64	65	6	In	VDJ							5.082e-05
GAGTCGGCTGCTCCCTCCCAAACATCTGTGTACTTCTGTGCCAGCCGACCCGGGACAGGGGGCGGCTATGGCTACACCTTCGGTTCG	CASRPGTGGGYGYTF	76	0.0071448	45	TCRBV06	TCRBV06	unresolved			TCRBV06-02,TCRBV06-03		TCRBD01-01*01	TCRBD01	TCRBD01-01	1				TCRBJ01-02*01	TCRBJ01	TCRBJ01-02	1				8	6	0	0	2	4	36	45	51	63	65	5	In	VDJ							5.082e-05
GCTGCTCCCTCCCAGACATCTGTGTACTTCTGTGCCAGCAGCGACGGGAGCGGGGGACAGCTTAATGAAAAACTGTTTTTTGGCAGT	CASSDGSGGQLNEKLFF	76	0.0071448	51	TCRBV06	TCRBV06	unresolved			TCRBV06-01,TCRBV06-05,TCRBV06-06		TCRBD02-01*01	TCRBD02	TCRBD02-01	1				TCRBJ01-04*01	TCRBJ01	TCRBJ01-04	1				6	7	6	2	6	4	30	41	48	56	62	6	In	VDJ							5.082e-05
TACACGCCCTGCAGCCAGAAGACTCAGCCCTGTATCTCTGCGCCAGCAGCCCCCCTTCAGGAGGACTATGGCTACACCTTCGGTTCG		76	0.0071448	43	TCRBV04-01*01	TCRBV04	TCRBV04-01	1				TCRBD02-01*02	TCRBD02	TCRBD02-01	2				TCRBJ01-02*01	TCRBJ01	TCRBJ01-02	1				4	8	10	1	0	3	38	51	59	-1	64	5	Out	VDJ							5.082e-05
TTGGAGTCGGCTGCTCCCTCCCAAACATCTGTGTACTTCTGTGCCAGCACCGGACTAGCGGGTGGAGAGACCCAGTACTTCGGGCCA	CASTGLAGGETQYF	76	0.0071448	42	TCRBV06	TCRBV06	unresolved			TCRBV06-02,TCRBV06-03		TCRBD02-01	TCRBD02	TCRBD02-01				01,02	TCRBJ02-05*01	TCRBJ02	TCRBJ02-05	1				7	2	1	4	3	4	39	49	51	62	65	5	In	VDJ							5.082e-05
AATTCCCTGGAGCTTGGTGACTCTGCTGTGTATTTCTGTGCCAGCAGCCTCAAACGCGGGGGTAGTACTGAAGCTTTCTTTGGACAA	CASSLKRGGSTEAFF	75	0.00705079	45	TCRBV03	TCRBV03	unresolved			TCRBV03-01,TCRBV03-02		TCRBD02-01*01	TCRBD02	TCRBD02-01	1				TCRBJ01-01*01	TCRBJ01	TCRBJ01-01	1				4	6	7	2	4	5	36	49	55	62	66	7	In	VDJ							5.015e-05
AGCAACCTGAGCCCTGAAGACAGCAGCATATATCTCTGCAGCGCCGTCTCCCAGGGGGAAGGTCCAGATACGCAGTATTTTGGCCCA	CSAVSQGEGPDTQYF	75	0.00705079	45	TCRBV29-01*01	TCRBV29	TCRBV29-01	1				TCRBD01-01*01	TCRBD01	TCRBD01-01	1				TCRBJ02-03*01	TCRBJ02	TCRBJ02-03	1				7	8	4	1	6	4	36	43	51	58	64	6	In	VDJ							5.015e-05
AGTCTGCCATCCCCAACCAGACAGCTCTTTACTTCTGTGCCACCAGTGAGGGTCGACACCGTCTACAATGAGCAGTTCTTCGGGCCA		75	0.00705079	46	TCRBV24	TCRBV24	unresolved			TCRBV24-01,TCRBV24-or09_02		TCRBD01-01*01	TCRBD01	TCRBD01-01	1				TCRBJ02-01*01	TCRBJ02	TCRBJ02-01	1				4	5	2	6	4	3	35	49	54	58	62	5	Out	VDJ							5.015e-05
ATCAATTCCCTGGAGCTTGGTGACTCTGCTGTGTATTTCTGTGCCAGCAGCGGACGGGCCTCCTACAATGAGCAGTTCTTCGGGCCA	CASSGRASYNEQFF	75	0.00705079	42	TCRBV03	TCRBV03	unresolved			TCRBV03-01,TCRBV03-02		unresolved		unresolved		TCRBD01,TCRBD02	TCRBD01-01,TCRBD02-01		TCRBJ02-01*01	TCRBJ02	TCRBJ02-01	1				5	0	1	7	4	0	39	-1	51	55	59	8	In	VDJ							5.015e-05
CGCACAGAGCAGCGGGACTCGGCCATGTATCGCTGTGCCAGCAGCTTCCAAGGGACAGGGGTGGGCAATGAGCAGTTCTTCGGGCCA	CASSFQGTGVGNEQFF	75	0.00705079	48	TCRBV07-06*01	TCRBV07	TCRBV07-06	1				TCRBD01-01*01	TCRBD01	TCRBD01-01	1				TCRBJ02-01*01	TCRBJ02	TCRBJ02-01	1				3	4	0	2	4	6	33	47	51	61	65	5	In	VDJ							5.015e-05
CTGGAGCTTGGTGACTCTGCTGTGTATTTCTGTGCCAGCAGCCAAGAAGTGGGAGGGGGGGCCACAGATACGCAGTATTTTGGCCCA	CASSQEVGGGATDTQYF	75	0.00705079	51	TCRBV03	TCRBV03	unresolved			TCRBV03-01,TCRBV03-02		TCRBD02-01	TCRBD02	TCRBD02-01				01,02	TCRBJ02-03*01	TCRBJ02	TCRBJ02-03	1				0	7	9	0	1	2	30	47	54	61	62	5	In	VDJ							5.015e-05
GAGATGAATGTGAGCACCTTGGAGCTGGGGGACTCGGCCCTTTATCTTTGCGCCACCTCGGGGGGCTGGGGCTACACCTTCGGTTCG	CATSGGWGYTF	75	0.00705079	33	TCRBV05-01*01	TCRBV05	TCRBV05-01	1				TCRBD02-01*01	TCRBD02	TCRBD02-01	1				TCRBJ01-02*01	TCRBJ01	TCRBJ01-02	1				9	3	8	1	4	8	48	55	58	65	69	7	In	VDJ							5.015e-05
GAGTCCGCCAGCACCAACCAGACATCTATGTACCTCTGTGCCAGCAGTTTTTTTCGGGGATGGAACTATGGCTACACCTTCGGTTCG	CASSFFRGWNYGYTF	75	0.00705079	45	TCRBV28-01*01	TCRBV28	TCRBV28-01	1				TCRBD02-01*01	TCRBD02	TCRBD02-01	1				TCRBJ01-02*01	TCRBJ01	TCRBJ01-02	1				3	4	8	3	4	2	36	50	54	59	63	5	In	VDJ							5.015e-05
GTGACCAGTGCCCATCCTGAAGACAGCAGCTTCTACATCTGCAGTGCTAGTCTCGGCTTCTCTGGAAACACCATATATTTTGGAGAG	CSASLGFSGNTIYF	75	0.00705079	42	TCRBV20	TCRBV20	unresolved			TCRBV20-01,TCRBV20-or09_02		unresolved		unresolved		TCRBD01,TCRBD02	TCRBD01-01,TCRBD02-01		TCRBJ01-03*01	TCRBJ01	TCRBJ01-03	1				3	4	9	0	2	0	39	50	54	57	59	5	In	VDJ							5.015e-05
TCCAGTCCACGGAGTCAGGGGACACAGCACTGTATTTCTGTGCCAGCAGCCCGCCGGGGGATCTCCTACGAGCAGTACTTCGGGCCG		75	0.00705079	43	TCRBV21-01*01	TCRBV21	TCRBV21-01	1				TCRBD02-01*01	TCRBD02	TCRBD02-01	1				TCRBJ02-07*01	TCRBJ02	TCRBJ02-07	1				5	4	8	2	2	0	38	50	54	60	62	6	Out	VDJ							5.015e-05
TCCCTGGAGCTTGGTGACTCTGCTGTGTATTTCTGTGCCAGCAGCCACCTCCCTTGGGGGGGTAACAATGAGCAGTTCTTCGGGCCA	CASSHLPWGGNNEQFF	75	0.00705079	48	TCRBV03	TCRBV03	unresolved			TCRBV03-01,TCRBV03-02		TCRBD02-01*01	TCRBD02	TCRBD02-01	1				TCRBJ02-01*01	TCRBJ02	TCRBJ02-01	1				3	8	9	0	2	5	33	47	55	62	64	5	In	VDJ							5.015e-05
ACTCTGGAGTCCGCTACCAGCTCCCAGACATCTGTGTACTTCTGTGCCACCTCAGGGGGCGGTAATGAAAAACTGTTTTTTGGCAGT	CATSGGGNEKLFF	74	0.00695678	39	TCRBV10-03*01	TCRBV10	TCRBV10-03	1				TCRBD01-01*01	TCRBD01	TCRBD01-01	1				TCRBJ01-04*01	TCRBJ01	TCRBJ01-04	1				10	3	4	0	2	4	42	49	52	60	62	5	In	VDJ							4.948e-05
ATCAATTCCCTGGAGCTTGGTGACTCTGCTGTGTATTTCTGTGCCAGCAGCCAAGACACCAGCTCCTACGAGCAGTACTTCGGGCCG	CASSQDTSSYEQYF	74	0.00695678	42	TCRBV03	TCRBV03	unresolved			TCRBV03-01,TCRBV03-02		TCRBD01-01*01	TCRBD01	TCRBD01-01	1				TCRBJ02-07*01	TCRBJ02	TCRBJ02-07	1				0	3	4	5	0	0	39	56	59	-1	62	5	In	VDJ							4.948e-05
ATCAATTCCCTGGAGCTTGGTGACTCTGCTGTGTATTTCTGTGCCAGCAGCCAAGATTTTGGTACCCGCTCGGACACCTTCGGTTCG	CASSQDFGTRSDTF	74	0.00695678	42	TCRBV03	TCRBV03	unresolved			TCRBV03-01,TCRBV03-02		TCRBD02-01	TCRBD02	TCRBD02-01				01,02	TCRBJ01-02*01	TCRBJ01	TCRBJ01-02	1				0	14	8	5	0	12	39	56	70	-1	73	5	In	VDJ							4.948e-05
CACATCAATTCCCTGGAGCTTGGTGACTCTGCTGTGTATTTCTGTGCCAGCAGCTTGGGATGGGGCACTGAAGCTTTCTTTGGACAA	CASSLGWGTEAFF	74	0.00695678	39	TCRBV03	TCRBV03	unresolved			TCRBV03-01,TCRBV03-02		unresolved		unresolved		TCRBD01,TCRBD02	TCRBD01-01,TCRBD02-01		TCRBJ01-01*01	TCRBJ01	TCRBJ01-01	1				5	2	0	8	5	4	42	54	56	60	65	5	In	VDJ							4.948e-05
CACATCAATTCCCTGGAGCTTGGTGACTCTGCTGTGTATTTCTGTGCCAGCAGTATACAGGAAAATCAGCCCCAGCATTTTGGTGAT	CASSIQENQPQHF	74	0.00695678	39	TCRBV03	TCRBV03	unresolved			TCRBV03-01,TCRBV03-02		TCRBD01-01*01	TCRBD01	TCRBD01-01	1				TCRBJ01-05*01	TCRBJ01	TCRBJ01-05	1				6	3	3	4	2	4	42	53	56	61	63	8	In	VDJ							4.948e-05
CACCTACACGCCCTGCAGCCAGAAGACTCAGCCCTGTATCTCTGCGCCAGCAGCCAATGGATTCGCTATGGCTACACCTTCGGTTCG	CASSQWIRYGYTF	74	0.00695678	39	TCRBV04-01*01	TCRBV04	TCRBV04-01	1				unresolved		unresolved		TCRBD01,TCRBD02	TCRBD01-01,TCRBD02-01		TCRBJ01-02*01	TCRBJ01	TCRBJ01-02	1				2	1	1	8	4	4	42	57	58	61	65	6	In	VDJ							4.948e-05
CACTCTGTAGTCTGCTGCCTCCTCCCAGACATCTGTATATTTCTGCGCCAGCAGCTGGGACGGCTCTATGGCTACACCTTCGGTTCG		74	0.00695678	38	TCRBV10-01	TCRBV10	TCRBV10-01				01,02	unresolved		unresolved		TCRBD01,TCRBD02	TCRBD01-01,TCRBD02-01		TCRBJ01-02*01	TCRBJ01	TCRBJ01-02	1				6	2	0	7	4	4	43	54	56	61	65	6	Out	VDJ							4.948e-05
CTGGAGTCGCCCAGCCCCAACCAGACCTCTCTGTACTTCTGTGCCAGCAGTTTATTCGGGTATAATTCACCCCTCCACTTTGGGAAC	CASSLFGYNSPLHF	74	0.00695678	42	TCRBV27-01*01	TCRBV27	TCRBV27-01	1				TCRBD02-01	TCRBD02	TCRBD02-01				01,02	TCRBJ01-06*01	TCRBJ01	TCRBJ01-06	1				1	1	8	4	0	4	39	55	56	-1	60	5	In	VDJ							4.948e-05
CTGGAGTCGCCCAGCCCCAACCAGACCTCTCTGTACTTCTGTGCCAGCAGTTTGTCAGGGGGCAACTATGGCTACACCTTCGGTTCG	CASSLSGGNYGYTF	74	0.00695678	42	TCRBV27-01*01	TCRBV27	TCRBV27-01	1				TCRBD01-01*01	TCRBD01	TCRBD01-01	1				TCRBJ01-02*01	TCRBJ01	TCRBJ01-02	1				3	2	4	0	0	2	39	53	55	-1	63	6	In	VDJ							4.948e-05
CTTCACATCAATTCCCTGGAGCTTGGTGACTCTGCTGTGTATTTCTGTGCCAGCAGCAGGGGGACTAACGAGCAGTACTTCGGGCCG	CASSRGTNEQYF	74	0.00695678	36	TCRBV03	TCRBV03	unresolved			TCRBV03-01,TCRBV03-02		TCRBD02-01	TCRBD02	TCRBD02-01				01,02	TCRBJ02-07*01	TCRBJ02	TCRBJ02-07	1				5	3	0	9	0	5	45	57	60	-1	67	8	In	VDJ							4.948e-05
GAGTCTGCCATCCCCAACCAGACAGCTCTTTACTTCTGTGCCACCAGTGATCGGAAAGGGTCACAAGAGACCCAGTACTTCGGGCCA	CATSDRKGSQETQYF	74	0.00695678	45	TCRBV24	TCRBV24	unresolved			TCRBV24-01,TCRBV24-or09_02		unresolved		unresolved		TCRBD01,TCRBD02	TCRBD01-01,TCRBD02-01		TCRBJ02-05*01	TCRBJ02	TCRBJ02-05	1				3	5	5	3	3	2	36	51	56	60	63	6	In	VDJ							4.948e-05
TTGTTGCTGGGGGACTCGGCCCTGTATCTCTGTGCCAGCAGCTTGGAATTAGCGGGGGGGCACCGAGAGACCCAGTACTTCGGGCCA	CASSLELAGGHRETQYF	74	0.00695678	51	TCRBV05-05*01	TCRBV05	TCRBV05-05	1				TCRBD02-01*01	TCRBD02	TCRBD02-01	1				TCRBJ02-05*01	TCRBJ02	TCRBJ02-05	1				0	3	5	0	5	4	30	46	49	60	65	6	In	VDJ							4.948e-05
AATTCCCTGGAGCTTGGTGACTCTGCTGTGTATTTCTGTGCCAGCACGCCTAGGAGCGGGGGGTTCAATGAGCAGTTCTTCGGGCCA	CASTPRSGGFNEQFF	73	0.00686277	45	TCRBV03	TCRBV03	unresolved			TCRBV03-01,TCRBV03-02		TCRBD02-01*01	TCRBD02	TCRBD02-01	1				TCRBJ02-01*01	TCRBJ02	TCRBJ02-01	1				7	8	6	1	2	6	36	46	54	63	65	5	In	VDJ							4.881e-05
AATTCCCTGGAGCTTGGTGACTCTGCTGTGTATTTCTGTGCCAGCAGCCAAGACCGGGGGGCCCAAGATACGCAGTATTTTGGCCCA	CASSQDRGAQDTQYF	73	0.00686277	45	TCRBV03	TCRBV03	unresolved			TCRBV03-01,TCRBV03-02		TCRBD02-01*01	TCRBD02	TCRBD02-01	1				TCRBJ02-03*01	TCRBJ02	TCRBJ02-03	1				0	1	8	1	4	5	36	53	54	61	65	4	In	VDJ							4.881e-05
AATTCCCTGGAGCTTGGTGACTCTGCTGTGTATTTCTGTGCCAGCAGCCAATCCGGGACAGGCTTCAATGAGCAGTTCTTCGGGCCA	CASSQSGTGFNEQFF	73	0.00686277	45	TCRBV03	TCRBV03	unresolved			TCRBV03-01,TCRBV03-02		TCRBD01-01*01	TCRBD01	TCRBD01-01	1				TCRBJ02-01*01	TCRBJ02	TCRBJ02-01	1				2	3	0	4	3	6	36	51	54	62	65	5	In	VDJ							4.881e-05
ACTCTGGAGTCAGCTACCCGCTCCCAGACATCTGTGTATTTCTGCGCCAGCTCGTGGAGGGGCGGCGAAAAACTGTTTTTTGGCAGT	CASSWRGGEKLFF	73	0.00686277	39	TCRBV10-02*01	TCRBV10	TCRBV10-02	1				TCRBD02-01*02	TCRBD02	TCRBD02-01	2				TCRBJ01-04*01	TCRBJ01	TCRBJ01-04	1				8	4	10	0	5	8	42	51	55	61	66	6	In	VDJ							4.881e-05
AGCAACATGAGCCCTGAAGACAGCAGCATATATCTCTGCAGCGTGAGAGTCGACAGGGGACGTTACCACGAGCAGTACTTCGGGCCG	CSVRVDRGRYHEQYF	73	0.00686277	45	TCRBV29-01*01	TCRBV29	TCRBV29-01	1				TCRBD01-01*01	TCRBD01	TCRBD01-01	1				TCRBJ02-07*01	TCRBJ02	TCRBJ02-07	1				6	7	2	2	8	5	36	44	51	59	67	5	In	VDJ							4.881e-05
ATCAATTCCCTGGAGCTTGGTGACTCTGCTGTGTATTTCTGTGCCAGCAGCCCAATTAGCGGGGGGAGTGCCCAGTACTTCGGGCCA	CASSPISGGSAQYF	73	0.00686277	42	TCRBV03	TCRBV03	unresolved			TCRBV03-01,TCRBV03-02		TCRBD02-01*01	TCRBD02	TCRBD02-01	1				TCRBJ02-05*01	TCRBJ02	TCRBJ02-05	1				4	4	5	1	4	9	39	52	56	66	70	4	In	VDJ							4.881e-05
ATTCCCTGGAGCTTGGTGACTCTGCTGTGTATTTCTGTGCCAGCAGTTTTCACGGACAGGGCCTCCTACGAGCAGTACTTCGGGCCG		73	0.00686277	46	TCRBV03	TCRBV03	unresolved			TCRBV03-01,TCRBV03-02		TCRBD01-01*01	TCRBD01	TCRBD01-01	1				TCRBJ02-07*01	TCRBJ02	TCRBJ02-07	1				6	7	1	3	1	0	35	46	53	61	62	4	Out	VDJ							4.881e-05
CACATCAATTCCCTGGAGCTTGGTGACTCTGCTGTGTATTTCTGTGCCAGCAGCCAAGCGAAGACAGATACGCAGTATTTTGGCCCA	CASSQAKTDTQYF	73	0.00686277	39	TCRBV03	TCRBV03	unresolved			TCRBV03-01,TCRBV03-02		unresolved		unresolved		TCRBD01,TCRBD02	TCRBD01-01,TCRBD02-01		TCRBJ02-03*01	TCRBJ02	TCRBJ02-03	1				1	1	2	8	2	3	42	58	59	61	63	4	In	VDJ							4.881e-05
CCTGCAGAACTGGAGGATTCTGGAGTTTATTTCTGTGCCAGCAGCCCGTTAGCGGGGAAAAGCTCCTACGAGCAGTACTTCGGGCCG	CASSPLAGKSSYEQYF	73	0.00686277	48	TCRBV14-01*01	TCRBV14	TCRBV14-01	1				TCRBD02-01*01	TCRBD02	TCRBD02-01	1				TCRBJ02-07*01	TCRBJ02	TCRBJ02-07	1				4	3	5	3	5	0	33	46	49	57	62	6	In	VDJ							4.881e-05
CTTCACATCAATTCCCTGGAGCTTGGTGACTCTGCTGTGTATTTCTGTGCCAGCAGCCAAGTTCGGGGGACCCAGTACTTCGGGCCA	CASSQVRGTQYF	73	0.00686277	36	TCRBV03	TCRBV03	unresolved			TCRBV03-01,TCRBV03-02		TCRBD02-01*01	TCRBD02	TCRBD02-01	1				TCRBJ02-05*01	TCRBJ02	TCRBJ02-05	1				1	2	8	3	0	7	45	61	63	-1	68	4	In	VDJ							4.881e-05
GAGTCGGCTGCTCCCTCCCAAACATCTGTGTACTTCTGTGCCAGCAGGCCCGGCGGGGGGACATATACGAGGCAGTACTTCGGGCCG	CASRPGGGTYTRQYF	73	0.00686277	45	TCRBV06	TCRBV06	unresolved			TCRBV06-02,TCRBV06-03		TCRBD02-01*01	TCRBD02	TCRBD02-01	1				TCRBJ02-07*01	TCRBJ02	TCRBJ02-07	1				6	5	7	1	11	9	36	47	52	60	71	5	In	VDJ							4.881e-05
GTGAGCACCTTGGAGCTGGGGGACTCGGCCCTTTATCTTTGCGCCAGCACCCTAGGGACAGGTCGCTATGGCTACACCTTCGGTTCG	CASTLGTGRYGYTF	73	0.00686277	42	TCRBV05-01*01	TCRBV05	TCRBV05-01	1				TCRBD01-01*01	TCRBD01	TCRBD01-01	1				TCRBJ01-02*01	TCRBJ01	TCRBJ01-02	1				6	5	0	4	3	4	39	49	54	62	65	7	In	VDJ							4.881e-05
TCCCTGGAGCTTGGTGACTCTGCTGTGTATTTCTGTGCCAGCAGCCAAGCTCCTAGCGGGGGGCACGATGAGCAGTTCTTCGGGCCA	CASSQAPSGGHDEQFF	73	0.00686277	48	TCRBV03	TCRBV03	unresolved			TCRBV03-01,TCRBV03-02		TCRBD02-01*01	TCRBD02	TCRBD02-01	1				TCRBJ02-01*01	TCRBJ02	TCRBJ02-01	1				1	3	4	1	4	8	33	49	52	63	67	5	In	VDJ							4.881e-05
TCCCTGGAGCTTGGTGACTCTGCTGTGTATTTCTGTGCCAGCAGCCTCGGGTGGGGGGATAATAATGAAAAACTGTTTTTTGGCAGT	CASSLGWGDNNEKLFF	73	0.00686277	48	TCRBV03	TCRBV03	unresolved			TCRBV03-01,TCRBV03-02		TCRBD02-01*01	TCRBD02	TCRBD02-01	1				TCRBJ01-04*01	TCRBJ01	TCRBJ01-04	1				4	6	9	1	4	4	33	46	52	58	62	8	In	VDJ							4.881e-05
TCGGCCCAAAAGAACCCGACAGCTTTCTATCTCTGTGCCAGTACCCCACGACAGGGAGGGGATAATTCACCCCTCCACTTTGGGAAC	CASTPRQGGDNSPLHF	73	0.00686277	48	TCRBV19-01	TCRBV19	TCRBV19-01				01,02	unresolved		unresolved		TCRBD01,TCRBD02	TCRBD01-01,TCRBD02-01		TCRBJ01-06*01	TCRBJ01	TCRBJ01-06	1				7	6	2	3	5	5	33	43	49	56	61	4	In	VDJ							4.881e-05
TCGGCTGCTCCCTCCCAGACATCTGTGTACTTCTGTGCCAGCAGTGAAGGGGGAGCAGGGGTATCACTTGGCTACACCTTCGGTTCG	CASSEGGAGVSLGYTF	73	0.00686277	48	TCRBV06-01*01	TCRBV06	TCRBV06-01	1				TCRBD01-01*01	TCRBD01	TCRBD01-01	1				TCRBJ01-02*01	TCRBJ01	TCRBJ01-02	1				1	6	4	2	7	7	33	49	55	61	68	6	In	VDJ							4.881e-05
TCTAAGAAGCTCCTTCTCAGTGACTCTGGCTTCTATCTCTGTGCCTGTAACACAGGGAGCTCTGGAAACACCATATATTTTGGAGAG	CACNTGSSGNTIYF	73	0.00686277	42	TCRBV30-01*01	TCRBV30	TCRBV30-01	1				TCRBD01-01*01	TCRBD01	TCRBD01-01	1				TCRBJ01-03*01	TCRBJ01	TCRBJ01-03	1				6	4	3	3	2	0	39	47	51	57	59	5	In	VDJ							4.881e-05
TGCCATCCCCAACCAGACAGCTCTTTACTTCTGTGCCACCAGTGGGTTCGACGGGGGGCCCTTGGAAACACCATATATTTTGGAGAG		73	0.00686277	50	TCRBV24	TCRBV24	unresolved			TCRBV24-01,TCRBV24-or09_02		TCRBD02-01*01	TCRBD02	TCRBD02-01	1				TCRBJ01-03*01	TCRBJ01	TCRBJ01-03	1				5	7	8	1	4	3	31	44	51	58	62	4	Out	VDJ							4.881e-05
TTGGCGTCTGCTGTACCCTCTCAGACATCTGTGTACTTCTGTGCCAGCAGTGACGCCGGGACTAGTAATGAGCAGTTCTTCGGGCCA	CASSDAGTSNEQFF	73	0.00686277	42	TCRBV06-04	TCRBV06	TCRBV06-04				01,02	TCRBD02-01	TCRBD02	TCRBD02-01				01,02	TCRBJ02-01*01	TCRBJ02	TCRBJ02-01	1				2	3	0	8	1	7	39	54	57	65	66	6	In	VDJ							4.881e-05
AACCTGAGCCCTGAAGACAGCAGCATATATCTCTGCAGCGCCACTGGCAACAGCAGGGGCGCATATGAAAAACTGTTTTTTGGCAGT	CSATGNSRGAYEKLFF	72	0.00676876	48	TCRBV29-01*01	TCRBV29	TCRBV29-01	1				TCRBD01-01*01	TCRBD01	TCRBD01-01	1				TCRBJ01-04*01	TCRBJ01	TCRBJ01-04	1				7	13	4	2	5	6	33	40	53	59	64	6	In	VDJ							4.814e-05
AATTCCCTAGAGCTTGGTGACTCTGCTGTGTATTTCTGTGCCAGCAGCGTCACAGGGAGCTCCTACAATGAGCAGTTCTTCGGGCCA	CASSVTGSSYNEQFF	72	0.00676876	45	TCRBV03	TCRBV03	unresolved			TCRBV03-01,TCRBV03-02		TCRBD01-01*01	TCRBD01	TCRBD01-01	1				TCRBJ02-01*01	TCRBJ02	TCRBJ02-01	1				5	3	3	3	2	0	36	48	51	57	59	8	In	VDJ							4.814e-05
AGCTTGGTGACTCTGCTGTGTATTTCTGTGCCAGCAGCCAAGGGACACGCCCGGATGTATAGCAATCAGCCCCAGCATTTTGGTGAT		72	0.00676876	55	TCRBV03	TCRBV03	unresolved			TCRBV03-01,TCRBV03-02		TCRBD01-01*01	TCRBD01	TCRBD01-01	1				TCRBJ01-05*01	TCRBJ01	TCRBJ01-05	1				1	0	1	6	12	0	26	-1	42	47	59	7	Out	VDJ							4.814e-05
AGGCTGCTGTCGGCTGCTCCCTCCCAGACATCTGTGTACTTCTGTGCCAGCAGTTACTCGAGAGGGTACGAGCAGTACTTCGGGCCG	CASSYSRGYEQYF	72	0.00676876	39	TCRBV06-05*01	TCRBV06	TCRBV06-05	1				TCRBD02-01*02	TCRBD02	TCRBD02-01	2				TCRBJ02-07*01	TCRBJ02	TCRBJ02-07	1				0	2	11	0	0	4	42	59	61	-1	66	7	In	VDJ							4.814e-05
ATCAATTCCCTGGAGCTTGGTGACTCTGCTGTGTATTTCTGTGCCAGCAGCCAAGATAATCTAGAAGATACGCAGTATTTTGGCCCA	CASSQDNLEDTQYF	72	0.00676876	42	TCRBV03	TCRBV03	unresolved			TCRBV03-01,TCRBV03-02		TCRBD02-01	TCRBD02	TCRBD02-01				01,02	TCRBJ02-03*01	TCRBJ02	TCRBJ02-03	1				0	4	4	8	1	5	39	56	60	64	65	8	In	VDJ							4.814e-05
CACCTACACACCCTGCAGCCAGAAGACTCGGCCCTGTATCTCTGCGCCAGCAATAGGGGGAATGGCTCACCCCTCCACTTTGGGAAC	CASNRGNGSPLHF	72	0.00676876	39	TCRBV04-03*01	TCRBV04	TCRBV04-03	1				TCRBD01-01*01	TCRBD01	TCRBD01-01	1				TCRBJ01-06*01	TCRBJ01	TCRBJ01-06	1				7	2	5	1	6	10	42	52	54	60	66	6	In	VDJ							4.814e-05
CTGAGCTCTCTGGAGCTGGGGGACTCAGCTTTGTATTTCTGTGCCAGCAGCCCGGACGGGGTTAATGAAAAACTGTTTTTTGGCAGT	CASSPDGVNEKLFF	72	0.00676876	42	TCRBV09-01	TCRBV09	TCRBV09-01				01,02	TCRBD02-01*01	TCRBD02	TCRBD02-01	1				TCRBJ01-04*01	TCRBJ01	TCRBJ01-04	1				4	5	8	3	1	4	39	51	56	61	62	6	In	VDJ							4.814e-05
CTGGAGCTTGGTGACTCTGCTGTGTATTTCTGTGCCAGCAGCCAAGAACAACGGCATACCTCTGGAAACACCATATATTTTGGAGAG	CASSQEQRHTSGNTIYF	72	0.00676876	51	TCRBV03	TCRBV03	unresolved			TCRBV03-01,TCRBV03-02		unresolved		unresolved		TCRBD01,TCRBD02	TCRBD01-01,TCRBD02-01		TCRBJ01-03*01	TCRBJ01	TCRBJ01-03	1				0	0	3	6	9	0	30	-1	47	50	59	4	In	VDJ							4.814e-05
TCCCTGGAGCTTGGTGACTCTGCTGTGTATTTCTGTGCCAGCAGCCAAGAGAGAGGGGGGGCCGCCGGGGAGCTGTTTTTTGGAGAA	CASSQERGGAAGELFF	72	0.00676876	48	TCRBV03	TCRBV03	unresolved			TCRBV03-01,TCRBV03-02		TCRBD02-01*01	TCRBD02	TCRBD02-01	1				TCRBJ02-02*01	TCRBJ02	TCRBJ02-02	1				0	4	9	0	3	6	33	50	54	61	64	8	In	VDJ							4.814e-05
TCGGCTGCTCCCTCCCAGACATCTGTGTACTTCTGTGCCAGCAGTGAGTCACAGGGGCCTGGGGCCAACGTCCTGACTTTCGGGGCC	CASSESQGPGANVLTF	72	0.00676876	48	TCRBV06-01*01	TCRBV06	TCRBV06-01	1				TCRBD01-01*01	TCRBD01	TCRBD01-01	1				TCRBJ02-06*01	TCRBJ02	TCRBJ02-06	1				3	3	3	2	1	2	33	47	50	57	58	5	In	VDJ							4.814e-05
TCTGCCATCCCCAACCAGACAGCTCTTTACTTCTGTGCCACCAGGGGACAGGGGGTTGGCTCCTACAATGAGCAGTTCTTCGGGCCA	CATRGQGVGSYNEQFF	72	0.00676876	48	TCRBV24	TCRBV24	unresolved			TCRBV24-01,TCRBV24-or09_02		TCRBD01-01*01	TCRBD01	TCRBD01-01	1				TCRBJ02-01*01	TCRBJ02	TCRBJ02-01	1				7	0	0	1	4	0	33	-1	44	55	59	6	In	VDJ							4.814e-05
TCTGCCATCCCCAACCAGACAGCTCTTTACTTCTGTGCCACCAGTGATTCGGACAGCGATTATTACTATGGCTACACCTTCGGTTCG	CATSDSDSDYYYGYTF	72	0.00676876	48	TCRBV24	TCRBV24	unresolved			TCRBV24-01,TCRBV24-or09_02		TCRBD01-01*01	TCRBD01	TCRBD01-01	1				TCRBJ01-02*01	TCRBJ01	TCRBJ01-02	1				2	1	1	5	8	3	33	49	50	56	64	4	In	VDJ							4.814e-05
ACATCGGCCCAAAAGAACCCGACAGCTTTCTATCTCTGTGCCAGTAGTCTCTACCCTATTAGTGGAAACACCATATATTTTGGAGAG	CASSLYPISGNTIYF	71	0.00667475	45	TCRBV19-01	TCRBV19	TCRBV19-01				01,02	TCRBD02-01	TCRBD02	TCRBD02-01				01,02	TCRBJ01-03*01	TCRBJ01	TCRBJ01-03	1				5	2	4	9	9	3	36	48	50	53	62	4	In	VDJ							4.747e-05
AGTCGGCTGCTCCCTCCCAGACATCTGTGTACTTCTGTGCCAGACCCCAAGGGGACGGAGAACACCGGGGAGCTGTTTTTTGGAGAA		71	0.00667475	46	TCRBV06-01*01	TCRBV06	TCRBV06-01	1				unresolved		unresolved		TCRBD01,TCRBD02	TCRBD01-01,TCRBD02-01		TCRBJ02-02*01	TCRBJ02	TCRBJ02-02	1				9	8	0	7	3	1	35	43	51	56	59	4	Out	VDJ							4.747e-05
ATCAATTCCCTGGAGCTTGGTGACTCTGCTGTGTATTTCTGTGCCAGCAGCCAAGACGGGAGCTCCTACGAGCAGTACTTCGGGCCG	CASSQDGSSYEQYF	71	0.00667475	42	TCRBV03	TCRBV03	unresolved			TCRBV03-01,TCRBV03-02		TCRBD02-01*02	TCRBD02	TCRBD02-01	2				TCRBJ02-07*01	TCRBJ02	TCRBJ02-07	1				0	0	8	2	0	0	39	-1	56	-1	62	4	In	VDJ							4.747e-05
ATCAATTCCCTGGAGCTTGGTGACTCTGCTGTGTATTTCTGTGCCAGCAGCCAGGGCAGGACCCCCTATGGCTACACCTTCGGTTCG	CASSQGRTPYGYTF	71	0.00667475	42	TCRBV03	TCRBV03	unresolved			TCRBV03-01,TCRBV03-02		unresolved		unresolved		TCRBD01,TCRBD02	TCRBD01-01,TCRBD02-01		TCRBJ01-02*01	TCRBJ01	TCRBJ01-02	1				3	5	1	7	3	4	39	53	58	62	65	8	In	VDJ							4.747e-05
ATCAATTCCCTGGAGCTTGGTGACTCTGCTGTGTATTTCTGTGCCAGCAGCCCTGGGCAGGAGAACTATGGCTACACCTTCGGTTCG	CASSPGQENYGYTF	71	0.00667475	42	TCRBV03	TCRBV03	unresolved			TCRBV03-01,TCRBV03-02		unresolved		unresolved		TCRBD01,TCRBD02	TCRBD01-01,TCRBD02-01		TCRBJ01-02*01	TCRBJ01	TCRBJ01-02	1				4	5	4	4	2	2	39	52	57	61	63	4	In	VDJ							4.747e-05
ATCAATTCCCTGGAGCTTGGTGACTCTGCTGTGTATTTCTGTGCCAGCAGCCTAGCGGGGGGGCCGGATGAGCAGTTCTTCGGGCCA	CASSLAGGPDEQFF	71	0.00667475	42	TCRBV03	TCRBV03	unresolved			TCRBV03-01,TCRBV03-02		TCRBD02-01*01	TCRBD02	TCRBD02-01	1				TCRBJ02-01*01	TCRBJ02	TCRBJ02-01	1				4	0	5	0	4	8	39	-1	52	63	67	9	In	VDJ							4.747e-05
ATTCCCTGGAGCTTGGTGACTCTGCTGTGTATTTCTGTGCCAGCACTACGGACTAGCGGGCCCTACAATGAGCAGTTCTTCGGGCCA		71	0.00667475	46	TCRBV03	TCRBV03	unresolved			TCRBV03-01,TCRBV03-02		TCRBD02-01	TCRBD02	TCRBD02-01				01,02	TCRBJ02-01*01	TCRBJ02	TCRBJ02-01	1				7	4	1	4	1	2	35	45	49	60	61	4	Out	VDJ							4.747e-05
ATTCCCTGGAGCTTGGTGACTCTGCTGTGTATTTCTGTGCCAGCAGCCTACTAGCGGGAGAACACCGGGGAGCTGTTTTTTGGAGAA		71	0.00667475	46	TCRBV03	TCRBV03	unresolved			TCRBV03-01,TCRBV03-02		TCRBD02-01*02	TCRBD02	TCRBD02-01	2				TCRBJ02-02*01	TCRBJ02	TCRBJ02-02	1				4	1	3	3	0	1	35	48	49	-1	59	5	Out	VDJ							4.747e-05
CAATTCCCTGGAGCTTGGTGACTCTGCTGTGTATTTCTGTGCCAGCAGCCAAGATCTGCGGGTGGGACTGAAGCTTTCTTTGGACAA		71	0.00667475	44	TCRBV03	TCRBV03	unresolved			TCRBV03-01,TCRBV03-02		TCRBD02-01	TCRBD02	TCRBD02-01				01,02	TCRBJ01-01*01	TCRBJ01	TCRBJ01-01	1				0	3	7	4	4	5	37	54	57	62	66	8	Out	VDJ							4.747e-05
CCTGGAGCTTGGTGACTCTGCTGTGTATTTCTGTGCCAGCAGCCTATAGACAGGGGGGGAAGGTACACTGAAGCTTTCTTTGGACAA		71	0.00667475	50	TCRBV03	TCRBV03	unresolved			TCRBV03-01,TCRBV03-02		TCRBD01-01*01	TCRBD01	TCRBD01-01	1				TCRBJ01-01*01	TCRBJ01	TCRBJ01-01	1				4	4	2	1	7	3	31	44	48	57	64	8	Out	VDJ							4.747e-05
CTGAAGATCCAGCCCTCAGAACCCAGGGACTCAGCTGTGTACTTCTGTGCCAGCAGTCGTCCTTACGAAAAACTGTTTTTTGGCAGT	CASSRPYEKLFF	71	0.00667475	36	TCRBV12	TCRBV12	unresolved			TCRBV12-03,TCRBV12-04		unresolved		unresolved		TCRBD01,TCRBD02	TCRBD01-01,TCRBD02-01		TCRBJ01-04*01	TCRBJ01	TCRBJ01-04	1				5	7	3	7	0	8	45	57	64	-1	66	5	In	VDJ							4.747e-05
CTGAATGTGAACGCCTTGGAGCTGGACGACTCGGCCCTGTATCTCTGTGCCAGCAGCTCGGGGGCCTACGAGCAGTACTTCGGGCCG	CASSSGAYEQYF	71	0.00667475	36	TCRBV05-04*01	TCRBV05	TCRBV05-04	1				TCRBD02-01*01	TCRBD02	TCRBD02-01	1				TCRBJ02-07*01	TCRBJ02	TCRBJ02-07	1				3	0	8	2	0	2	45	-1	58	-1	64	4	In	VDJ							4.747e-05
CTGCAGCCAGAAGACTCGGCCCTGTATCTCTGTGCCAGCAGCCAAGATTCCACTAGCGGGGTTTACAATGAGCAGTTCTTCGGGCCA	CASSQDSTSGVYNEQFF	71	0.00667475	51	TCRBV04-02*01	TCRBV04	TCRBV04-02	1				TCRBD02-01*01	TCRBD02	TCRBD02-01	1				TCRBJ02-01*01	TCRBJ02	TCRBJ02-01	1				0	4	3	3	2	4	30	47	51	61	63	5	In	VDJ							4.747e-05
CTGGAGCTTGGTGACTCTGCTGTGTATTTCTGTGCCAGCAGGAGGACTAGCGGGGGGCCCAACACCGGGGAGCTGTTTTTTGGAGAA	CASRRTSGGPNTGELFF	71	0.00667475	51	TCRBV03	TCRBV03	unresolved			TCRBV03-01,TCRBV03-02		TCRBD02-01*01	TCRBD02	TCRBD02-01	1				TCRBJ02-02*01	TCRBJ02	TCRBJ02-02	1				6	2	1	1	3	2	30	41	43	57	60	4	In	VDJ							4.747e-05
GATGAATGTGAGCACCTTGGAGCTGGGGGACTCGGCCCTTTATCTTTGCGCCAGCAGGCCCCCGTTTAGACCCAGTACTTCGGGCCA		71	0.00667475	35	TCRBV05-01*01	TCRBV05	TCRBV05-01	1				unresolved		unresolved		TCRBD01,TCRBD02	TCRBD01-01,TCRBD02-01		TCRBJ02-05*01	TCRBJ02	TCRBJ02-05	1				5	0	10	0	8	6	46	-1	57	59	67	6	Out	VDJ							4.747e-05
GTGAGCAACCTGAGCCCTGAAGACAGCAGCATATATCTCTGCAGCGTTGAAGATCAAGGGGCCACCGGGGAGCTGTTTTTTGGAGAA	CSVEDQGATGELFF	71	0.00667475	42	TCRBV29-01*01	TCRBV29	TCRBV29-01	1				TCRBD01-01*01	TCRBD01	TCRBD01-01	1				TCRBJ02-02*01	TCRBJ02	TCRBJ02-02	1				0	3	5	2	1	4	39	53	56	61	62	6	In	VDJ							4.747e-05
TCGGCTGCTCCCTCCCAAACATCTGTGTACTTCTGTGCCAGCAGTGCACCACAGGGGAGACCGTACAATGAGCAGTTCTTCGGGCCA	CASSAPQGRPYNEQFF	71	0.00667475	48	TCRBV06	TCRBV06	unresolved			TCRBV06-02,TCRBV06-03		TCRBD01-01*01	TCRBD01	TCRBD01-01	1				TCRBJ02-01*01	TCRBJ02	TCRBJ02-01	1				5	5	3	2	6	4	33	45	50	57	63	5	In	VDJ							4.747e-05
TGGAGCTTGGTGACTCTGCTGTGTATTTCTGTGCCAGCAGCCAAGATACTACCCGCCCGCCCCACCTACGAGCAGTACTTCGGGCCG		71	0.00667475	52	TCRBV03	TCRBV03	unresolved			TCRBV03-01,TCRBV03-02		TCRBD02-01	TCRBD02	TCRBD02-01				01,02	TCRBJ02-07*01	TCRBJ02	TCRBJ02-07	1				0	1	3	9	13	2	29	46	47	51	64	8	Out	VDJ							4.747e-05
TTGGAGTCGGCTGCTCCCTCCCAAACATCTGTGTACTTCTGTGCCAGCATCAAGGGACAGGGGGAATCACCCCTCCACTTTGGGAAC	CASIKGQGESPLHF	71	0.00667475	42	TCRBV06	TCRBV06	unresolved			TCRBV06-02,TCRBV06-03		TCRBD01-01*01	TCRBD01	TCRBD01-01	1				TCRBJ01-06*01	TCRBJ01	TCRBJ01-06	1				7	4	0	1	2	10	39	49	53	64	66	4	In	VDJ							4.747e-05
AACCTGAGCTCTCTGGAGCTGGGGGACTCAGCTTTGTATTTCTGTGCCAGCAATCCCCTAGGGAGAGGGGAAGCTTTCTTTGGACAA	CASNPLGRGEAFF	70	0.00658074	39	TCRBV09-01	TCRBV09	TCRBV09-01				01,02	TCRBD02-01*02	TCRBD02	TCRBD02-01	2				TCRBJ01-01*01	TCRBJ01	TCRBJ01-01	1				6	8	9	2	4	8	42	52	60	65	69	5	In	VDJ							4.68e-05
AACCTGAGCTCTCTGGAGCTGGGGGACTCAGCTTTGTATTTCTGTGCCAGCAGCGTCCTGGGGCGGGGCGAGCAGTACTTCGGGCCG	CASSVLGRGEQYF	70	0.00658074	39	TCRBV09-01	TCRBV09	TCRBV09-01				01,02	TCRBD02-01*01	TCRBD02	TCRBD02-01	1				TCRBJ02-07*01	TCRBJ02	TCRBJ02-07	1				2	6	7	3	0	6	42	56	62	-1	68	5	In	VDJ							4.68e-05
AATCTTCACATCAATTCCCTGGAGCTTGGTGACTCTGCTGTGTATTTCTGTGCCAGCAGCCATACAAACACCATATATTTTGGAGAG	CASSHTNTIYF	70	0.00658074	33	TCRBV03	TCRBV03	unresolved			TCRBV03-01,TCRBV03-02		unresolved		unresolved		TCRBD01,TCRBD02	TCRBD01-01,TCRBD02-01		TCRBJ01-03*01	TCRBJ01	TCRBJ01-03	1				3	1	3	7	0	6	48	62	63	-1	65	5	In	VDJ							4.68e-05
AATGTGAACGCCTTGGAGCTGGACGACTCGGCCCTGTATCTCTGTGCCAGCCCCCCCCTGAGATGGCACGAGCAGTACTTCGGGCCG	CASPPLRWHEQYF	70	0.00658074	39	TCRBV05-04*01	TCRBV05	TCRBV05-04	1				unresolved		unresolved		TCRBD01,TCRBD02	TCRBD01-01,TCRBD02-01		TCRBJ02-07*01	TCRBJ02	TCRBJ02-07	1				7	13	9	0	0	5	42	51	64	-1	67	5	In	VDJ							4.68e-05
AATTCCCTGGAGCTTGGTGACTCTGCTGTGTATTTCTGTGCCAGCAGCCAAGCCGGGCCCCAGGGAAACACCATATATTTTGGAGAG	CASSQAGPQGNTIYF	70	0.00658074	45	TCRBV03	TCRBV03	unresolved			TCRBV03-01,TCRBV03-02		unresolved		unresolved		TCRBD01,TCRBD02	TCRBD01-01,TCRBD02-01		TCRBJ01-03*01	TCRBJ01	TCRBJ01-03	1				1	2	8	0	5	4	36	52	54	58	63	8	In	VDJ							4.68e-05
AATTCCCTGGAGCTTGGTGACTCTGCTGTGTATTTCTGTGCCAGCAGCCCAGCGACAGGGTTGTCCGGGGAGCTGTTTTTTGGAGAA	CASSPATGLSGELFF	70	0.00658074	45	TCRBV03	TCRBV03	unresolved			TCRBV03-01,TCRBV03-02		TCRBD01-01*01	TCRBD01	TCRBD01-01	1				TCRBJ02-02*01	TCRBJ02	TCRBJ02-02	1				4	4	2	3	4	6	36	49	53	60	64	8	In	VDJ							4.68e-05
ACTCTGACTGTGAGCAACATGAGCCCTGAAGACAGCAGCATATATCTCTGCAGCGTTGGGGGAGGCACTGAAGCTTTCTTTGGACAA	CSVGGGTEAFF	70	0.00658074	33	TCRBV29-01*01	TCRBV29	TCRBV29-01	1				TCRBD02-01*02	TCRBD02	TCRBD02-01	2				TCRBJ01-01*01	TCRBJ01	TCRBJ01-01	1				4	1	9	1	0	4	48	58	59	-1	65	6	In	VDJ							4.68e-05
ATCAATTCCCTGGAGCTTGGTGACTCTGCTGTGTATTTCTGTGCCAGCAGCCAGGGGCAGGGGAATTCACCCCTCCACTTTGGGAAC	CASSQGQGNSPLHF	70	0.00658074	42	TCRBV03	TCRBV03	unresolved			TCRBV03-01,TCRBV03-02		TCRBD01-01*01	TCRBD01	TCRBD01-01	1				TCRBJ01-06*01	TCRBJ01	TCRBJ01-06	1				3	4	4	2	0	7	39	53	57	-1	63	8	In	VDJ							4.68e-05
ATCAATTCCCTGGAGCTTGGTGACTCTGCTGTGTATTTCTGTGCCAGCAGCCTTCAGACTAGCTCAGATACGCAGTATTTTGGCCCA	CASSLQTSSDTQYF	70	0.00658074	42	TCRBV03	TCRBV03	unresolved			TCRBV03-01,TCRBV03-02		TCRBD02-01	TCRBD02	TCRBD02-01				01,02	TCRBJ02-03*01	TCRBJ02	TCRBJ02-03	1				4	4	2	7	1	4	39	52	56	63	64	4	In	VDJ							4.68e-05
ATCCGGTCCACAAAGCTGGAGGACTCAGCCATGTACTTCTGTGCCAGCAGTGAAGTGGCAGCTCACAATGAGCAGTTCTTCGGGCCA	CASSEVAAHNEQFF	70	0.00658074	42	TCRBV02-01*01	TCRBV02	TCRBV02-01	1				unresolved		unresolved		TCRBD01,TCRBD02	TCRBD01-01,TCRBD02-01		TCRBJ02-01*01	TCRBJ02	TCRBJ02-01	1				1	3	4	5	3	5	39	55	58	61	64	5	In	VDJ							4.68e-05
CGGAGTCAGGGGACACAGCACTGTATTTCTGTGCCAGCAGCAAACCGACGACAGGCAGAGGGGAATCAGCCCCAGCATTTTGGTGAT		70	0.00658074	52	TCRBV21-01*01	TCRBV21	TCRBV21-01	1				TCRBD01-01*01	TCRBD01	TCRBD01-01	1				TCRBJ01-05*01	TCRBJ01	TCRBJ01-05	1				2	5	2	4	8	4	29	44	49	55	63	4	Out	VDJ							4.68e-05
CTAGAGTCTGCCATCCCCAACCAGACAGCTCTTTACTTCTGTGCCACCGGTACAGGGGCCGGGGCCAACGTCCTGACTTTCGGGGCC	CATGTGAGANVLTF	70	0.00658074	42	TCRBV24	TCRBV24	unresolved			TCRBV24-01,TCRBV24-or09_02		TCRBD01-01*01	TCRBD01	TCRBD01-01	1				TCRBJ02-06*01	TCRBJ02	TCRBJ02-06	1				9	3	3	2	2	4	39	48	51	58	60	8	In	VDJ							4.68e-05
CTCAGGCTGCTGTCGGCTGCTCCCTCCCAGACATCTGTGTACTTCTGTGCCAGCAGTGACTCGGTTAACATTCAGTACTTCGGCGCC	CASSDSVNIQYF	70	0.00658074	36	TCRBV06-05*01	TCRBV06	TCRBV06-05	1				unresolved		unresolved		TCRBD01,TCRBD02	TCRBD01-01,TCRBD02-01		TCRBJ02-04*01	TCRBJ02	TCRBJ02-04	1				0	0	0	10	2	7	45	-1	62	64	66	6	In	VDJ							4.68e-05
GAGATGAATGTGAGCACCTTGGAGCTGGGGGACTCGGCCCTTTATCTTTGCGCCAGCAGCGAGAGCTACGAGCAGTACTTCGGGCCG	CASSESYEQYF	70	0.00658074	33	TCRBV05-01*01	TCRBV05	TCRBV05-01	1				TCRBD02-01*02	TCRBD02	TCRBD02-01	2				TCRBJ02-07*01	TCRBJ02	TCRBJ02-07	1				4	0	11	2	2	3	48	-1	60	63	65	4	In	VDJ							4.68e-05
GAGTCTGCCAGGCCCTCACATACCTCTCAGTACCTCTGTGCCAGCAGTGAACCTAGCGGGGAAACAGATACGCAGTATTTTGGCCCA	CASSEPSGETDTQYF	70	0.00658074	45	TCRBV25-01*01	TCRBV25	TCRBV25-01	1				TCRBD02-01*01	TCRBD02	TCRBD02-01	1				TCRBJ02-03*01	TCRBJ02	TCRBJ02-03	1				2	1	4	3	2	3	36	51	52	61	63	6	In	VDJ							4.68e-05
TGGAGCTGGGGGACTCAGCTTTGTATTTCTGTGCCAGCAGCGTAGCAAGGGACTAGCGAGATCACAGATACGCAGTATTTTGGCCCA		70	0.00658074	52	TCRBV09-01	TCRBV09	TCRBV09-01				01,02	TCRBD02-01	TCRBD02	TCRBD02-01				01,02	TCRBJ02-03*01	TCRBJ02	TCRBJ02-03	1				0	3	0	6	4	2	29	45	48	58	62	4	Out	VDJ							4.68e-05
AACCTGAGCTCTCTGGAGCTGGGGGACTCAGCTTTGTATTTCTGTGCCAGCAGCGTAGTAGGCGGGGCGGAGCAGTACTTCGGGCCG	CASSVVGGAEQYF	69	0.00648673	39	TCRBV09-01	TCRBV09	TCRBV09-01				01,02	TCRBD02-01*01	TCRBD02	TCRBD02-01	1				TCRBJ02-07*01	TCRBJ02	TCRBJ02-07	1				0	3	7	3	2	7	42	58	61	67	69	4	In	VDJ							4.614e-05
AATTCCCTGGAGCTTGGTGACTCTGCTGTGTATTTCTGTGCCAGCAGCCAATCCGACGGTTTTAATGAAAAACTGTTTTTTGGCAGT	CASSQSDGFNEKLFF	69	0.00648673	45	TCRBV03	TCRBV03	unresolved			TCRBV03-01,TCRBV03-02		unresolved		unresolved		TCRBD01,TCRBD02	TCRBD01-01,TCRBD02-01		TCRBJ01-04*01	TCRBJ01	TCRBJ01-04	1				2	3	2	7	5	4	36	51	54	57	62	8	In	VDJ							4.614e-05
AATTCCCTGGAGCTTGGTGACTCTGCTGTGTATTTCTGTGCCAGCAGCCCCCGGACGGGGGCAAGGGACGAGCAGTACTTCGGGCCG	CASSPRTGARDEQYF	69	0.00648673	45	TCRBV03	TCRBV03	unresolved			TCRBV03-01,TCRBV03-02		unresolved		unresolved		TCRBD01,TCRBD02	TCRBD01-01,TCRBD02-01		TCRBJ02-07*01	TCRBJ02	TCRBJ02-07	1				4	7	6	0	5	5	36	49	56	62	67	4	In	VDJ							4.614e-05
CATCAATTCCCTGGAGCTTGGTGACTCTGCTGTGTATTTCTGTGCCAGCCCTCACGGGGGGGCAATCAGCCCCAGCATTTTGGTGAT		69	0.00648673	41	TCRBV03	TCRBV03	unresolved			TCRBV03-01,TCRBV03-02		TCRBD02-01*01	TCRBD02	TCRBD02-01	1				TCRBJ01-05*01	TCRBJ01	TCRBJ01-05	1				8	5	8	1	0	2	40	49	54	-1	61	4	Out	VDJ							4.614e-05
CTGGAGCTTGGTGACTCTGCTGTGTATTTCTGTGCCAGCAGCCATGGGTATCAGGGGATCTCCTACAATGAGCAGTTCTTCGGGCCA	CASSHGYQGISYNEQFF	69	0.00648673	51	TCRBV03	TCRBV03	unresolved			TCRBV03-01,TCRBV03-02		TCRBD01-01*01	TCRBD01	TCRBD01-01	1				TCRBJ02-01*01	TCRBJ02	TCRBJ02-01	1				3	7	4	2	2	0	30	44	51	57	59	5	In	VDJ							4.614e-05
GAGCTTGGTGACTCTGCTGTGTATTTCTGTGCCAGCAGCCAAGACTTCGGTCGACTATACTCCTACAATGAGCAGTTCTTCGGGCCA	CASSQDFGRLYSYNEQFF	69	0.00648673	54	TCRBV03	TCRBV03	unresolved			TCRBV03-01,TCRBV03-02		TCRBD02-01	TCRBD02	TCRBD02-01				01,02	TCRBJ02-01*01	TCRBJ02	TCRBJ02-01	1				0	8	2	9	2	0	27	44	52	57	59	4	In	VDJ							4.614e-05
GAGCTTGGTGACTCTGCTGTGTATTTCTGTGCCAGCAGCCAAGTTCGTCGACAGGGGCCATTCAAGGGGACCCAGTACTTCGGGCCA	CASSQVRRQGPFKGTQYF	69	0.00648673	54	TCRBV03	TCRBV03	unresolved			TCRBV03-01,TCRBV03-02		TCRBD01-01*01	TCRBD01	TCRBD01-01	1				TCRBJ02-05*01	TCRBJ02	TCRBJ02-05	1				1	6	2	2	11	7	27	43	49	57	68	8	In	VDJ							4.614e-05
GAGCTTGGTGACTCTGCTGTGTATTTCTGTGCCAGCAGCCAGGTCGACAGGGGGCCTCCTTTCTACAATGAGCAGTTCTTCGGGCCA	CASSQVDRGPPFYNEQFF	69	0.00648673	54	TCRBV03	TCRBV03	unresolved			TCRBV03-01,TCRBV03-02		TCRBD01-01*01	TCRBD01	TCRBD01-01	1				TCRBJ02-01*01	TCRBJ02	TCRBJ02-01	1				3	4	2	0	7	3	27	41	45	55	62	4	In	VDJ							4.614e-05
TCCCTGGAGCTTGGTGACTCTGCTGTGTATTTCTGTGCCAGCAGCCAACAGGGACAGTCCTATAATTCACCCCTCCACTTTGGGAAC	CASSQQGQSYNSPLHF	69	0.00648673	48	TCRBV03	TCRBV03	unresolved			TCRBV03-01,TCRBV03-02		TCRBD01-01*01	TCRBD01	TCRBD01-01	1				TCRBJ01-06*01	TCRBJ01	TCRBJ01-06	1				2	2	0	5	0	1	33	48	50	-1	57	6	In	VDJ							4.614e-05
TCCCTGGAGCTTGGTGACTCTGCTGTGTATTTCTGTGCCAGCAGCCAACCCCATCTCGTGAGGGGTGAAAAACTGTTTTTTGGCAGT	CASSQPHLVRGEKLFF	69	0.00648673	48	TCRBV03	TCRBV03	unresolved			TCRBV03-01,TCRBV03-02		unresolved		unresolved		TCRBD01,TCRBD02	TCRBD01-01,TCRBD02-01		TCRBJ01-04*01	TCRBJ01	TCRBJ01-04	1				2	12	5	2	0	7	33	48	60	-1	65	5	In	VDJ							4.614e-05
AATTCCCTGGAGCTTGGTGACTCTGCTGTGTATTTCTGTGCCAGCAGCCAATCGACAGGCAACAATCAGCCCCAGCATTTTGGTGAT	CASSQSTGNNQPQHF	68	0.00639272	45	TCRBV03	TCRBV03	unresolved			TCRBV03-01,TCRBV03-02		TCRBD01-01*01	TCRBD01	TCRBD01-01	1				TCRBJ01-05*01	TCRBJ01	TCRBJ01-05	1				2	2	2	4	3	3	36	51	53	59	62	4	In	VDJ							4.547e-05
AATTCCCTGGAGCTTGGTGACTCTGCTGTGTATTTCTGTGCCAGCAGCGCAGGGGTCGGTTATAATTCACCCCTCCACTTTGGGAAC	CASSAGVGYNSPLHF	68	0.00639272	45	TCRBV03	TCRBV03	unresolved			TCRBV03-01,TCRBV03-02		TCRBD01-01*01	TCRBD01	TCRBD01-01	1				TCRBJ01-06*01	TCRBJ01	TCRBJ01-06	1				5	1	4	2	5	4	36	48	49	55	60	4	In	VDJ							4.547e-05
ACGTTGGCGTCTGCTGTACCCTCTCAGACATCTGTGTACTTCTGTGCCAGCAGTGACGACAGTAATCAGCCCCAGCATTTTGGTGAT	CASSDDSNQPQHF	68	0.00639272	39	TCRBV06-04	TCRBV06	TCRBV06-04				01,02	TCRBD01-01*01	TCRBD01	TCRBD01-01	1				TCRBJ01-05*01	TCRBJ01	TCRBJ01-05	1				2	0	2	5	1	4	42	-1	57	62	63	5	In	VDJ							4.547e-05
ACTCTGAAGATCCGGTCCACAAAGCTGGAGGACTCAGCCATGTACTTCTGTGCCAGCAGTGAAGAAAACACCATATATTTTGGAGAG	CASSEENTIYF	68	0.00639272	33	TCRBV02-01*01	TCRBV02	TCRBV02-01	1				unresolved		unresolved					TCRBJ01-03*01	TCRBJ01	TCRBJ01-03	1				1	0	0	0	1	6	48	-1	-1	64	65	8	In	VJ							4.547e-05
AGCACCTTGGAGCTGGGGGACTCGGCCCTTTATCTTTGCGCCAGCAGCTCCGGGACTCCAACTAATGAAAAACTGTTTTTTGGCAGT	CASSSGTPTNEKLFF	68	0.00639272	45	TCRBV05-01*01	TCRBV05	TCRBV05-01	1				TCRBD02-01	TCRBD02	TCRBD02-01				01,02	TCRBJ01-04*01	TCRBJ01	TCRBJ01-04	1				3	2	0	10	1	0	36	49	51	57	58	5	In	VDJ							4.547e-05
AGGCTGGAGTCGGCTGCTCCCTCCCAGACATCTGTGTACTTCTGTGCCACGCGCCCGGGGGCGAACACTGAAGCTTTCTTTGGACAA	CATRPGANTEAFF	68	0.00639272	39	TCRBV06-01*01	TCRBV06	TCRBV06-01	1				unresolved		unresolved		TCRBD01,TCRBD02	TCRBD01-01,TCRBD02-01		TCRBJ01-01*01	TCRBJ01	TCRBJ01-01	1				10	7	6	0	0	1	42	49	56	-1	62	5	In	VDJ							4.547e-05
AGTGCCCATCCTGAAGACAGCAGCTTCTACATCTGCAGTGCTAGTGCGGGGAGGGACTCTGGGGCCAACGTCCTGACTTTCGGGGCC	CSASAGRDSGANVLTF	68	0.00639272	48	TCRBV20	TCRBV20	unresolved			TCRBV20-01,TCRBV20-or09_02		TCRBD02-01*02	TCRBD02	TCRBD02-01	2				TCRBJ02-06*01	TCRBJ02	TCRBJ02-06	1				3	4	9	0	1	0	33	44	48	55	56	5	In	VDJ							4.547e-05
CACACCCTGCAGCCAGAAGACTCGGCCCTGTATCTCTGCGCCAGCAGCCAAGTAATCGGGGAGGGCTATGGCTACACCTTCGGTTCG	CASSQVIGEGYGYTF	68	0.00639272	45	TCRBV04-03*01	TCRBV04	TCRBV04-03	1				TCRBD02-01*02	TCRBD02	TCRBD02-01	2				TCRBJ01-02*01	TCRBJ01	TCRBJ01-02	1				1	6	9	0	0	4	36	52	58	-1	65	5	In	VDJ							4.547e-05
CACATCAATTCCCTGGAGCTTGGTGACTCTGCTGTGTATTTCTGTGCCAGCAGCCACGGTAGCACAGATACGCAGTATTTTGGCCCA	CASSHGSTDTQYF	68	0.00639272	39	TCRBV03	TCRBV03	unresolved			TCRBV03-01,TCRBV03-02		TCRBD02-01	TCRBD02	TCRBD02-01				01,02	TCRBJ02-03*01	TCRBJ02	TCRBJ02-03	1				3	0	8	5	1	0	42	-1	56	59	60	6	In	VDJ							4.547e-05
CACATCAATTCCCTGGAGCTTGGTGACTCTGCTGTGTATTTCTGTGCCAGCAGTCAGCAGGGGACAGATACGCAGTATTTTGGCCCA	CASSQQGTDTQYF	68	0.00639272	39	TCRBV03	TCRBV03	unresolved			TCRBV03-01,TCRBV03-02		TCRBD01-01*01	TCRBD01	TCRBD01-01	1				TCRBJ02-03*01	TCRBJ02	TCRBJ02-03	1				6	4	4	2	0	3	42	53	57	-1	63	6	In	VDJ							4.547e-05
CTGACTGTGAGCAACATGAGCCCTGAAGACAGCAGCATATATCTCTGCAGCGTTGAAGACGAAGGGACTGAAGCTTTCTTTGGACAA	CSVEDEGTEAFF	68	0.00639272	36	TCRBV29-01*01	TCRBV29	TCRBV29-01	1				unresolved		unresolved		TCRBD01,TCRBD02	TCRBD01-01,TCRBD02-01		TCRBJ01-01*01	TCRBJ01	TCRBJ01-01	1				0	3	5	3	0	5	45	59	62	-1	66	5	In	VDJ							4.547e-05
GGAGATCCAGTCCACGGAGTCAGGGGACACAGCACTGTATTTCTGTGCCTGGCGGGGGTACGGAATCAGCCCCAGCATTTTGGTGAT		68	0.00639272	38	TCRBV21-01*01	TCRBV21	TCRBV21-01	1				TCRBD02-01*01	TCRBD02	TCRBD02-01	1				TCRBJ01-05*01	TCRBJ01	TCRBJ01-05	1				11	2	7	2	5	4	43	49	51	58	63	5	Out	VDJ							4.547e-05
GTCGGCTGCTCCCTCCCAGACATCTGTGTACTTCTGTGCCAGCAGTTACTCGGGGCAGGGCGTAATGAAAAACTGTTTTTTGGCAGT		68	0.00639272	47	TCRBV06-05*01	TCRBV06	TCRBV06-05	1				TCRBD01-01*01	TCRBD01	TCRBD01-01	1				TCRBJ01-04*01	TCRBJ01	TCRBJ01-04	1				0	4	4	3	2	4	34	51	55	60	62	4	Out	VDJ							4.547e-05
GTGAACGCCTTGTTGCTGGGGGACTCGGCCCTGTATCTCTGTGCCAGCAGCTTAGCCATCCCGGATTCACCCCTCCACTTTGGGAAC	CASSLAIPDSPLHF	68	0.00639272	42	TCRBV05-05*01	TCRBV05	TCRBV05-05	1				TCRBD02-01	TCRBD02	TCRBD02-01				01,02	TCRBJ01-06*01	TCRBJ01	TCRBJ01-06	1				2	0	6	7	8	8	39	-1	53	56	64	4	In	VDJ							4.547e-05
TCCCTGGAGCTTGGTGACTCTGCTGTGTATTTCTGTGCCAGCAGCCAAGAGAGCGGGAGCTCCTACAATGAGCAGTTCTTCGGGCCA	CASSQESGSSYNEQFF	68	0.00639272	48	TCRBV03	TCRBV03	unresolved			TCRBV03-01,TCRBV03-02		TCRBD02-01*02	TCRBD02	TCRBD02-01	2				TCRBJ02-01*01	TCRBJ02	TCRBJ02-01	1				0	1	6	2	0	0	33	50	51	-1	59	7	In	VDJ							4.547e-05
TCCTGCTGGGGTTGGAGTCGGCTGCTCCCTCCCAAACATCTGTGTACTTCTGTGCCAGCAGGCCGGGTCAGGAACGGGTTTGGAGAG		68	0.00639272	31	TCRBV06	TCRBV06	unresolved			TCRBV06-02,TCRBV06-03		unresolved		unresolved		TCRBD01,TCRBD02	TCRBD01-01,TCRBD02-01		TCRBJ01-03*01	TCRBJ01	TCRBJ01-03	1				6	7	4	4	6	19	50	61	68	72	78	6	Out	VDJ							4.547e-05
TCGGCTGCTCCCTCCCAGACATCTGTGTACTTCTGTGCCAGCAGGACTTCGTTGGTAAGGGTTGGTGAAAAACTGTTTTTTGGCAGT	CASRTSLVRVGEKLFF	68	0.00639272	48	TCRBV06	TCRBV06	unresolved			TCRBV06-01,TCRBV06-05		unresolved		unresolved		TCRBD01,TCRBD02	TCRBD01-01,TCRBD02-01		TCRBJ01-04*01	TCRBJ01	TCRBJ01-04	1				6	13	5	3	4	7	33	44	57	61	65	4	In	VDJ							4.547e-05
AACCTGAGCTCTCTGGAGCTGGGGGACTCAGCTTTGTATTTCTGTGCCAGCAGCTTCGGAAGGAACACTGAAGCTTTCTTTGGACAA	CASSFGRNTEAFF	67	0.00629871	39	TCRBV09-01	TCRBV09	TCRBV09-01				01,02	unresolved		unresolved		TCRBD01,TCRBD02	TCRBD01-01,TCRBD02-01		TCRBJ01-01*01	TCRBJ01	TCRBJ01-01	1				4	3	1	8	2	1	42	54	57	60	62	4	In	VDJ							4.48e-05
AAGATCCAGCCCTCAGAACCCAGGGACTCAGCTGTGTACTTCTGTGCCAGCAGTCTGACTTGGGACTATGGCTACACCTTCGGTTCG	CASSLTWDYGYTF	67	0.00629871	39	TCRBV12	TCRBV12	unresolved			TCRBV12-03,TCRBV12-04		TCRBD02-01	TCRBD02	TCRBD02-01				01,02	TCRBJ01-02*01	TCRBJ01	TCRBJ01-02	1				5	2	2	10	4	3	42	54	56	60	64	5	In	VDJ							4.48e-05
AATGTGAACGCCTTGTTGCTGGGGGACTCGGCCCTCTATCTCTGTGCCAGCAGCCTGGGAAGATTCAATGAGCAGTTCTTCGGGCCA	CASSLGRFNEQFF	67	0.00629871	39	TCRBV05-06*01	TCRBV05	TCRBV05-06	1				unresolved		unresolved		TCRBD01,TCRBD02	TCRBD01-01,TCRBD02-01		TCRBJ02-01*01	TCRBJ02	TCRBJ02-01	1				0	0	2	8	5	6	42	-1	58	60	65	5	In	VDJ							4.48e-05
AATTCCCTGGAGCTTGGTGACTCTGCTGTGTATTTCTGTGCCAGCAGCCAAGATGAGGTTGTAAACACTGAAGCTTTCTTTGGACAA	CASSQDEVVNTEAFF	67	0.00629871	45	TCRBV03	TCRBV03	unresolved			TCRBV03-01,TCRBV03-02		TCRBD02-01*02	TCRBD02	TCRBD02-01	2				TCRBJ01-01*01	TCRBJ01	TCRBJ01-01	1				0	1	11	1	5	2	36	53	54	58	63	4	In	VDJ							4.48e-05
AATTCCCTGGAGCTTGGTGACTCTGCTGTGTATTTCTGTGCCAGCAGCCAAGGACAGTATAGCAATCAGCCCCAGCATTTTGGTGAT	CASSQGQYSNQPQHF	67	0.00629871	45	TCRBV03	TCRBV03	unresolved			TCRBV03-01,TCRBV03-02		TCRBD01-01*01	TCRBD01	TCRBD01-01	1				TCRBJ01-05*01	TCRBJ01	TCRBJ01-05	1				1	0	2	5	2	0	36	-1	52	57	59	7	In	VDJ							4.48e-05
ATCAATTCCCTGGAGCTTGGTGACTCTGCTGTGTATTTCTGTGCCAGCAGCCAAGAGATGTTGAACACTGAAGCTTTCTTTGGACAA	CASSQEMLNTEAFF	67	0.00629871	42	TCRBV03	TCRBV03	unresolved			TCRBV03-01,TCRBV03-02		unresolved		unresolved		TCRBD01,TCRBD02	TCRBD01-01,TCRBD02-01		TCRBJ01-01*01	TCRBJ01	TCRBJ01-01	1				0	0	2	8	3	0	39	-1	56	58	61	7	In	VDJ							4.48e-05
ATCAATTCCCTGGAGCTTGGTGACTCTGCTGTGTATTTCTGTGCCAGCAGCCTATACGGGGAAACCGGGGAGCTGTTTTTTGGAGAA	CASSLYGETGELFF	67	0.00629871	42	TCRBV03	TCRBV03	unresolved			TCRBV03-01,TCRBV03-02		TCRBD02-01*01	TCRBD02	TCRBD02-01	1				TCRBJ02-02*01	TCRBJ02	TCRBJ02-02	1				4	4	8	3	2	5	39	52	56	61	63	7	In	VDJ							4.48e-05
CAACCAGACAGCTCTTTACTTCTGTGCCACCAGTGACCCTTACCGGGACAGGGCCCCTCAGCTAACTATGGCTACACCTTCGGTTCG		67	0.00629871	59	TCRBV24	TCRBV24	unresolved			TCRBV24-01,TCRBV24-or09_02		TCRBD01-01*01	TCRBD01	TCRBD01-01	1				TCRBJ01-02*01	TCRBJ01	TCRBJ01-02	1				4	8	0	3	8	0	22	36	44	53	61	6	Out	VDJ							4.48e-05
CACAGAGCGGGGGGACTCAGCCGTGTATCTCTGTGCCAGCAGCTCGCCGGGACAGGGTGTTGTAATTCACCCCTCCACTTTGGGAAC		67	0.00629871	50	TCRBV07-03*01	TCRBV07	TCRBV07-03	1				TCRBD01-01*01	TCRBD01	TCRBD01-01	1				TCRBJ01-06*01	TCRBJ01	TCRBJ01-06	1				4	4	0	3	5	6	31	44	48	57	62	6	Out	VDJ							4.48e-05
CACATCAATTCCCTGGAGCTTGGTGACTCTGCTGTGTATTTCTGTGCCAGCAGCCGGGCCGGGATCCACGAGCAGTACTTCGGGCCG	CASSRAGIHEQYF	67	0.00629871	39	TCRBV03	TCRBV03	unresolved			TCRBV03-01,TCRBV03-02		TCRBD02-01*02	TCRBD02	TCRBD02-01	2				TCRBJ02-07*01	TCRBJ02	TCRBJ02-07	1				4	4	8	3	3	5	42	55	59	64	67	7	In	VDJ							4.48e-05
CACATCAATTCCCTGGAGCTTGGTGACTCTGCTGTGTATTTCTGTGCCAGCAGCCGTGTGGGGAACACTGAAGCTTTCTTTGGACAA	CASSRVGNTEAFF	67	0.00629871	39	TCRBV03	TCRBV03	unresolved			TCRBV03-01,TCRBV03-02		unresolved		unresolved		TCRBD01,TCRBD02	TCRBD01-01,TCRBD02-01		TCRBJ01-01*01	TCRBJ01	TCRBJ01-01	1				4	4	0	9	0	1	42	55	59	-1	62	4	In	VDJ							4.48e-05
CTAGAGTCTGCCATCCCCAACCAGACAGCTCTTTACTTCTGTGCCACCAGTGACCCGGGTTTTAATGAAAAACTGTTTTTTGGCAGT	CATSDPGFNEKLFF	67	0.00629871	42	TCRBV24	TCRBV24	unresolved			TCRBV24-01,TCRBV24-or09_02		TCRBD02-01	TCRBD02	TCRBD02-01				01,02	TCRBJ01-04*01	TCRBJ01	TCRBJ01-04	1				4	2	8	4	3	4	39	53	55	59	62	7	In	VDJ							4.48e-05
CTGAAGATCCGGTCCACAAAGCTGGAGGACTCAGCCATGTACTTCTGTGCCAGCAGGGCGGATAGGACTGAAGCTTTCTTTGGACAA	CASRADRTEAFF	67	0.00629871	36	TCRBV02-01*01	TCRBV02	TCRBV02-01	1				TCRBD02-01	TCRBD02	TCRBD02-01				01,02	TCRBJ01-01*01	TCRBJ01	TCRBJ01-01	1				6	1	7	5	5	5	45	56	57	61	66	5	In	VDJ							4.48e-05
CTTGGTGACTCTGCTGTGTATTTCTGTGCCAGCAGCCCAGGGCTAGCATAGCCAGGTACCCAGTACAATGAGCAGTTCTTCGGGCCA	CASSPGLA*PGTQYNEQFF	67	0.00629871	57	TCRBV03	TCRBV03	unresolved			TCRBV03-01,TCRBV03-02		unresolved		unresolved		TCRBD01,TCRBD02	TCRBD01-01,TCRBD02-01		TCRBJ02-01*01	TCRBJ02	TCRBJ02-01	1				4	0	4	3	21	4	24	-1	37	42	63	4	Stop	VDJ							4.48e-05
GAGTCTGCCAGGCCCTCACATACCTCTCAGTACCTCTGTGCCAGCAGTGAGACGACAGGGGGAAGGAACACCATATATTTTGGAGAG	CASSETTGGRNTIYF	67	0.00629871	45	TCRBV25-01*01	TCRBV25	TCRBV25-01	1				TCRBD01-01*01	TCRBD01	TCRBD01-01	1				TCRBJ01-03*01	TCRBJ01	TCRBJ01-03	1				3	3	2	1	4	7	36	50	53	62	66	7	In	VDJ							4.48e-05
GCCTTGTTGCTGGGGGACTCGGCCCTCTATCTCTGTGCCAGCAGCTCCGACAGGAACCAGAAGTACAATGAGCAGTTCTTCGGGCCA	CASSSDRNQKYNEQFF	67	0.00629871	48	TCRBV05-06*01	TCRBV05	TCRBV05-06	1				TCRBD01-01*01	TCRBD01	TCRBD01-01	1				TCRBJ02-01*01	TCRBJ02	TCRBJ02-01	1				3	2	2	4	9	4	33	46	48	54	63	5	In	VDJ							4.48e-05
GCGTCTGCTGTACCCTCTCAGACATCTGTGTACTTCTGTGCCAGCAGTGAAGCGACAGGGGCTGGGAATGAGCAGTTCTTCGGGCCA	CASSEATGAGNEQFF	67	0.00629871	45	TCRBV06-04	TCRBV06	TCRBV06-04				01,02	TCRBD01-01*01	TCRBD01	TCRBD01-01	1				TCRBJ02-01*01	TCRBJ02	TCRBJ02-01	1				3	3	2	2	5	7	36	50	53	61	66	5	In	VDJ							4.48e-05
GGAGTCAGCTACCCGCTCCCAGACATCTGTGTATTTCTGCGCCAGCAGTGGACTAGGACAGGGGTACGGGGCTACACCTTCGGTTCG		67	0.00629871	44	TCRBV10-02*01	TCRBV10	TCRBV10-02	1				TCRBD01-01*01	TCRBD01	TCRBD01-01	1				TCRBJ01-02*01	TCRBJ01	TCRBJ01-02	1				4	5	1	2	5	8	37	50	55	64	69	5	Out	VDJ							4.48e-05
GTGAACGCCTTGGAGCTGGACGACTCGGCCCTGTATCTCTGTGCCAGCAGCTTGGCGGCAACTAATGAAAAACTGTTTTTTGGCAGT	CASSLAATNEKLFF	67	0.00629871	42	TCRBV05-04*01	TCRBV05	TCRBV05-04	1				TCRBD02-01	TCRBD02	TCRBD02-01				01,02	TCRBJ01-04*01	TCRBJ01	TCRBJ01-04	1				0	0	8	5	0	0	39	-1	55	-1	58	4	In	VDJ							4.48e-05
GTGAACGCCTTGTTGCTGGGGGACTCGGCCCTGTATCTCTGTGCCAGCAGCTTGAGGGGTCGGGCCTACGAGCAGTACTTCGGGCCG	CASSLRGRAYEQYF	67	0.00629871	42	TCRBV05-05*01	TCRBV05	TCRBV05-05	1				TCRBD01-01*01	TCRBD01	TCRBD01-01	1				TCRBJ02-07*01	TCRBJ02	TCRBJ02-07	1				1	0	5	2	5	2	39	-1	54	59	64	5	In	VDJ							4.48e-05
GTGACCAGTGCCCATCCTGAAGACAGCAGCTTCTACATCTGCAGTGCTAGAGATGTGCGGGTAAACACTGAAGCTTTCTTTGGACAA	CSARDVRVNTEAFF	67	0.00629871	42	TCRBV20	TCRBV20	unresolved			TCRBV20-01,TCRBV20-or09_02		TCRBD02-01	TCRBD02	TCRBD02-01				01,02	TCRBJ01-01*01	TCRBJ01	TCRBJ01-01	1				0	3	7	4	2	2	39	53	56	61	63	5	In	VDJ							4.48e-05
GTGAGCAACATGAGCCCTGAAGACAGCAGCATATATCTCTGCAGCGCTCCCCCGGGGAGCGGTGCAGATACGCAGTATTTTGGCCCA	CSAPPGSGADTQYF	67	0.00629871	42	TCRBV29-01*01	TCRBV29	TCRBV29-01	1				TCRBD02-01	TCRBD02	TCRBD02-01				01,02	TCRBJ02-03*01	TCRBJ02	TCRBJ02-03	1				7	11	6	5	2	4	39	46	57	62	64	5	In	VDJ							4.48e-05
TCCCTAGAGTCTGCCATCCCCAACCAGACAGCTCTTTACTTCTGTGCCACCAAAACAGAGGAGAACACTGAAGCTTTCTTTGGACAA	CATKTEENTEAFF	67	0.00629871	39	TCRBV24	TCRBV24	unresolved			TCRBV24-01,TCRBV24-or09_02		unresolved		unresolved		TCRBD01,TCRBD02	TCRBD01-01,TCRBD02-01		TCRBJ01-01*01	TCRBJ01	TCRBJ01-01	1				8	2	3	5	4	1	42	52	54	58	62	5	In	VDJ							4.48e-05
TCCCTGGAGCTTGGTGACTCTGCTGTGTATTTCTGTGCCAGCAGCCAACTTACCGGGGGGGCGGGGGAAGAGCAGTTCTTCGGGCCA	CASSQLTGGAGEEQFF	67	0.00629871	48	TCRBV03	TCRBV03	unresolved			TCRBV03-01,TCRBV03-02		TCRBD02-01*01	TCRBD02	TCRBD02-01	1				TCRBJ02-01*01	TCRBJ02	TCRBJ02-01	1				2	5	8	0	8	10	33	48	53	61	69	7	In	VDJ							4.48e-05
TCCCTGGAGCTTGGTGACTCTGCTGTGTATTTCTGTGCCAGCAGCCAAGGGAGGGTCCCAGGGAACTATGGCTACACCTTCGGTTCG	CASSQGRVPGNYGYTF	67	0.00629871	48	TCRBV03	TCRBV03	unresolved			TCRBV03-01,TCRBV03-02		TCRBD02-01*02	TCRBD02	TCRBD02-01	2				TCRBJ01-02*01	TCRBJ01	TCRBJ01-02	1				1	0	10	0	8	2	33	-1	49	55	63	7	In	VDJ							4.48e-05
TCCCTGGAGCTTGGTGACTCTGCTGTGTATTTCTGTGCCAGCAGCGTCAGCGGGTACGCCGGAGGAGATACGCAGTATTTTGGCCCA	CASSVSGYAGGDTQYF	67	0.00629871	48	TCRBV03	TCRBV03	unresolved			TCRBV03-01,TCRBV03-02		TCRBD02-01	TCRBD02	TCRBD02-01				01,02	TCRBJ02-03*01	TCRBJ02	TCRBJ02-03	1				5	3	6	4	11	5	33	45	48	54	65	7	In	VDJ							4.48e-05
TCCGCCAGCACCAACCAGACATCTATGTACCTCTGTGCCAGCAGTTTCCTAGGACAGGACCGCACTGAAAAACTGTTTTTTGGCAGT	CASSFLGQDRTEKLFF	67	0.00629871	48	TCRBV28-01*01	TCRBV28	TCRBV28-01	1				TCRBD01-01*01	TCRBD01	TCRBD01-01	1				TCRBJ01-04*01	TCRBJ01	TCRBJ01-04	1				3	4	1	4	7	7	33	47	51	58	65	5	In	VDJ							4.48e-05
AACCTGAGCTCTCTGGAGCTGGGGGACTCAGCTTTGTATTTCTGTGCCAGCAGCGTATTAGGTAGAGCTGAAGCTTTCTTTGGACAA	CASSVLGRAEAFF	66	0.0062047	39	TCRBV09-01	TCRBV09	TCRBV09-01				01,02	unresolved		unresolved		TCRBD01,TCRBD02	TCRBD01-01,TCRBD02-01		TCRBJ01-01*01	TCRBJ01	TCRBJ01-01	1				1	2	5	4	5	6	42	57	59	62	67	4	In	VDJ							4.413e-05
AATTCCCTGGAGCTTGGTGACTCTGCTGTGTATTTCTGTGCCAGCAGCCAAGCGGACAGGAGCTCCTACGAGCAGTACTTCGGGCCG	CASSQADRSSYEQYF	66	0.0062047	45	TCRBV03	TCRBV03	unresolved			TCRBV03-01,TCRBV03-02		TCRBD01-01*01	TCRBD01	TCRBD01-01	1				TCRBJ02-07*01	TCRBJ02	TCRBJ02-07	1				1	1	1	4	2	0	36	52	53	60	62	4	In	VDJ							4.413e-05
AATTCCCTGGAGCTTGGTGACTCTGCTGTGTATTTCTGTGCCAGCAGCCCAATAGGGTCTAGCGGCCATGAGCAGTTCTTCGGGCCA	CASSPIGSSGHEQFF	66	0.0062047	45	TCRBV03	TCRBV03	unresolved			TCRBV03-01,TCRBV03-02		TCRBD02-01	TCRBD02	TCRBD02-01				01,02	TCRBJ02-01*01	TCRBJ02	TCRBJ02-01	1				4	9	4	5	2	8	36	49	58	65	67	6	In	VDJ							4.413e-05
AATTCCCTGGAGCTTGGTGACTCTGCTGTGTATTTCTGTGCCAGCAGCCCTCGACAGGGCCTAACGGGTGAAGCTTTCTTTGGACAA	CASSPRQGLTGEAFF	66	0.0062047	45	TCRBV03	TCRBV03	unresolved			TCRBV03-01,TCRBV03-02		TCRBD01-01*01	TCRBD01	TCRBD01-01	1				TCRBJ01-01*01	TCRBJ01	TCRBJ01-01	1				4	3	2	3	9	7	36	49	52	59	68	4	In	VDJ							4.413e-05
ATCAATTCCCTGGAGCTTGGTGACTCTGCTGTGTATTTCTGTGCCAGCAGCCTTGAGACACTGTACGGGGAGCTGTTTTTTGGAGAA	CASSLETLYGELFF	66	0.0062047	42	TCRBV03	TCRBV03	unresolved			TCRBV03-01,TCRBV03-02		TCRBD01-01*01	TCRBD01	TCRBD01-01	1				TCRBJ02-02*01	TCRBJ02	TCRBJ02-02	1				4	4	2	6	5	7	39	52	56	60	65	4	In	VDJ							4.413e-05
ATCAATTCCCTGGAGCTTGGTGACTCTGCTGTGTATTTCTGTGCCAGCGGCGGGGGCACCCGCACAGATACGCAGTATTTTGGCCCA	CASGGGTRTDTQYF	66	0.0062047	42	TCRBV03	TCRBV03	unresolved			TCRBV03-01,TCRBV03-02		TCRBD02-01*01	TCRBD02	TCRBD02-01	1				TCRBJ02-03*01	TCRBJ02	TCRBJ02-03	1				8	1	7	2	5	1	39	48	49	56	61	4	In	VDJ							4.413e-05
ATCCCCAACCAGACAGCTCTTTACTTCTGTGCCACCAGTGATTCTAGGGAGACAGGGGGCTGGAACACTGAAGCTTTCTTTGGACAA	CATSDSRETGGWNTEAFF	66	0.0062047	54	TCRBV24	TCRBV24	unresolved			TCRBV24-01,TCRBV24-or09_02		TCRBD01-01*01	TCRBD01	TCRBD01-01	1				TCRBJ01-01*01	TCRBJ01	TCRBJ01-01	1				2	7	2	0	2	1	27	43	50	60	62	5	In	VDJ							4.413e-05
CTGAAGATCCGGTCCACAAAGCTGGAGGACTCAGCCATGTACTTCTGTGCCAGCAGTGTTCGGGACTACGAGCAGTACTTCGGGCCG	CASSVRDYEQYF	66	0.0062047	36	TCRBV02-01*01	TCRBV02	TCRBV02-01	1				TCRBD02-01*02	TCRBD02	TCRBD02-01	2				TCRBJ02-07*01	TCRBJ02	TCRBJ02-07	1				4	2	8	3	0	3	45	58	60	-1	65	6	In	VDJ							4.413e-05
GAGTCCGCCAGCACCAACCAGACATCTATGTACCTCTGTGCCAGCAGGACAGGGGTCCGGGAGGTTGCTGAAGCTTTCTTTGGACAA	CASRTGVREVAEAFF	66	0.0062047	45	TCRBV28-01*01	TCRBV28	TCRBV28-01	1				TCRBD01-01*01	TCRBD01	TCRBD01-01	1				TCRBJ01-01*01	TCRBJ01	TCRBJ01-01	1				6	0	2	2	12	6	36	-1	47	55	67	6	In	VDJ							4.413e-05
GAGTCGGCTGCTCCCTCCCAGACATCTGTGTACTTCTGTGCCAGCAGTGAACACGGTTCCCTAACATATCAACTGTTTTTTGGCAGT	CASSEHGSLTYQLFF	66	0.0062047	45	TCRBV06-01*01	TCRBV06	TCRBV06-01	1				unresolved		unresolved		TCRBD01,TCRBD02	TCRBD01-01,TCRBD02-01		TCRBJ01-04*01	TCRBJ01	TCRBJ01-04	1				2	12	3	6	4	12	36	51	63	66	70	4	In	VDJ							4.413e-05
GAGTCGGCTGCTCCCTCCCAGACATCTGTGTACTTCTGTGCCAGCAGTGCCCGTAGCTCTGGGGCCAACGTCCTGACTTTCGGGGCC	CASSARSSGANVLTF	66	0.0062047	45	TCRBV06-01*01	TCRBV06	TCRBV06-01	1				TCRBD02-01	TCRBD02	TCRBD02-01				01,02	TCRBJ02-06*01	TCRBJ02	TCRBJ02-06	1				4	4	5	8	0	0	36	49	53	-1	56	6	In	VDJ							4.413e-05
GCAGCCTGCAGAACTGGAGGATTCTGGAGTTTATTTCTGTGCCAGCAGCCCGAGGGACAGGGTGGTCAGCCCCAGCATTTTGGTGAT		66	0.0062047	44	TCRBV14-01*01	TCRBV14	TCRBV14-01	1				TCRBD01-01*01	TCRBD01	TCRBD01-01	1				TCRBJ01-05*01	TCRBJ01	TCRBJ01-05	1				4	3	0	3	3	6	37	50	53	62	65	4	Out	VDJ							4.413e-05
GGCTGCTCCCTCCCAAACATCTGTGTACTTCTGTGCCAGCAGTTACTCCCTCCCTTGACAGGGCCAAGGGAGCAGTACTTCGGGCCG		66	0.0062047	50	TCRBV06	TCRBV06	unresolved			TCRBV06-02,TCRBV06-03		TCRBD01-01*01	TCRBD01	TCRBD01-01	1				TCRBJ02-07*01	TCRBJ02	TCRBJ02-07	1				0	8	2	3	6	7	31	48	56	63	69	5	Out	VDJ							4.413e-05
AATTCCCTGGAGCTTGGTGACTCTGCTGTGTATTTCTGTGCCAGCACAGTAAAGGGACAGGGGAACACTGAAGCTTTCTTTGGACAA	CASTVKGQGNTEAFF	65	0.00611069	45	TCRBV03	TCRBV03	unresolved			TCRBV03-01,TCRBV03-02		TCRBD01-01*01	TCRBD01	TCRBD01-01	1				TCRBJ01-01*01	TCRBJ01	TCRBJ01-01	1				7	7	0	3	0	1	36	46	53	-1	62	4	In	VDJ							4.346e-05
AATTCCCTGGAGCTTGGTGACTCTGCTGTGTATTTCTGTGCCAGCAGCCAAGATACAGGCTCCTACAATGAGCAGTTCTTCGGGCCA	CASSQDTGSYNEQFF	65	0.00611069	45	TCRBV03	TCRBV03	unresolved			TCRBV03-01,TCRBV03-02		TCRBD01-01*01	TCRBD01	TCRBD01-01	1				TCRBJ02-01*01	TCRBJ02	TCRBJ02-01	1				0	1	3	4	0	0	36	53	54	-1	59	4	In	VDJ							4.346e-05
AATTCCCTGGAGCTTGGTGACTCTGCTGTGTATTTCTGTGCCAGCAGCCCAAGTCTAGGCGCTGGAAACACCATATATTTTGGAGAG	CASSPSLGAGNTIYF	65	0.00611069	45	TCRBV03	TCRBV03	unresolved			TCRBV03-01,TCRBV03-02		TCRBD02-01	TCRBD02	TCRBD02-01				01,02	TCRBJ01-03*01	TCRBJ01	TCRBJ01-03	1				4	5	4	8	3	2	36	49	54	58	61	7	In	VDJ							4.346e-05
ACATCGGCCCAAAAGAACCCGACAGCTTTCTATCTCTGTGCCAGTAGCACGGGGGGGTCCGGTTCTTATACGCAGTATTTTGGCCCA	CASSTGGSGSYTQYF	65	0.00611069	45	TCRBV19-01	TCRBV19	TCRBV19-01				01,02	TCRBD02-01*01	TCRBD02	TCRBD02-01	1				TCRBJ02-03*01	TCRBJ02	TCRBJ02-03	1				6	2	8	0	10	7	36	47	49	57	67	4	In	VDJ							4.346e-05
ACTCTCAAGATCCAACCTGCAAAGCTTGAGGACTCGGCCGTGTATCTCTGTGCCAGCAGCTTAGGAGGGAAAGCTTTCTTTGGACAA	CASSLGGKAFF	65	0.00611069	33	TCRBV11-02*02	TCRBV11	TCRBV11-02	2				TCRBD02-01*02	TCRBD02	TCRBD02-01	2				TCRBJ01-01*01	TCRBJ01	TCRBJ01-01	1				1	0	11	0	1	9	48	-1	64	69	70	4	In	VDJ							4.346e-05
AGCACCTTGGAGCTGGGGGACTCGGCCCTTTATCTTTGCGCCAGCAGCTTGGCGGGCGGAAACACCGGGGAGCTGTTTTTTGGAGAA	CASSLAGGNTGELFF	65	0.00611069	45	TCRBV05-01*01	TCRBV05	TCRBV05-01	1				unresolved		unresolved		TCRBD01,TCRBD02	TCRBD01-01,TCRBD02-01		TCRBJ02-02*01	TCRBJ02	TCRBJ02-02	1				0	1	8	0	3	2	36	52	53	57	60	5	In	VDJ							4.346e-05
AGGCTGGAGTTGGCTGCTCCCTCCCAGACATCTGTGTACTTCTGTGCCAGCAGTTACCCACCCAAAAACATTCAGTACTTCGGCGCC	CASSYPPKNIQYF	65	0.00611069	39	TCRBV06-06	TCRBV06	TCRBV06-06				01,02	unresolved		unresolved		TCRBD01,TCRBD02	TCRBD01-01,TCRBD02-01		TCRBJ02-04*01	TCRBJ02	TCRBJ02-04	1				2	2	3	7	0	2	42	57	59	-1	61	4	In	VDJ							4.346e-05
ATCAATTCCCTGGAGCTTGGTGACTCTGCTGTGTATTTCTGTGCCAGCAGCGGATGGACAGGGGAAGAGACCCAGTACTTCGGGCCA	CASSGWTGEETQYF	65	0.00611069	42	TCRBV03	TCRBV03	unresolved			TCRBV03-01,TCRBV03-02		TCRBD01-01*01	TCRBD01	TCRBD01-01	1				TCRBJ02-05*01	TCRBJ02	TCRBJ02-05	1				5	4	1	2	0	3	39	51	55	-1	64	4	In	VDJ							4.346e-05
CACATCAATTCCCTGGAGCTTGGTGACTCTGCTGTGTATTTCTGTGCCAGCAGCCATCTAGGGGACACTGAAGCTTTCTTTGGACAA	CASSHLGDTEAFF	65	0.00611069	39	TCRBV03	TCRBV03	unresolved			TCRBV03-01,TCRBV03-02		TCRBD01-01*01	TCRBD01	TCRBD01-01	1				TCRBJ01-01*01	TCRBJ01	TCRBJ01-01	1				3	3	5	2	0	3	42	56	59	-1	64	7	In	VDJ							4.346e-05
CTCCCTGTCCCTAGAGTCTGCCATCCCCAACCAGACAGCTCTTTACTTCTGTGCCACCAGGGTGGGGGGCCGCAGTTCTTCGGGCCA		65	0.00611069	32	TCRBV24	TCRBV24	unresolved			TCRBV24-01,TCRBV24-or09_02		unresolved		unresolved		TCRBD01,TCRBD02	TCRBD01-01,TCRBD02-01		TCRBJ02-01*01	TCRBJ02	TCRBJ02-01	1				7	4	6	0	1	12	49	60	64	70	71	4	Out	VDJ							4.346e-05
CTGCTGTCGGCTGCTCCCTCCCAGACATCTGTGTACTTCTGTGCCAGCAGGGACAGGGCCTTGAGCACTGAAGCTTTCTTTGGACAA	CASRDRALSTEAFF	65	0.00611069	42	TCRBV06-05*01	TCRBV06	TCRBV06-05	1				TCRBD01-01*01	TCRBD01	TCRBD01-01	1				TCRBJ01-01*01	TCRBJ01	TCRBJ01-01	1				6	0	1	3	7	4	39	-1	50	58	65	4	In	VDJ							4.346e-05
TCCCTGGAGCTTGGTGACTCTGCTGTGTATTTCTGTGCCAGCAGCCATGGGACGGGGGGGGCTGGAAACACCATATATTTTGGAGAG	CASSHGTGGAGNTIYF	65	0.00611069	48	TCRBV03	TCRBV03	unresolved			TCRBV03-01,TCRBV03-02		TCRBD02-01*01	TCRBD02	TCRBD02-01	1				TCRBJ01-03*01	TCRBJ01	TCRBJ01-03	1				3	5	8	0	1	2	33	47	52	60	61	4	In	VDJ							4.346e-05
TCGCCCAGCCCCAACCAGACCTCTCTGTACTTCTGTGCCAGCACCCCAAACCCCGGGGGGCGCCAAGAGACCCAGTACTTCGGGCCA	CASTPNPGGRQETQYF	65	0.00611069	48	TCRBV27-01*01	TCRBV27	TCRBV27-01	1				TCRBD02-01*01	TCRBD02	TCRBD02-01	1				TCRBJ02-05*01	TCRBJ02	TCRBJ02-05	1				7	10	8	1	2	1	33	43	53	60	62	5	In	VDJ							4.346e-05
TCTGCTGTACCCTCTCAGACATCTGTGTACTTCTGTGCCAGCGCTCGGGTGGCGGGGGGACCCACGAATACGCAGTATTTTGGCCCA	CASARVAGGPTNTQYF	65	0.00611069	48	TCRBV06-04	TCRBV06	TCRBV06-04				01,02	TCRBD02-01*01	TCRBD02	TCRBD02-01	1				TCRBJ02-03*01	TCRBJ02	TCRBJ02-03	1				8	9	7	1	8	7	33	42	51	59	67	4	In	VDJ							4.346e-05
TGTCCTCAGAACCGGGAGACACGGCACTGTATCTCTGCGCCAGCAGCCGTAGGACAGAATAGCACAGATACGCAGTATTTTGGCCCA		65	0.00611069	46	TCRBV23-01*01	TCRBV23	TCRBV23-01	1				TCRBD01-01*01	TCRBD01	TCRBD01-01	1				TCRBJ02-03*01	TCRBJ02	TCRBJ02-03	1				6	5	1	5	3	0	35	46	51	57	60	4	Out	VDJ							4.346e-05
TTGGCTGCTCCCTCCCAGACATCTGTGTACTTCTGTGCCAGCAGTTACGCGGTGCAGGCTCCTTCCTACGAGCAGTACTTCGGGCCG	CASSYAVQAPSYEQYF	65	0.00611069	48	TCRBV06-06	TCRBV06	TCRBV06-06				01,02	unresolved		unresolved		TCRBD01,TCRBD02	TCRBD01-01,TCRBD02-01		TCRBJ02-07*01	TCRBJ02	TCRBJ02-07	1				2	6	4	4	5	1	33	48	54	58	63	4	In	VDJ							4.346e-05
AATTCCCTGGAGCTTGGTGACTCTGCTGTGTATTTCTGTGCCAGCAGCAGGGGATCAGCCCCCCTCTACGAGCAGTACTTCGGGCCG	CASSRGSAPLYEQYF	64	0.00601668	45	TCRBV03	TCRBV03	unresolved			TCRBV03-01,TCRBV03-02		TCRBD01-01*01	TCRBD01	TCRBD01-01	1				TCRBJ02-07*01	TCRBJ02	TCRBJ02-07	1				5	0	5	2	12	3	36	-1	48	53	65	4	In	VDJ							4.279e-05
AATTCCCTGGAGCTTGGTGACTCTGCTGTGTATTTCTGTGCCAGCAGCCAAGCCCGGGCCTCGGGTGAAAAACTGTTTTTTGGCAGT	CASSQARASGEKLFF	64	0.00601668	45	TCRBV03	TCRBV03	unresolved			TCRBV03-01,TCRBV03-02		unresolved		unresolved		TCRBD01,TCRBD02	TCRBD01-01,TCRBD02-01		TCRBJ01-04*01	TCRBJ01	TCRBJ01-04	1				1	3	8	0	6	7	36	52	55	59	65	4	In	VDJ							4.279e-05
ATCAATTCCCTGGAGCTTGGTGACTCTGCTGTGTATTTCTGTGCCAGCAGCCAAGATTTACAGGCCTATGGCTACACCTTCGGTTCG	CASSQDLQAYGYTF	64	0.00601668	42	TCRBV03	TCRBV03	unresolved			TCRBV03-01,TCRBV03-02		TCRBD01-01*01	TCRBD01	TCRBD01-01	1				TCRBJ01-02*01	TCRBJ01	TCRBJ01-02	1				0	3	3	4	1	4	39	56	59	64	65	4	In	VDJ							4.279e-05
ATCAATTCCCTGGAGCTTGGTGACTCTGCTGTGTATTTCTGTGCCAGCAGCCATGGGGGTCGGACCGGGGAGCTGTTTTTTGGAGAA	CASSHGGRTGELFF	64	0.00601668	42	TCRBV03	TCRBV03	unresolved			TCRBV03-01,TCRBV03-02		unresolved		unresolved		TCRBD01,TCRBD02	TCRBD01-01,TCRBD02-01		TCRBJ02-02*01	TCRBJ02	TCRBJ02-02	1				3	1	6	1	4	5	39	53	54	59	63	4	In	VDJ							4.279e-05
CATCAATTCCCTGGAGCTTGGTGACTCTGCTGTGTATTTCTGTGCCAGCAGCCCCCCGGGACGAATCAGCCCCAGCATTTTGGTGAT		64	0.00601668	41	TCRBV03	TCRBV03	unresolved			TCRBV03-01,TCRBV03-02		unresolved		unresolved		TCRBD01,TCRBD02	TCRBD01-01,TCRBD02-01		TCRBJ01-05*01	TCRBJ01	TCRBJ01-05	1				4	4	0	7	1	4	40	53	57	62	63	7	Out	VDJ							4.279e-05
CCTTGTTGCTGGGGGACTCGGCCCTGTATCTCTGTGCCAGCAGCCTGGGGCGGCCTGGTGCCTCGTGGAAAACTGTTTTTTGGCAGT		64	0.00601668	49	TCRBV05-05*01	TCRBV05	TCRBV05-05	1				TCRBD02-01	TCRBD02	TCRBD02-01				01,02	TCRBJ01-04*01	TCRBJ01	TCRBJ01-04	1				0	1	7	5	15	10	32	48	49	53	68	5	Out	VDJ							4.279e-05
CTCAGGCTGCTGTCGGCTGCTCCCTCCCAGACATCTGTGTACTTCTGTGCCAGCAGTACAGGGATGGGTGGCTACACCTTCGGTTCG	CASSTGMGGYTF	64	0.00601668	36	TCRBV06-05*01	TCRBV06	TCRBV06-05	1				TCRBD01-01*01	TCRBD01	TCRBD01-01	1				TCRBJ01-02*01	TCRBJ01	TCRBJ01-02	1				5	0	3	3	5	7	45	-1	57	63	68	4	In	VDJ							4.279e-05
CTGGAGTCAGCTACCCGCTCCCAGACATCTGTGTATTTCTGCGCCAGCCGGACCGGGTCTGGGAATTCACCCCTCCACTTTGGGAAC	CASRTGSGNSPLHF	64	0.00601668	42	TCRBV10-02*01	TCRBV10	TCRBV10-02	1				unresolved		unresolved		TCRBD01,TCRBD02	TCRBD01-01,TCRBD02-01		TCRBJ01-06*01	TCRBJ01	TCRBJ01-06	1				8	1	1	7	10	7	39	48	49	53	63	5	In	VDJ							4.279e-05
CTGTCGGCTGCTCCCTCCCAGACATCTGTGTACTTCTGTGCCAGCAGTTACTACATGGACAGGGGTGAAAAACTGTTTTTTGGCAGT	CASSYYMDRGEKLFF	64	0.00601668	45	TCRBV06-05*01	TCRBV06	TCRBV06-05	1				TCRBD01-01*01	TCRBD01	TCRBD01-01	1				TCRBJ01-04*01	TCRBJ01	TCRBJ01-04	1				1	4	1	2	0	7	36	52	56	-1	65	4	In	VDJ							4.279e-05
GAATGTGAACGCCTTGTTGCTGGGGGACTCGGCCCTGTATCTCTGTGCCGCGAGGGGAGTGGGGCCAACGTCCTGACTTTCGGGGCC		64	0.00601668	38	TCRBV05-05*01	TCRBV05	TCRBV05-05	1				unresolved		unresolved		TCRBD01,TCRBD02	TCRBD01-01,TCRBD02-01		TCRBJ02-06*01	TCRBJ02	TCRBJ02-06	1				10	3	5	2	2	3	43	49	52	57	59	5	Out	VDJ							4.279e-05
GAGTCGGCTGCTCCCTCCCAGACATCTGTGTACTTCTGTGCCAGCACCCGGGACAGGGGAATGAACACTGAAGCTTTCTTTGGACAA	CASTRDRGMNTEAFF	64	0.00601668	45	TCRBV06-01*01	TCRBV06	TCRBV06-01	1				TCRBD01-01*01	TCRBD01	TCRBD01-01	1				TCRBJ01-01*01	TCRBJ01	TCRBJ01-01	1				7	3	0	2	2	0	36	46	49	59	61	4	In	VDJ							4.279e-05
AAGATCCAGCCCTCAGAACCCAGGGACTCAGCTGTGTACTTCTGTGCCAGCAGTTTAGGGCCGGAAACCACCATATATTTTGGAGAG	CASSLGPETTIYF	63	0.00592267	39	TCRBV12	TCRBV12	unresolved			TCRBV12-03,TCRBV12-04		unresolved		unresolved		TCRBD01,TCRBD02	TCRBD01-01,TCRBD02-01		TCRBJ01-03*01	TCRBJ01	TCRBJ01-03	1				1	4	1	8	3	9	42	58	62	65	68	4	In	VDJ							4.212e-05
AATGTGAGCACCTTGGAGCTGGGGGACTCGGCCCTTTATCTTTGCGCCAGCAGCCCCGGACAGGGGGAAGGCTACACCTTCGGTTCG	CASSPGQGEGYTF	63	0.00592267	39	TCRBV05-01*01	TCRBV05	TCRBV05-01	1				TCRBD01-01*01	TCRBD01	TCRBD01-01	1				TCRBJ01-02*01	TCRBJ01	TCRBJ01-02	1				4	3	1	1	2	8	42	54	57	67	69	4	In	VDJ							4.212e-05
AATGTGAGCACCTTGGAGCTGGGGGACTCGGCCCTTTATCTTTGCGCCAGCAGCTTCGACAGGGGCTACGAGCAGTACTTCGGGCCG	CASSFDRGYEQYF	63	0.00592267	39	TCRBV05-01*01	TCRBV05	TCRBV05-01	1				TCRBD01-01*01	TCRBD01	TCRBD01-01	1				TCRBJ02-07*01	TCRBJ02	TCRBJ02-07	1				2	1	2	2	0	3	42	56	57	-1	65	4	In	VDJ							4.212e-05
ACGATCCAGCGCACACAGCAGGAGGACTCGGCCGTGTATCTCTGTGCCAGCAGCTGTGCAGGGGAAGAGACCCAGTACTTCGGGCCA	CASSCAGEETQYF	63	0.00592267	39	TCRBV07-02*01	TCRBV07	TCRBV07-02	1				TCRBD01-01*01	TCRBD01	TCRBD01-01	1				TCRBJ02-05*01	TCRBJ02	TCRBJ02-05	1				4	3	4	2	0	3	42	55	58	-1	64	4	In	VDJ							4.212e-05
ACTGTGAGCAACATGAGCCCTGAAGACAGCAGCATATATCTCTGCAGCGGACCGACAGGGGACTCCTACGAGCAGTACTTCGGGCCG	CSGPTGDSYEQYF	63	0.00592267	39	TCRBV29-01*01	TCRBV29	TCRBV29-01	1				TCRBD01-01*01	TCRBD01	TCRBD01-01	1				TCRBJ02-07*01	TCRBJ02	TCRBJ02-07	1				7	4	2	2	1	0	42	49	53	61	62	4	In	VDJ							4.212e-05
AGCACCTTGGAGCTGGGGGACTCGGCCCTTTATCTTTGCGCCAGCAGCTTTCCCTCGGCAGGGGGCAACGAGCAGTACTTCGGGCCG	CASSFPSAGGNEQYF	63	0.00592267	45	TCRBV05-01*01	TCRBV05	TCRBV05-01	1				TCRBD01-01*01	TCRBD01	TCRBD01-01	1				TCRBJ02-07*01	TCRBJ02	TCRBJ02-07	1				2	8	4	0	1	5	36	50	58	66	67	4	In	VDJ							4.212e-05
AGGCTGCTGTCGGCTGCTCCCTCCCAGACATCTGTGTACTTCTGTGCCAGCAGTTACTCGAACGTAATGGCCTACACCTTCGGTTCG	CASSYSNVMAYTF	63	0.00592267	39	TCRBV06-05*01	TCRBV06	TCRBV06-05	1				TCRBD01-01*01	TCRBD01	TCRBD01-01	1				TCRBJ01-02*01	TCRBJ01	TCRBJ01-02	1				0	9	9	0	0	10	42	59	68	-1	71	5	In	VDJ							4.212e-05
ATCAATTCCCTGGAGCTTGGTGACTCTGCTGTGTATTTCTGTGCCAGCAGCCAAGATCTTGTTACCGGGGAGCTGTTTTTTGGAGAA	CASSQDLVTGELFF	63	0.00592267	42	TCRBV03	TCRBV03	unresolved			TCRBV03-01,TCRBV03-02		TCRBD02-01	TCRBD02	TCRBD02-01				01,02	TCRBJ02-02*01	TCRBJ02	TCRBJ02-02	1				0	1	4	10	4	5	39	56	57	59	63	4	In	VDJ							4.212e-05
ATCAATTCCCTGGAGCTTGGTGACTCTGCTGTGTATTTCTGTGCCAGCAGCCACGTCGACAGGGGGACTGAAGCTTTCTTTGGACAA	CASSHVDRGTEAFF	63	0.00592267	42	TCRBV03	TCRBV03	unresolved			TCRBV03-01,TCRBV03-02		TCRBD01-01*01	TCRBD01	TCRBD01-01	1				TCRBJ01-01*01	TCRBJ01	TCRBJ01-01	1				3	4	2	1	0	5	39	53	57	-1	66	7	In	VDJ							4.212e-05
ATCAATTCCCTGGAGCTTGGTGACTCTGCTGTGTATTTCTGTGCCAGCAGCCAGGCCAGGGGTATCACTGAAGCTTTCTTTGGACAA	CASSQARGITEAFF	63	0.00592267	42	TCRBV03	TCRBV03	unresolved			TCRBV03-01,TCRBV03-02		TCRBD01-01*01	TCRBD01	TCRBD01-01	1				TCRBJ01-01*01	TCRBJ01	TCRBJ01-01	1				3	3	4	2	3	4	39	53	56	62	65	4	In	VDJ							4.212e-05
ATCAATTCCCTGGAGCTTGGTGACTCTGCTGTGTATTTCTGTGCCAGCAGCCCCTGGGACAACCAGTCTGGCTACACCTTCGGTTCG	CASSPWDNQSGYTF	63	0.00592267	42	TCRBV03	TCRBV03	unresolved			TCRBV03-01,TCRBV03-02		TCRBD01-01*01	TCRBD01	TCRBD01-01	1				TCRBJ01-02*01	TCRBJ01	TCRBJ01-02	1				4	3	0	6	7	7	39	52	55	61	68	4	In	VDJ							4.212e-05
CTGACCCTGGAGTCTGCCAGGCCCTCACATACCTCTCAGTACCTCTGTGCCAGCAGTGCCTCCTCAGAAAAACTGTTTTTTGGCAGT	CASSASSEKLFF	63	0.00592267	36	TCRBV25-01*01	TCRBV25	TCRBV25-01	1				unresolved		unresolved		TCRBD01,TCRBD02	TCRBD01-01,TCRBD02-01		TCRBJ01-04*01	TCRBJ01	TCRBJ01-04	1				4	6	4	6	0	8	45	58	64	-1	66	4	In	VDJ							4.212e-05
CTGCTGGGGTTGGAGTCGGCTGCTCCCTCCCAAACATCTGTGTACTTCTGTGCCAGCAGCCTTTCTGGTGAGCAGTACTTCGGGCCG	CASSLSGEQYF	63	0.00592267	33	TCRBV06	TCRBV06	unresolved			TCRBV06-02,TCRBV06-03		unresolved		unresolved		TCRBD01,TCRBD02	TCRBD01-01,TCRBD02-01		TCRBJ02-07*01	TCRBJ02	TCRBJ02-07	1				6	7	0	10	1	7	48	59	66	68	69	4	In	VDJ							4.212e-05
CTGCTGTCGGCTGCTCCCTCCCAGACATCTGTGTACTTCTGTGCCACCAAGGGGGGGTTGTATAATTCACCCCTCCACTTTGGGAAC	CATKGGLYNSPLHF	63	0.00592267	42	TCRBV06-05*01	TCRBV06	TCRBV06-05	1				TCRBD02-01*01	TCRBD02	TCRBD02-01	1				TCRBJ01-06*01	TCRBJ01	TCRBJ01-06	1				10	4	9	0	3	4	39	46	50	57	60	7	In	VDJ							4.212e-05
CTTAAATCTTCACATCAATTCCCTGGAGCTTGGTGACTCTGCTGTGTATTTCTGTGCCAGCAGCTCGGACTGGCGGGCTCCGGGCCA		63	0.00592267	29	TCRBV03-01*01	TCRBV03	TCRBV03-01	1				TCRBD02-01	TCRBD02	TCRBD02-01				01,02	TCRBJ02	TCRBJ02	unresolved			TCRBJ02-01,TCRBJ02-05		5	2	1	10	9	21	52	64	66	71	80	4	Out	VDJ							4.212e-05
GAGTCTGCCATCCCCAACCAGACAGCTCTTTACTTCTGTGCCACCAGTGAAGGGACAGGGGAATACAATGAGCAGTTCTTCGGGCCA	CATSEGTGEYNEQFF	63	0.00592267	45	TCRBV24	TCRBV24	unresolved			TCRBV24-01,TCRBV24-or09_02		TCRBD01-01*01	TCRBD01	TCRBD01-01	1				TCRBJ02-01*01	TCRBJ02	TCRBJ02-01	1				4	1	0	2	2	4	36	50	51	61	63	4	In	VDJ							4.212e-05
GCTGTCGGCTGCTCCCTCCCAGACATCTGTGTACTTCTGTGCCAGCATTAAGGACTGAGCTCTGGAAACACCATATATTTTGGAGAG		63	0.00592267	44	TCRBV06-05*01	TCRBV06	TCRBV06-05	1				TCRBD02-01	TCRBD02	TCRBD02-01				01,02	TCRBJ01-03*01	TCRBJ01	TCRBJ01-03	1				7	4	1	10	3	0	37	47	51	56	59	6	Out	VDJ							4.212e-05
GGCTGCTCCCTCCCAGACATCTGTGTACTTCTGTGCCAGTTATTCGGACAGGAAGGGGAATCTGGAAACACCATATATTTTGGAGAG		63	0.00592267	50	TCRBV06	TCRBV06	unresolved			TCRBV06-01,TCRBV06-05,TCRBV06-06		TCRBD01-01*01	TCRBD01	TCRBD01-01	1				TCRBJ01-03*01	TCRBJ01	TCRBJ01-03	1				9	6	1	4	8	1	31	39	45	52	60	6	Out	VDJ							4.212e-05
TCAATTCCCTGGAGCTTGGTGACTCTGCTGTGTATTTCTGTGCCAGCAGCCAAATCAGGTCATTCCTACGAGCAGTACTTCGGGCCG		63	0.00592267	43	TCRBV03	TCRBV03	unresolved			TCRBV03-01,TCRBV03-02		TCRBD01-01*01	TCRBD01	TCRBD01-01	1				TCRBJ02-07*01	TCRBJ02	TCRBJ02-07	1				2	2	4	4	4	1	38	53	55	59	63	4	Out	VDJ							4.212e-05
TCCACAAAGCTGGAGGACTCAGCCATGTACTTCTGTGCCAGCAGTGACTTGGGGACAGGCCCCTACAATGAGCAGTTCTTCGGGCCA	CASSDLGTGPYNEQFF	63	0.00592267	48	TCRBV02-01*01	TCRBV02	TCRBV02-01	1				TCRBD01-01*01	TCRBD01	TCRBD01-01	1				TCRBJ02-01*01	TCRBJ02	TCRBJ02-01	1				3	4	0	4	2	2	33	47	51	59	61	5	In	VDJ							4.212e-05
AACCTGAGCTCTCTGGAGCTGGGGGACTCAGCTTTGTATTTCTGTGCCAGCAGCGCCCTGGGGCGGGGTGAAGCTTTCTTTGGACAA	CASSALGRGEAFF	62	0.00582866	39	TCRBV09-01	TCRBV09	TCRBV09-01				01,02	TCRBD02-01*01	TCRBD02	TCRBD02-01	1				TCRBJ01-01*01	TCRBJ01	TCRBJ01-01	1				3	7	7	3	0	7	42	55	62	-1	68	5	In	VDJ							4.146e-05
AATCTTCACATCAATTCCCTGGAGCTTGGTGACTCTGCTGTGTATTTCTGTGCCAGCCGGGGGCGGGAGACCCAGTACTTCGGGCCA	CASRGRETQYF	62	0.00582866	33	TCRBV03	TCRBV03	unresolved			TCRBV03-01,TCRBV03-02		unresolved		unresolved		TCRBD01,TCRBD02	TCRBD01-01,TCRBD02-01		TCRBJ02-05*01	TCRBJ02	TCRBJ02-05	1				8	1	6	0	2	5	48	57	58	64	66	4	In	VDJ							4.146e-05
AATGTGAGCACCTTGGAGCTGGGGGACTCGGCCCTTTATCTTTGCGCCAGCAGCTTGAAAACAGGGAAGGAGCAGTACTTCGGGCCG	CASSLKTGKEQYF	62	0.00582866	39	TCRBV05-01*01	TCRBV05	TCRBV05-01	1				TCRBD01-01*01	TCRBD01	TCRBD01-01	1				TCRBJ02-07*01	TCRBJ02	TCRBJ02-07	1				1	3	3	3	3	7	42	57	60	66	69	5	In	VDJ							4.146e-05
AATTCCCTGGAGCTTGGTGACTCTGCTGTGTATTTCTGTGCCAGCAGCCAGGATCCTCAGGGATATCAGCCCCAGCATTTTGGTGAT	CASSQDPQGYQPQHF	62	0.00582866	45	TCRBV03	TCRBV03	unresolved			TCRBV03-01,TCRBV03-02		TCRBD01-01*01	TCRBD01	TCRBD01-01	1				TCRBJ01-05*01	TCRBJ01	TCRBJ01-05	1				3	7	4	3	2	5	36	50	57	62	64	4	In	VDJ							4.146e-05
AATTCCCTGGAGCTTGGTGACTCTGCTGTGTATTTCTGTGCCAGCAGCCCTGGGGGATCCGGCACAGATACGCAGTATTTTGGCCCA	CASSPGGSGTDTQYF	62	0.00582866	45	TCRBV03	TCRBV03	unresolved			TCRBV03-01,TCRBV03-02		unresolved		unresolved		TCRBD01,TCRBD02	TCRBD01-01,TCRBD02-01		TCRBJ02-03*01	TCRBJ02	TCRBJ02-03	1				4	2	6	1	5	1	36	49	51	56	61	6	In	VDJ							4.146e-05
AATTCCCTGGAGCTTGGTGACTCTGCTGTGTATTTCTGTGCCAGCAGCCGCGCAGGGCTATCTGGAAACACCATATATTTTGGAGAG	CASSRAGLSGNTIYF	62	0.00582866	45	TCRBV03	TCRBV03	unresolved			TCRBV03-01,TCRBV03-02		TCRBD01-01*01	TCRBD01	TCRBD01-01	1				TCRBJ01-03*01	TCRBJ01	TCRBJ01-03	1				4	3	4	3	3	1	36	49	52	57	60	7	In	VDJ							4.146e-05
ACTCTGAAGATCCAGCCCTCAGAACCCAGGGACTCAGCTGTGTACTTCTGTGCCCAACAGGGCCCCTACGAGCAGTACTTCGGGCCG	CAQQGPYEQYF	62	0.00582866	33	TCRBV12	TCRBV12	unresolved			TCRBV12-03,TCRBV12-04		TCRBD01-01*01	TCRBD01	TCRBD01-01	1				TCRBJ02-07*01	TCRBJ02	TCRBJ02-07	1				11	2	3	3	2	2	48	54	56	62	64	4	In	VDJ							4.146e-05
AGCACCTTGGAGCTGGGGGACTCGGCCCTTTATCTTTGCGCCAGCACCCCGGGAGACAGGGACTACAATGAGCAGTTCTTCGGGCCA	CASTPGDRDYNEQFF	62	0.00582866	45	TCRBV05-01*01	TCRBV05	TCRBV05-01	1				TCRBD01-01*01	TCRBD01	TCRBD01-01	1				TCRBJ02-01*01	TCRBJ02	TCRBJ02-01	1				6	8	2	3	1	3	36	46	54	61	62	4	In	VDJ							4.146e-05
CACATCAATTCCCTGGAGCTTGGTGACTCTGCTGTGTATTTCTGTGCCAGCAGCCAATCACAGGGTAGTGGCTACACCTTCGGTTCG	CASSQSQGSGYTF	62	0.00582866	39	TCRBV03	TCRBV03	unresolved			TCRBV03-01,TCRBV03-02		TCRBD01-01*01	TCRBD01	TCRBD01-01	1				TCRBJ01-02*01	TCRBJ01	TCRBJ01-02	1				2	2	3	3	3	7	42	57	59	65	68	7	In	VDJ							4.146e-05
CACCTACACACCCTGCAGCCAGAAGACTCGGCCCTGTATCTCTGCGCCAGCAGCCAAGAGAGGACAGATACGCAGTATTTTGGCCCA	CASSQERTDTQYF	62	0.00582866	39	TCRBV04-03*01	TCRBV04	TCRBV04-03	1				TCRBD02-01*02	TCRBD02	TCRBD02-01	2				TCRBJ02-03*01	TCRBJ02	TCRBJ02-03	1				0	0	11	1	0	3	42	-1	59	-1	63	4	In	VDJ							4.146e-05
CCACTCTGACGATTCAGCGCACAGAGCAGCGGGACTCAGCCATGTATCGCTGTGCCAGCAAGAGACACTGAAGCTTTCTTTGGACAA		62	0.00582866	31	TCRBV07-07*01	TCRBV07	TCRBV07-07	1				TCRBD02-01*02	TCRBD02	TCRBD02-01	2				TCRBJ01-01*01	TCRBJ01	TCRBJ01-01	1				7	1	11	2	0	3	50	60	61	-1	64	4	Out	VDJ							4.146e-05
CCAGCGCACAGAGCAGGGGGACTCGGCCATGTATCTCTGTGCCAGCAGCTTACGGGGGAACGGGGCAATGAGCAGTTCTTCGGGCCA		62	0.00582866	44	TCRBV07-09	TCRBV07	TCRBV07-09				01,03	TCRBD02-01*01	TCRBD02	TCRBD02-01	1				TCRBJ02-01*01	TCRBJ02	TCRBJ02-01	1				2	0	8	2	7	6	37	-1	52	58	65	4	Out	VDJ							4.146e-05
CTGGAGCTTGGTGACTCTGCTGTGTATTTCTGTGCCAGCAGCCAAGATATGACCGGGACACGAAACTATGGCTACACCTTCGGTTCG	CASSQDMTGTRNYGYTF	62	0.00582866	51	TCRBV03	TCRBV03	unresolved			TCRBV03-01,TCRBV03-02		TCRBD01-01*01	TCRBD01	TCRBD01-01	1				TCRBJ01-02*01	TCRBJ01	TCRBJ01-02	1				0	7	0	6	3	2	30	47	54	60	63	7	In	VDJ							4.146e-05
GAACGCCTTGTTGCTAGGGGACTCGGCCCTCTATCTCTGTGCCAGCAGCTTGGAGGGGAGGCGAAATCACCCCTCCACTTTGGGAAC		62	0.00582866	44	TCRBV05-07*01	TCRBV05	TCRBV05-07	1				TCRBD02-01*02	TCRBD02	TCRBD02-01	2				TCRBJ01-06*01	TCRBJ01	TCRBJ01-06	1				0	2	9	1	5	10	37	53	55	61	66	7	Out	VDJ							4.146e-05
GAGTCGGCTGCTCCCTCCCAAACATCTGTGTACTTCTGTGCCAGCAGTTTTTCCGGGACAGGGTCGAGTGAGCAGTTCTTCGGGCCA	CASSFSGTGSSEQFF	62	0.00582866	45	TCRBV06	TCRBV06	unresolved			TCRBV06-02,TCRBV06-03		TCRBD01-01*01	TCRBD01	TCRBD01-01	1				TCRBJ02-01*01	TCRBJ02	TCRBJ02-01	1				4	5	0	3	5	9	36	49	54	63	68	4	In	VDJ							4.146e-05
GAGTTGGCTGCTCCCTCCCAGACATCTGTGTACTTCTGTGCCAGCAGTCGCGGGGAGGTCTCTGGAAACACCATATATTTTGGAGAG	CASSRGEVSGNTIYF	62	0.00582866	45	TCRBV06-06	TCRBV06	TCRBV06-06				01,02	TCRBD02-01	TCRBD02	TCRBD02-01				01,02	TCRBJ01-03*01	TCRBJ01	TCRBJ01-03	1				5	1	7	3	4	0	36	48	49	55	59	4	In	VDJ							4.146e-05
GGAGTCCGCCAGCACCAACCAGACATCTATGTACCTCTGTGCCAGCAGTTGGGGATACAGGGAAGGGACGAGCAGTACTTCGGGCCG		62	0.00582866	44	TCRBV28-01*01	TCRBV28	TCRBV28-01	1				TCRBD01-01*01	TCRBD01	TCRBD01-01	1				TCRBJ02-07*01	TCRBJ02	TCRBJ02-07	1				4	6	3	3	5	5	37	50	56	62	67	5	Out	VDJ							4.146e-05
GGAGTCGGCTGCTCCCTCCCAAACATCTGTGTACTTCTGTGCCAGCAGCCGACCCAGCTGAGGGCAGATACGCAGTATTTTGGCCCA		62	0.00582866	44	TCRBV06	TCRBV06	unresolved			TCRBV06-02,TCRBV06-03		TCRBD02-01*02	TCRBD02	TCRBD02-01	2				TCRBJ02-03*01	TCRBJ02	TCRBJ02-03	1				6	11	11	0	0	4	37	48	59	-1	64	4	Out	VDJ							4.146e-05
GTCTGCCATCCCCAACCAGACAGCTCTTTACTTCTGTGCCACCAGTGATCTCAGGTGAACTCTGGAAACACCATATATTTTGGAGAG		62	0.00582866	47	TCRBV24	TCRBV24	unresolved			TCRBV24-01,TCRBV24-or09_02		TCRBD01-01*01	TCRBD01	TCRBD01-01	1				TCRBJ01-03*01	TCRBJ01	TCRBJ01-03	1				3	2	4	4	4	0	34	49	51	55	59	4	Out	VDJ							4.146e-05
GTGAACGCCTTGTTGCTGGGGGACTCGGCCCTCTATCTCTGTGCCAGCAGGCCTCCACAGGGGCCCTATGGCTACACCTTCGGTTCG	CASRPPQGPYGYTF	62	0.00582866	42	TCRBV05-06*01	TCRBV05	TCRBV05-06	1				TCRBD01-01*01	TCRBD01	TCRBD01-01	1				TCRBJ01-02*01	TCRBJ01	TCRBJ01-02	1				5	6	3	2	2	4	39	50	56	63	65	4	In	VDJ							4.146e-05
TCCCTGGAGCTTGGTGACTCTGCTGTGTATTTCTGTGCCAGCAGCCCAACGGGGGGGGAGGATGGAAACACCATATATTTTGGAGAG	CASSPTGGEDGNTIYF	62	0.00582866	48	TCRBV03	TCRBV03	unresolved			TCRBV03-01,TCRBV03-02		TCRBD02-01*01	TCRBD02	TCRBD02-01	1				TCRBJ01-03*01	TCRBJ01	TCRBJ01-03	1				4	3	8	0	5	3	33	46	49	57	62	7	In	VDJ							4.146e-05
AATTCCCTGGAGCTTGGTGACTCTGCTGTGTATTTCTGTGCCAGCAGCCAAATTAGCTCCCTCACAGATACGCAGTATTTTGGCCCA	CASSQISSLTDTQYF	61	0.00573465	45	TCRBV03	TCRBV03	unresolved			TCRBV03-01,TCRBV03-02		TCRBD02-01	TCRBD02	TCRBD02-01				01,02	TCRBJ02-03*01	TCRBJ02	TCRBJ02-03	1				2	2	5	7	5	2	36	51	53	57	62	5	In	VDJ							4.079e-05
AGCACCTTGGAGCTGGGGGACTCGGCCCTTTATCTTTGCGCCAGCAGCAGCCAGGGGTGGAAAACAGATACGCAGTATTTTGGCCCA	CASSSQGWKTDTQYF	61	0.00573465	45	TCRBV05-01*01	TCRBV05	TCRBV05-01	1				TCRBD01-01*01	TCRBD01	TCRBD01-01	1				TCRBJ02-03*01	TCRBJ02	TCRBJ02-03	1				4	3	4	2	6	3	36	48	51	57	63	4	In	VDJ							4.079e-05
AGGCTGCTGTCGGCTGCTCCCTCCCAGACATCTGTGTACTTCTGTGCCAGCAAGACTAGCGGGCGAGAGACCCAGTACTTCGGGCCA	CASKTSGRETQYF	61	0.00573465	39	TCRBV06-05*01	TCRBV06	TCRBV06-05	1				TCRBD02-01	TCRBD02	TCRBD02-01				01,02	TCRBJ02-05*01	TCRBJ02	TCRBJ02-05	1				7	1	2	4	2	4	42	52	53	63	65	5	In	VDJ							4.079e-05
AGGCTGCTGTCGGCTGCTCCCTCCCAGACATCTGTGTACTTCTGTGCCAGCAGAAGGACAGAGGACACTGAAGCTTTCTTTGGACAA	CASRRTEDTEAFF	61	0.00573465	39	TCRBV06-05*01	TCRBV06	TCRBV06-05	1				TCRBD01-01*01	TCRBD01	TCRBD01-01	1				TCRBJ01-01*01	TCRBJ01	TCRBJ01-01	1				6	2	1	5	3	3	42	53	55	61	64	5	In	VDJ							4.079e-05
ATCAATTCCCTGGAGCTTGGTGACTCTGCTGTGTATTTCTGTGCCAGCAGCCAAGGGGGTACTCCTTACGAGCAGTACTTCGGGCCG	CASSQGGTPYEQYF	61	0.00573465	42	TCRBV03	TCRBV03	unresolved			TCRBV03-01,TCRBV03-02		unresolved		unresolved		TCRBD01,TCRBD02	TCRBD01-01,TCRBD02-01		TCRBJ02-07*01	TCRBJ02	TCRBJ02-07	1				1	0	6	2	7	4	39	-1	55	59	66	6	In	VDJ							4.079e-05
ATCAATTCCCTGGAGCTTGGTGACTCTGCTGTGTATTTCTGTGCCAGCAGCCACTCAGGACTTAACAATGAGCAGTTCTTCGGGCCA	CASSHSGLNNEQFF	61	0.00573465	42	TCRBV03	TCRBV03	unresolved			TCRBV03-01,TCRBV03-02		TCRBD02-01	TCRBD02	TCRBD02-01				01,02	TCRBJ02-01*01	TCRBJ02	TCRBJ02-01	1				3	4	1	10	2	5	39	53	57	62	64	7	In	VDJ							4.079e-05
ATCCAGCGCACAGAGCAGGGGGACTCGGCCATGTATCTCTGTGCCAGCAGCTTAGGAAAGGCCAACACTGAAGCTTTCTTTGGACAA	CASSLGKANTEAFF	61	0.00573465	42	TCRBV07-09	TCRBV07	TCRBV07-09				01,03	unresolved		unresolved		TCRBD01,TCRBD02	TCRBD01-01,TCRBD02-01		TCRBJ01-01*01	TCRBJ01	TCRBJ01-01	1				1	3	5	4	2	2	39	55	58	61	63	4	In	VDJ							4.079e-05
CACATCAATTCCCTGGAGCTTGGTGACTCTGCTGTGTATTTCTGTGCCAGCAGCCTCGTTGGAGTTTATGAGCAGTTCTTCGGGCCA	CASSLVGVYEQFF	61	0.00573465	39	TCRBV03	TCRBV03	unresolved			TCRBV03-01,TCRBV03-02		TCRBD02-01*02	TCRBD02	TCRBD02-01	2				TCRBJ02-01*01	TCRBJ02	TCRBJ02-01	1				4	5	10	2	3	8	42	55	60	64	67	4	In	VDJ							4.079e-05
CACATCAATTCCCTGGAGCTTGGTGACTCTGCTGTGTATTTCTGTGCCAGCTCACAGGGGGCTAGTCAGCCCCAGCATTTTGGTGAT	CASSQGASQPQHF	61	0.00573465	39	TCRBV03	TCRBV03	unresolved			TCRBV03-01,TCRBV03-02		TCRBD01-01*01	TCRBD01	TCRBD01-01	1				TCRBJ01-05*01	TCRBJ01	TCRBJ01-05	1				8	2	3	0	3	6	42	51	53	62	65	7	In	VDJ							4.079e-05
CCCTAGAGTCTGCCATCCCCAACCAGACAGCTCTTTACTTCTGTGCCCCGGGGACAGGGAGAAAGCTATGGCTACACCTTCGGTTCG		61	0.00573465	40	TCRBV24	TCRBV24	unresolved			TCRBV24-01,TCRBV24-or09_02		TCRBD01-01*01	TCRBD01	TCRBD01-01	1				TCRBJ01-02*01	TCRBJ01	TCRBJ01-02	1				12	3	0	3	6	4	41	47	50	59	65	5	Out	VDJ							4.079e-05
CCGCTCAGGCTGCTGTCGGCTGCTCCCTCCCAGACATCTGTGTACTTCTGTGCCACACAAAAGAGGGGGGGCTACACCTTCGGTTCG	CATQKRGGYTF	61	0.00573465	33	TCRBV06-05*01	TCRBV06	TCRBV06-05	1				TCRBD01-01*01	TCRBD01	TCRBD01-01	1				TCRBJ01-02*01	TCRBJ01	TCRBJ01-02	1				10	8	5	1	0	8	48	55	63	-1	69	4	In	VDJ							4.079e-05
CCGCTCAGGCTGGAGTTGGCTGCTCCCTCCCAGACATCTGTGTACTTCTGTGCCAGCAGGACCCTTAAAATACTGTTTTTTGGCAGT	CASRTLKILFF	61	0.00573465	33	TCRBV06-06	TCRBV06	TCRBV06-06				01,02	unresolved		unresolved		TCRBD01,TCRBD02	TCRBD01-01,TCRBD02-01		TCRBJ01-04*01	TCRBJ01	TCRBJ01-04	1				6	0	2	7	9	13	48	-1	59	62	71	4	In	VDJ							4.079e-05
CTGCTGCCTCCTCCCAGACATCTGTATATTTCTGCGCCAGCAGTGAGTCGAAAGGGGCCGCTAACCCAGCCCCAGCATTTTGGTGAT		61	0.00573465	49	TCRBV10-01	TCRBV10	TCRBV10-01				01,02	TCRBD01-01*01	TCRBD01	TCRBD01-01	1				TCRBJ01-05*01	TCRBJ01	TCRBJ01-05	1				0	3	5	2	9	7	32	49	52	57	66	5	Out	VDJ							4.079e-05
CTGGAGCTTGGTGACTCTGCTGTGTATTTCTGTGCCAGCAGCCAAGGAACTAGCGGGGGGGTGACCGGGGAGCTGTTTTTTGGAGAA	CASSQGTSGGVTGELFF	61	0.00573465	51	TCRBV03	TCRBV03	unresolved			TCRBV03-01,TCRBV03-02		TCRBD02-01*01	TCRBD02	TCRBD02-01	1				TCRBJ02-02*01	TCRBJ02	TCRBJ02-02	1				1	2	3	0	2	5	30	46	48	61	63	4	In	VDJ							4.079e-05
CTGGAGCTTGGTGACTCTGCTGTGTATTTCTGTGCCAGCAGCCGGAAACTAGCGGGGGGGACGGACAATGAGCAGTTCTTCGGGCCA	CASSRKLAGGTDNEQFF	61	0.00573465	51	TCRBV03	TCRBV03	unresolved			TCRBV03-01,TCRBV03-02		TCRBD02-01*01	TCRBD02	TCRBD02-01	1				TCRBJ02-01*01	TCRBJ02	TCRBJ02-01	1				4	4	3	0	4	5	30	43	47	60	64	4	In	VDJ							4.079e-05
CTGGAGCTTGGTGACTCTGCTGTGTATTTCTGTGCCAGCAGCTCTACTACTAGCGGGGGGGCCCAAGAGACCCAGTACTTCGGGCCA	CASSSTTSGGAQETQYF	61	0.00573465	51	TCRBV03	TCRBV03	unresolved			TCRBV03-01,TCRBV03-02		TCRBD02-01*01	TCRBD02	TCRBD02-01	1				TCRBJ02-05*01	TCRBJ02	TCRBJ02-05	1				5	6	3	0	1	1	30	42	48	61	62	4	In	VDJ							4.079e-05
GAGTCGGCTGCTCCCTCCCAAACATCTGTGTACTTCTGTGCCAGCAGTTACCCCCAGTCGGGGTCGACTGAAGCTTTCTTTGGACAA	CASSYPQSGSTEAFF	61	0.00573465	45	TCRBV06	TCRBV06	unresolved			TCRBV06-02,TCRBV06-03		TCRBD02-01*01	TCRBD02	TCRBD02-01	1				TCRBJ01-01*01	TCRBJ01	TCRBJ01-01	1				2	7	8	3	3	5	36	51	58	63	66	6	In	VDJ							4.079e-05
GCCCTGCAGCCAGAAGACTCAGCCCTGTATCTCTGCGCCAGCAGCCAAGATCGGGGTAGCGAGACCTACGAGCAGTACTTCGGGCCG	CASSQDRGSETYEQYF	61	0.00573465	48	TCRBV04-01*01	TCRBV04	TCRBV04-01	1				TCRBD02-01	TCRBD02	TCRBD02-01				01,02	TCRBJ02-07*01	TCRBJ02	TCRBJ02-07	1				0	6	5	6	3	2	33	50	56	61	64	4	In	VDJ							4.079e-05
GTGAGCAACCTGAGCCCTGAAGACAGCAGCATATATCTCTGCAGCGTCGGGACAGGGGGAACTAATGAAAAACTGTTTTTTGGCAGT	CSVGTGGTNEKLFF	61	0.00573465	42	TCRBV29-01*01	TCRBV29	TCRBV29-01	1				TCRBD01-01*01	TCRBD01	TCRBD01-01	1				TCRBJ01-04*01	TCRBJ01	TCRBJ01-04	1				6	1	0	1	0	1	39	47	48	-1	59	4	In	VDJ							4.079e-05
TCCCTGTCCCTAGAGTCTGCCATCCCCAACCAGACAGCTCCCCCCGCTCGGGGGACGTTAGCTAACTATGGCTACACCTTCGGTTCG	RGTLANYGYTF	61	0.00573465	33	TCRBV24	TCRBV24	unresolved			TCRBV24-01,TCRBV24-or09_02		TCRBD02-01*01	TCRBD02	TCRBD02-01	1				TCRBJ01-02*01	TCRBJ01	TCRBJ01-02	1				26	8	8	2	7	0	48	40	48	54	61	4	In	VDJ							4.079e-05
TCCGCCAGCACCAACCAGACATCTATGTACCTCTGTGCCAGCAGTTTACGCGTGAGGGCGGGGACCGGGGAGCTGTTTTTTGGAGAA	CASSLRVRAGTGELFF	61	0.00573465	48	TCRBV28-01*01	TCRBV28	TCRBV28-01	1				TCRBD02-01*01	TCRBD02	TCRBD02-01	1				TCRBJ02-02*01	TCRBJ02	TCRBJ02-02	1				2	9	7	3	0	5	33	48	57	-1	63	5	In	VDJ							4.079e-05
TTCACATCAATTCCCTGGAGCTTGGTGACTCTGCTGTGTATTTCTGTGCCAGCAGGAGATCCTTATTCACCCCTCCACTTTGGGAAC		61	0.00573465	37	TCRBV03	TCRBV03	unresolved			TCRBV03-01,TCRBV03-02		TCRBD02-01*02	TCRBD02	TCRBD02-01	2				TCRBJ01-06*01	TCRBJ01	TCRBJ01-06	1				6	0	11	2	6	8	44	-1	55	58	64	6	Out	VDJ							4.079e-05
AAGATCCAGCGCACAGAGCGGGGGGACTCAGCCGTGTATCTCTGTGCCAGCAGCCGTGGGCCCGGCACTGAAGCTTTCTTTGGACAA	CASSRGPGTEAFF	60	0.00564064	39	TCRBV07-03*01	TCRBV07	TCRBV07-03	1				TCRBD01-01*01	TCRBD01	TCRBD01-01	1				TCRBJ01-01*01	TCRBJ01	TCRBJ01-01	1				5	3	8	0	4	4	42	54	57	61	65	4	In	VDJ							4.012e-05
AAGCTGGAGGACTCAGCCATGTACTTCTGTGCCAGCAGTCGGACTAGCGGGATCGGGGGATACTACAATGAGCAGTTCTTCGGGCCA	CASSRTSGIGGYYNEQFF	60	0.00564064	54	TCRBV02-01*01	TCRBV02	TCRBV02-01	1				TCRBD02-01*02	TCRBD02	TCRBD02-01	2				TCRBJ02-01*01	TCRBJ02	TCRBJ02-01	1				5	1	1	3	10	3	27	39	40	52	62	6	In	VDJ							4.012e-05
ACATCGGCCCAAAAGAACCCGACAGCTTTCTATCTCTGTGCCAGTAGTATGGGGAGGGCAAACTACAATGAGCAGTTCTTCGGGCCA	CASSMGRANYNEQFF	60	0.00564064	45	TCRBV19-01	TCRBV19	TCRBV19-01				01,02	TCRBD02-01*02	TCRBD02	TCRBD02-01	2				TCRBJ02-01*01	TCRBJ02	TCRBJ02-01	1				3	1	9	0	4	3	36	50	51	58	62	4	In	VDJ							4.012e-05
ACATCGGCCCAAAAGAACCCGACAGCTTTCTATCTCTGTGCCAGTAGTCGCCTGACAGGGCAGCGGGAAAAACTGTTTTTTGGCAGT	CASSRLTGQREKLFF	60	0.00564064	45	TCRBV19-01	TCRBV19	TCRBV19-01				01,02	TCRBD01-01*01	TCRBD01	TCRBD01-01	1				TCRBJ01-04*01	TCRBJ01	TCRBJ01-04	1				5	5	2	3	6	8	36	48	53	60	66	4	In	VDJ							4.012e-05
ACATCGGCCCAAAAGAACCCGACAGCTTTCTATCTCTGTGCCAGTAGTCTAGGGACTTCCTCCTACAATGAGCAGTTCTTCGGGCCA	CASSLGTSSYNEQFF	60	0.00564064	45	TCRBV19-01	TCRBV19	TCRBV19-01				01,02	TCRBD02-01	TCRBD02	TCRBD02-01				01,02	TCRBJ02-01*01	TCRBJ02	TCRBJ02-01	1				1	0	1	10	2	0	36	-1	52	57	59	4	In	VDJ							4.012e-05
ACCAGTGCCCATCCTGAAGACAGCAGCTTCTACATCTGCAGTGCTAACAACGGGGAGAGCTCCTACAATGAGCAGTTCTTCGGGCCA	CSANNGESSYNEQFF	60	0.00564064	45	TCRBV20	TCRBV20	unresolved			TCRBV20-01,TCRBV20-or09_02		TCRBD02-01	TCRBD02	TCRBD02-01				01,02	TCRBJ02-01*01	TCRBJ02	TCRBJ02-01	1				4	4	8	3	4	0	36	46	50	55	59	4	In	VDJ							4.012e-05
ACCCTGGAGTCTGCCAGGCCCTCACATACCTCTCAGTACCTCTGTGCCAGCCACTCCTCAGCAGGAGGTGGGCAGTTCTTCGGGCCA	CASHSSAGGGQFF	60	0.00564064	39	TCRBV25-01*01	TCRBV25	TCRBV25-01	1				TCRBD02-01*02	TCRBD02	TCRBD02-01	2				TCRBJ02-01*01	TCRBJ02	TCRBJ02-01	1				8	12	10	1	3	12	42	51	63	68	71	4	In	VDJ							4.012e-05
ACGATCCAGCGCACAGAGCAGCGGGACTCGGCCATGTATCGCTGTGCCAGCAGCTTCGGAGGGGGGGATACGCAGTATTTTGGCCCA	CASSFGGGDTQYF	60	0.00564064	39	TCRBV07-06*01	TCRBV07	TCRBV07-06	1				unresolved		unresolved		TCRBD01,TCRBD02	TCRBD01-01,TCRBD02-01		TCRBJ02-03*01	TCRBJ02	TCRBJ02-03	1				3	3	5	1	1	6	42	56	59	65	66	6	In	VDJ							4.012e-05
ATCAATTCCCTGGAGCTTGGTGACTCTGCTGTGTATTTCTGTGCCAGCAGCCAAGGGGGTTCGTCAGATACGCAGTATTTTGGCCCA	CASSQGGSSDTQYF	60	0.00564064	42	TCRBV03	TCRBV03	unresolved			TCRBV03-01,TCRBV03-02		unresolved		unresolved		TCRBD01,TCRBD02	TCRBD01-01,TCRBD02-01		TCRBJ02-03*01	TCRBJ02	TCRBJ02-03	1				1	0	6	2	5	4	39	-1	55	59	64	4	In	VDJ							4.012e-05
CACATCAATTCCCTGGAGCTTGGTGACTCTGCTGTGTATTTCTGTGCCAGCAGCCAGGGGGTCGCGACTGAAGCTTTCTTTGGACAA	CASSQGVATEAFF	60	0.00564064	39	TCRBV03	TCRBV03	unresolved			TCRBV03-01,TCRBV03-02		unresolved		unresolved		TCRBD01,TCRBD02	TCRBD01-01,TCRBD02-01		TCRBJ01-01*01	TCRBJ01	TCRBJ01-01	1				3	0	6	1	5	5	42	-1	56	61	66	4	In	VDJ							4.012e-05
CGGTCCACAAAGCTGGAGGACTCAGCCATGTACTTCTGTGCCAGCAGTGAAGCGCGTCTGATCGGAAACACCATATATTTTGGAGAG	CASSEARLIGNTIYF	60	0.00564064	45	TCRBV02-01*01	TCRBV02	TCRBV02-01	1				TCRBD02-01	TCRBD02	TCRBD02-01				01,02	TCRBJ01-03*01	TCRBJ01	TCRBJ01-03	1				0	0	7	6	7	4	36	-1	53	56	63	4	In	VDJ							4.012e-05
CGGTCCACAAAGCTGGAGGACTCAGCCATGTACTTCTGTGCCAGCAGTGTCCGGGGACAGGAGAATGAAAAACTGTTTTTTGGCAGT	CASSVRGQENEKLFF	60	0.00564064	45	TCRBV02-01*01	TCRBV02	TCRBV02-01	1				TCRBD01-01*01	TCRBD01	TCRBD01-01	1				TCRBJ01-04*01	TCRBJ01	TCRBJ01-04	1				4	4	0	4	2	5	36	49	53	61	63	4	In	VDJ							4.012e-05
CTAGAGTCTGCCATCCCCAACCAGACAGCTCTTTACTTCTGTGCCACCAGCAGCCGGGGGAACACAGATACGCAGTATTTTGGCCCA	CATSSRGNTDTQYF	60	0.00564064	42	TCRBV24	TCRBV24	unresolved			TCRBV24-01,TCRBV24-or09_02		TCRBD02-01*01	TCRBD02	TCRBD02-01	1				TCRBJ02-03*01	TCRBJ02	TCRBJ02-03	1				7	4	8	2	2	2	39	50	54	60	62	6	In	VDJ							4.012e-05
CTTCACATCAATTCCCTGGAGCTTGGTGACTCTGCTGTGTATTTCTGTGCCAGCAGCCAATTAACAGATACGCAGTATTTTGGCCCA	CASSQLTDTQYF	60	0.00564064	36	TCRBV03	TCRBV03	unresolved			TCRBV03-01,TCRBV03-02		TCRBD02-01	TCRBD02	TCRBD02-01				01,02	TCRBJ02-03*01	TCRBJ02	TCRBJ02-03	1				2	1	5	9	0	3	45	60	61	-1	63	7	In	VDJ							4.012e-05
CTTCACATCAATTCCCTGGAGCTTGGTGACTCTGCTGTGTATTTCTGTGCCAGCAGCCACCTTGTGTATGAGCAGTTCTTCGGGCCA	CASSHLVYEQFF	60	0.00564064	36	TCRBV03	TCRBV03	unresolved			TCRBV03-01,TCRBV03-02		TCRBD02-01	TCRBD02	TCRBD02-01				01,02	TCRBJ02-01*01	TCRBJ02	TCRBJ02-01	1				3	1	4	10	5	8	45	59	60	62	67	7	In	VDJ							4.012e-05
GAGCTGGGGGACTCAGCTTTGTATTTCTGTGCCAGCAGCGAGAGGGACAGGGTTGTCTCTGGGGCCAACGTCCTGACTTTCGGGGCC	CASSERDRVVSGANVLTF	60	0.00564064	54	TCRBV09-01	TCRBV09	TCRBV09-01				01,02	TCRBD01-01*01	TCRBD01	TCRBD01-01	1				TCRBJ02-06*01	TCRBJ02	TCRBJ02-06	1				3	3	0	3	4	0	27	40	43	52	56	5	In	VDJ							4.012e-05
GAGTCTGCCATCCCCAACCAGACAGCTCTTTACTTCTGTGCCACCAGTGATCCTACGACAAGTGGCTACGAGCAGTACTTCGGGCCG	CATSDPTTSGYEQYF	60	0.00564064	45	TCRBV24	TCRBV24	unresolved			TCRBV24-01,TCRBV24-or09_02		TCRBD01-01*01	TCRBD01	TCRBD01-01	1				TCRBJ02-07*01	TCRBJ02	TCRBJ02-07	1				3	5	2	6	5	3	36	51	56	60	65	4	In	VDJ							4.012e-05
GGCTGCTCCCTCCCAGACATCTGTGTACTTCTGTGCCAGCAGTTACCCACCGGGGACAGGGAACCGAACACCATATATTTTGGAGAG		60	0.00564064	50	TCRBV06	TCRBV06	unresolved			TCRBV06-05,TCRBV06-06		TCRBD01-01*01	TCRBD01	TCRBD01-01	1				TCRBJ01-03*01	TCRBJ01	TCRBJ01-03	1				2	6	0	3	5	7	31	46	52	61	66	4	Out	VDJ							4.012e-05
GTGAACGCCTTGTTGCTGGGGGACTCGGCCCTGTATCTCTGTGCCAGCAGCTTTAGGAACAGTAATGAAAAACTGTTTTTTGGCAGT	CASSFRNSNEKLFF	60	0.00564064	42	TCRBV05-05*01	TCRBV05	TCRBV05-05	1				TCRBD01-01*01	TCRBD01	TCRBD01-01	1				TCRBJ01-04*01	TCRBJ01	TCRBJ01-04	1				2	5	3	5	0	4	39	53	58	-1	62	4	In	VDJ							4.012e-05
GTGAGCAACATGAGCCCTGAAGACAGCAGCATATATCTCTGCAGCGTTTTATGGTCCGGCGGCCAAGAGACCCAGTACTTCGGGCCA	CSVLWSGGQETQYF	60	0.00564064	42	TCRBV29-01*01	TCRBV29	TCRBV29-01	1				TCRBD02-01	TCRBD02	TCRBD02-01				01,02	TCRBJ02-05*01	TCRBJ02	TCRBJ02-05	1				5	10	7	5	0	1	39	48	58	-1	62	4	In	VDJ							4.012e-05
GTGAGCAACCTGAGCCCTGAAGACAGCAGCATATATCTCTGCAGCGGGCGGACTAGCGGGGTCTCCTACGAGCAGTACTTCGGGCCG	CSGRTSGVSYEQYF	60	0.00564064	42	TCRBV29-01*01	TCRBV29	TCRBV29-01	1				TCRBD02-01*01	TCRBD02	TCRBD02-01	1				TCRBJ02-07*01	TCRBJ02	TCRBJ02-07	1				7	3	1	3	1	0	39	46	49	61	62	5	In	VDJ							4.012e-05
TAAATCTTCACATCAATTCCCTGGAGCTTGGTGACTCTGCTGTGTATTTCTGTGCCAGCAGCCCCCGACGAGCAGTACTTCGGGCCG		60	0.00564064	31	TCRBV03	TCRBV03	unresolved			TCRBV03-01,TCRBV03-02		TCRBD02-01	TCRBD02	TCRBD02-01				01,02	TCRBJ02-07*01	TCRBJ02	TCRBJ02-07	1				4	2	8	6	0	5	50	63	65	-1	67	4	Out	VDJ							4.012e-05
TCCACAAAGCTGGAGGACTCAGCCATGTACTTCTGTGCCAGCAGTAAGACTAGCGGAAACACCTACAATGAGCAGTTCTTCGGGCCA	CASSKTSGNTYNEQFF	60	0.00564064	48	TCRBV02-01*01	TCRBV02	TCRBV02-01	1				TCRBD02-01	TCRBD02	TCRBD02-01				01,02	TCRBJ02-01*01	TCRBJ02	TCRBJ02-01	1				5	2	2	5	5	2	33	45	47	56	61	4	In	VDJ							4.012e-05
TGGAGTCGGCTGCTCCCTCCCAAACATCTGTGTACTTCTGTGCCAGCATTCTCGTTGAACCACTACAATGAGCAGTTCTTCGGGCCA		60	0.00564064	43	TCRBV06	TCRBV06	unresolved			TCRBV06-02,TCRBV06-03		unresolved		unresolved		TCRBD01,TCRBD02	TCRBD01-01,TCRBD02-01		TCRBJ02-01*01	TCRBJ02	TCRBJ02-01	1				7	8	2	8	4	3	38	48	56	58	62	4	Out	VDJ							4.012e-05
TTCACATCAATTCCCTGGAGCTTGGTGACTCTGCTGTGTATTTCTGTGCCAGCAGCCGCTAGCACAGATACGCAGTATTTTGGCCCA		60	0.00564064	37	TCRBV03	TCRBV03	unresolved			TCRBV03-01,TCRBV03-02		unresolved		unresolved		TCRBD01,TCRBD02	TCRBD01-01,TCRBD02-01		TCRBJ02-03*01	TCRBJ02	TCRBJ02-03	1				4	0	10	0	1	0	44	-1	57	59	60	7	Out	VDJ							4.012e-05
TTCCCTGGAGCTTGGTGACTCTGCTGTGTATTTCTGTGCCAGCAGCCACTCTCCAAGAGGCTAGGGAATGAGCAGTTCTTCGGGCCA		60	0.00564064	47	TCRBV03	TCRBV03	unresolved			TCRBV03-01,TCRBV03-02		unresolved		unresolved		TCRBD01,TCRBD02	TCRBD01-01,TCRBD02-01		TCRBJ02-01*01	TCRBJ02	TCRBJ02-01	1				3	14	5	3	0	7	34	48	62	-1	66	4	Out	VDJ							4.012e-05
AACGCCTTGTTGCTGGGGGACTCGGCCCTCTATCTCTGTGCCAGCAGCTTGGGGCCTAGCGAGTCCTACGAGCAGTACTTCGGGCCG	CASSLGPSESYEQYF	59	0.00554662	45	TCRBV05-06*01	TCRBV05	TCRBV05-06	1				TCRBD02-01	TCRBD02	TCRBD02-01				01,02	TCRBJ02-07*01	TCRBJ02	TCRBJ02-07	1				0	3	4	6	2	1	36	52	55	61	63	6	In	VDJ							3.945e-05
AAGATCCGGTCCACAAAGCTGGAGGACTCAGCCATGTACTTCTGTGCCAGCAGTGATGGATATGGAAACACCATATATTTTGGAGAG	CASSDGYGNTIYF	59	0.00554662	39	TCRBV02-01*01	TCRBV02	TCRBV02-01	1				unresolved		unresolved		TCRBD01,TCRBD02	TCRBD01-01,TCRBD02-01		TCRBJ01-03*01	TCRBJ01	TCRBJ01-03	1				3	1	1	8	2	3	42	56	57	60	62	6	In	VDJ							3.945e-05
AATTCCCTGGAGCTTGGTGACTCTGCTGTGTATTTCTGTGCCAGCAGCCAAGACCCCCCCGGGAACACTGAAGCTTTCTTTGGACAA	CASSQDPPGNTEAFF	59	0.00554662	45	TCRBV03	TCRBV03	unresolved			TCRBV03-01,TCRBV03-02		TCRBD02-01	TCRBD02	TCRBD02-01				01,02	TCRBJ01-01*01	TCRBJ01	TCRBJ01-01	1				0	6	8	5	0	1	36	53	59	-1	62	4	In	VDJ							3.945e-05
AATTCCCTGGAGCTTGGTGACTCTGCTGTGTATTTCTGTGCCAGCAGCCAAGCGAATCCCGGGAATGAAAAACTGTTTTTTGGCAGT	CASSQANPGNEKLFF	59	0.00554662	45	TCRBV03	TCRBV03	unresolved			TCRBV03-01,TCRBV03-02		TCRBD02-01	TCRBD02	TCRBD02-01				01,02	TCRBJ01-04*01	TCRBJ01	TCRBJ01-04	1				1	7	8	4	0	5	36	52	59	-1	63	4	In	VDJ							3.945e-05
ACATTCTCAACTCTGACTGTGAGCAACCTGAGCCCTGAAGACAGCAGCATATATCTCTGCAGCGTTGAGAAAGCTTTCTTTGGACAA	CSVEKAFF	59	0.00554662	24	TCRBV29-01*01	TCRBV29	TCRBV29-01	1				unresolved		unresolved		TCRBD01,TCRBD02	TCRBD01-01,TCRBD02-01		TCRBJ01-01*01	TCRBJ01	TCRBJ01-01	1				3	0	2	8	0	9	57	-1	68	-1	70	4	In	VDJ							3.945e-05
AGGCTGCTGTCGGCTGCTCCCTCCCAGACATCTGTGTACTTCTGTGCCAGCAGTGTCCGGAGTGGAACTGAAGCTTTCTTTGGACAA	CASSVRSGTEAFF	59	0.00554662	39	TCRBV06-05*01	TCRBV06	TCRBV06-05	1				TCRBD02-01*02	TCRBD02	TCRBD02-01	2				TCRBJ01-01*01	TCRBJ01	TCRBJ01-01	1				5	4	10	2	4	5	42	54	58	62	66	5	In	VDJ							3.945e-05
AGTGCCCATCCTGAAGACAGCAGCTTCTACATCTGCAGTGCACAAACCCGTGACACCCACTCTGGAAACACCATATATTTTGGAGAG	CSAQTRDTHSGNTIYF	59	0.00554662	48	TCRBV20	TCRBV20	unresolved			TCRBV20-01,TCRBV20-or09_02		TCRBD01-01*01	TCRBD01	TCRBD01-01	1				TCRBJ01-03*01	TCRBJ01	TCRBJ01-03	1				6	10	2	6	4	0	33	41	51	55	59	4	In	VDJ							3.945e-05
AGTGCCCATCCTGAAGACAGCAGCTTCTACATCTGCAGTGCCGACGGGACTAGCGGGGGCCCCACAGATACGCAGTATTTTGGCCCA	CSADGTSGGPTDTQYF	59	0.00554662	48	TCRBV20	TCRBV20	unresolved			TCRBV20-01,TCRBV20-or09_02		TCRBD02-01*01	TCRBD02	TCRBD02-01	1				TCRBJ02-03*01	TCRBJ02	TCRBJ02-03	1				6	4	0	2	3	2	33	41	45	59	62	4	In	VDJ							3.945e-05
ATCAATTCCCTGGAGCTTGGTGACTCTGCTGTGTATTTCTGTGCCAGCAGCCAAAGCGGGCCCAGCCACGAGCAGTACTTCGGGCCG	CASSQSGPSHEQYF	59	0.00554662	42	TCRBV03	TCRBV03	unresolved			TCRBV03-01,TCRBV03-02		TCRBD02-01	TCRBD02	TCRBD02-01				01,02	TCRBJ02-07*01	TCRBJ02	TCRBJ02-07	1				2	0	6	4	7	5	39	-1	54	60	67	6	In	VDJ							3.945e-05
ATCAATTCCCTGGAGCTTGGTGACTCTGCTGTGTATTTCTGTGCCAGCAGCCAAGAACGGGGGACGAGTGGCTACACCTTCGGTTCG	CASSQERGTSGYTF	59	0.00554662	42	TCRBV03	TCRBV03	unresolved			TCRBV03-01,TCRBV03-02		TCRBD02-01*01	TCRBD02	TCRBD02-01	1				TCRBJ01-02*01	TCRBJ01	TCRBJ01-02	1				0	1	8	2	5	7	39	56	57	63	68	4	In	VDJ							3.945e-05
ATCAATTCCCTGGAGCTTGGTGACTCTGCTGTGTATTTCTGTGCCAGCAGCCAGCAGGACAGAAACTATGGCTACACCTTCGGTTCG	CASSQQDRNYGYTF	59	0.00554662	42	TCRBV03	TCRBV03	unresolved			TCRBV03-01,TCRBV03-02		TCRBD01-01*01	TCRBD01	TCRBD01-01	1				TCRBJ01-02*01	TCRBJ01	TCRBJ01-02	1				3	3	1	5	1	2	39	53	56	62	63	4	In	VDJ							3.945e-05
ATCAATTCCCTGGAGCTTGGTGACTCTGCTGTGTATTTCTGTGCCAGCAGCCCTGGGACAGCAGCCTACGAGCAGTACTTCGGGCCG	CASSPGTAAYEQYF	59	0.00554662	42	TCRBV03	TCRBV03	unresolved			TCRBV03-01,TCRBV03-02		TCRBD01-01*01	TCRBD01	TCRBD01-01	1				TCRBJ02-07*01	TCRBJ02	TCRBJ02-07	1				4	2	0	5	3	2	39	52	54	61	64	4	In	VDJ							3.945e-05
ATCAATTCCCTGGAGCTTGGTGACTCTGCTGTGTATTTCTGTGCCAGCAGCTGGGACAGGGCGAACACTGAAGCTTTCTTTGGACAA	CASSWDRANTEAFF	59	0.00554662	42	TCRBV03	TCRBV03	unresolved			TCRBV03-01,TCRBV03-02		TCRBD01-01*01	TCRBD01	TCRBD01-01	1				TCRBJ01-01*01	TCRBJ01	TCRBJ01-01	1				5	1	0	3	1	1	39	51	52	61	62	4	In	VDJ							3.945e-05
ATCCAGCCCTCAGAACCCAGGGACTCAGCTGTGTACTTCTGTGCCAGCAGTTTTAGGGTGGATGGTGAAAAACTGTTTTTTGGCAGT	CASSFRVDGEKLFF	59	0.00554662	42	TCRBV12	TCRBV12	unresolved			TCRBV12-03,TCRBV12-04		unresolved		unresolved		TCRBD01,TCRBD02	TCRBD01-01,TCRBD02-01		TCRBJ01-04*01	TCRBJ01	TCRBJ01-04	1				3	1	5	3	7	7	39	53	54	58	65	4	In	VDJ							3.945e-05
CACATCAATTCCCTGGAGCTTGGTGACTCTGCTGTGTATTTCTGTGCCAGCAGCCAGGGGGTTTACCCTGAAGCTTTCTTTGGACAA	CASSQGVYPEAFF	59	0.00554662	39	TCRBV03	TCRBV03	unresolved			TCRBV03-01,TCRBV03-02		unresolved		unresolved		TCRBD01,TCRBD02	TCRBD01-01,TCRBD02-01		TCRBJ01-01*01	TCRBJ01	TCRBJ01-01	1				3	0	6	1	6	6	42	-1	56	61	67	4	In	VDJ							3.945e-05
CACATCAATTCCCTGGAGCTTGGTGACTCTGCTGTGTATTTCTGTGCCAGCAGCCGGGACAGCCAAGAGACCCAGTACTTCGGGCCA	CASSRDSQETQYF	59	0.00554662	39	TCRBV03	TCRBV03	unresolved			TCRBV03-01,TCRBV03-02		TCRBD01-01*01	TCRBD01	TCRBD01-01	1				TCRBJ02-05*01	TCRBJ02	TCRBJ02-05	1				4	0	0	5	0	1	42	-1	55	-1	62	4	In	VDJ							3.945e-05
CGCACAGAGCAGGGGGACTCAGCTGTGTATCTCTGTGCCAGCAGCTTTCCACCACCCGGGGGCAATCAGCCCCAGCATTTTGGTGAT	CASSFPPPGGNQPQHF	59	0.00554662	48	TCRBV07-04*01	TCRBV07	TCRBV07-04	1				TCRBD02-01*01	TCRBD02	TCRBD02-01	1				TCRBJ01-05*01	TCRBJ01	TCRBJ01-05	1				3	9	8	3	0	2	33	47	56	-1	61	4	In	VDJ							3.945e-05
CGGTCCACAAAGCTGGAGGACTCAGCCATGTACTTCTGTGCCAGCAGTGCGGGGGCGGTGGCACCCGGGGAGCTGTTTTTTGGAGAA	CASSAGAVAPGELFF	59	0.00554662	45	TCRBV02-01*01	TCRBV02	TCRBV02-01	1				unresolved		unresolved		TCRBD01,TCRBD02	TCRBD01-01,TCRBD02-01		TCRBJ02-02*01	TCRBJ02	TCRBJ02-02	1				4	1	6	0	8	6	36	49	50	56	64	4	In	VDJ							3.945e-05
CTGAAGATCCAGCCCTCAGAACCCAGGGACTCAGCTGTGTACTTCTGTGCCAGCAGAGGTCCTAATTCACCCCTCCACTTTGGGAAC	CASRGPNSPLHF	59	0.00554662	36	TCRBV12	TCRBV12	unresolved			TCRBV12-03,TCRBV12-04		unresolved		unresolved		TCRBD01,TCRBD02	TCRBD01-01,TCRBD02-01		TCRBJ01-06*01	TCRBJ01	TCRBJ01-06	1				6	0	5	4	3	6	45	-1	56	59	62	4	In	VDJ							3.945e-05
CTGGAGCTTGGTGACTCTGCTGTGTATTTCTGTGCCAGCAGCACCCCCGCGGGACGGGGGGCGTGGGAGACCCAGTACTTCGGGCCA	CASSTPAGRGAWETQYF	59	0.00554662	51	TCRBV03	TCRBV03	unresolved			TCRBV03-01,TCRBV03-02		TCRBD02-01*01	TCRBD02	TCRBD02-01	1				TCRBJ02-05*01	TCRBJ02	TCRBJ02-05	1				5	12	8	1	5	5	30	42	54	61	66	6	In	VDJ							3.945e-05
CTGGAGCTTGGTGACTCTGCTGTGTATTTCTGTGCCAGCAGCCAAGATAGCAGGGGGCGAGTGCTTTCACCCCTCCACTTTGGGAAC	CASSQDSRGRVLSPLHF	59	0.00554662	51	TCRBV03	TCRBV03	unresolved			TCRBV03-01,TCRBV03-02		TCRBD01-01*01	TCRBD01	TCRBD01-01	1				TCRBJ01-06*01	TCRBJ01	TCRBJ01-06	1				0	3	4	0	7	9	30	47	50	58	65	4	In	VDJ							3.945e-05
GAGTCGGCTGCTCCCTCCCAAACATCTGTGTACTTCTGTGCCAGCGAACCGACGGGGGGGGGCAACACTGAAGCTTTCTTTGGACAA	CASEPTGGGNTEAFF	59	0.00554662	45	TCRBV06	TCRBV06	unresolved			TCRBV06-02,TCRBV06-03		TCRBD02-01*01	TCRBD02	TCRBD02-01	1				TCRBJ01-01*01	TCRBJ01	TCRBJ01-01	1				8	7	8	0	3	2	36	45	52	60	63	4	In	VDJ							3.945e-05
GAGTCGGCTGCTCCCTCCCAGACATCTGTGTACTTCTGTGCCAGCAGTGAGGGACCTTTAAATCGAAACACCATATATTTTGGAGAG	CASSEGPLNRNTIYF	59	0.00554662	45	TCRBV06-01*01	TCRBV06	TCRBV06-01	1				unresolved		unresolved		TCRBD01,TCRBD02	TCRBD01-01,TCRBD02-01		TCRBJ01-03*01	TCRBJ01	TCRBJ01-03	1				3	0	0	7	9	5	36	-1	50	55	64	5	In	VDJ							3.945e-05
GCCTTGTTGCTGGGGGACTCGGCCCTGTATCTCTGTGCCAGCAGCTTGGGGATGAGGGGGCGCGGGGATGGCTACACCTTCGGTTCG	CASSLGMRGRGDGYTF	59	0.00554662	48	TCRBV05-05*01	TCRBV05	TCRBV05-05	1				TCRBD01-01*01	TCRBD01	TCRBD01-01	1				TCRBJ01-02*01	TCRBJ01	TCRBJ01-02	1				0	5	5	0	6	6	33	49	54	61	67	4	In	VDJ							3.945e-05
GTCCCTAGAGTCTGCCATCCCCAACCAGACAGCTCTTTACTTCTGTGCCACCTCTAATCCGGGGCCTACGAGCAGTACTTCGGGCCG		59	0.00554662	38	TCRBV24	TCRBV24	unresolved			TCRBV24-01,TCRBV24-or09_02		TCRBD02-01*01	TCRBD02	TCRBD02-01	1				TCRBJ02-07*01	TCRBJ02	TCRBJ02-07	1				9	7	8	3	0	2	43	52	59	-1	64	4	Out	VDJ							3.945e-05
TCTGTGCCAGCAGCCTCGACTAGCGGGGGGGCCTGTATTGGGCTCGCGTGAAAGAGGGGGTTAGAAGAGACCCAGTACTTCGGGCCA		59	0.00554662	79	unresolved		unresolved		TCRBV03,TCRBV04,TCRBV14	TCRBV03-01,TCRBV03-02,TCRBV04-02,TCRBV14-01		TCRBD02-01*01	TCRBD02	TCRBD02-01	1				TCRBJ02-05*01	TCRBJ02	TCRBJ02-05	1				4	2	2	0	33	3	2	15	17	31	64	7	Out	VDJ							3.945e-05
TGGAGCTTGGTGACTCTGCTGTGTATTTCTGTGCCAGCAGCCAAACGGGACCGGGAATAAGCTAACTATGGCTACACCTTCGGTTCG		59	0.00554662	52	TCRBV03	TCRBV03	unresolved			TCRBV03-01,TCRBV03-02		unresolved		unresolved		TCRBD01,TCRBD02	TCRBD01-01,TCRBD02-01		TCRBJ01-02*01	TCRBJ01	TCRBJ01-02	1				2	2	0	7	10	0	29	44	46	51	61	6	Out	VDJ							3.945e-05
TTGGAGCTGGACGACTCGGCCCTGTATCTCTGTGCCAGCAGCATTCTAGAAGCGGGGGGGTTCACAGATACGCAGTATTTTGGCCCA	CASSILEAGGFTDTQYF	59	0.00554662	51	TCRBV05-04*01	TCRBV05	TCRBV05-04	1				TCRBD02-01*01	TCRBD02	TCRBD02-01	1				TCRBJ02-03*01	TCRBJ02	TCRBJ02-03	1				4	8	6	0	2	2	30	42	50	60	62	4	In	VDJ							3.945e-05
TTGGAGTCGGCTGCTCCCTCCCAAACATCTGTGTACTTCTGTGCCAGCTTTGGCGGGACAGGGTCCTACGAGCAGTACTTCGGGCCG	CASFGGTGSYEQYF	59	0.00554662	42	TCRBV06	TCRBV06	unresolved			TCRBV06-02,TCRBV06-03		TCRBD01-01*01	TCRBD01	TCRBD01-01	1				TCRBJ02-07*01	TCRBJ02	TCRBJ02-07	1				8	6	0	3	0	1	39	48	54	-1	63	6	In	VDJ							3.945e-05
AACGCCTTGTTGCTGGGGGACTCGGCCCTGTATCTCTGTGCCAGCAGCTTGAAACCGGGACAGGGTCATGAGCAGTTCTTCGGGCCA	CASSLKPGQGHEQFF	58	0.00545261	45	TCRBV05-05*01	TCRBV05	TCRBV05-05	1				TCRBD01-01*01	TCRBD01	TCRBD01-01	1				TCRBJ02-01*01	TCRBJ02	TCRBJ02-01	1				1	5	0	3	2	8	36	51	56	65	67	5	In	VDJ							3.878e-05
AAGATCCGGTCCACAAAGCTGGAGGACTCAGCCATGTACTTCTGTGCCAGCAGGGGCGATTGGAACACTGAAGCTTTCTTTGGACAA	CASRGDWNTEAFF	58	0.00545261	39	TCRBV02-01*01	TCRBV02	TCRBV02-01	1				TCRBD01-01*01	TCRBD01	TCRBD01-01	1				TCRBJ01-01*01	TCRBJ01	TCRBJ01-01	1				6	0	8	0	5	1	42	-1	53	57	62	5	In	VDJ							3.878e-05
AAGATCCGGTCCACAAAGCTGGAGGACTCAGCCATGTACTTCTGTGCCAGCAGTCCGACAGGGGGCCACGAGCAGTACTTCGGGCCG	CASSPTGGHEQYF	58	0.00545261	39	TCRBV02-01*01	TCRBV02	TCRBV02-01	1				TCRBD01-01*01	TCRBD01	TCRBD01-01	1				TCRBJ02-07*01	TCRBJ02	TCRBJ02-07	1				5	2	2	0	1	5	42	54	56	66	67	6	In	VDJ							3.878e-05
AATGTGAACGCCTTGGAGCTGGAGGACTCGGCCCTGTATCTCTGTGCCAGCAGCTTAGGGGATAGGAGGCCCCAGCATTTTGGTGAT	CASSLGDRRPQHF	58	0.00545261	39	TCRBV05-08*01	TCRBV05	TCRBV05-08	1				TCRBD01-01*01	TCRBD01	TCRBD01-01	1				TCRBJ01-05*01	TCRBJ01	TCRBJ01-05	1				2	0	5	2	7	9	42	-1	56	61	68	4	In	VDJ							3.878e-05
AATTCCCTGGAGCTTGGTGACTCTGCTGTGTATTTCTGTGCCAGCAGCCAAGAGGGGGCAGGACCGGTGGGCTACACCTTCGGTTCG	CASSQEGAGPVGYTF	58	0.00545261	45	TCRBV03	TCRBV03	unresolved			TCRBV03-01,TCRBV03-02		TCRBD01-01*01	TCRBD01	TCRBD01-01	1				TCRBJ01-02*01	TCRBJ01	TCRBJ01-02	1				0	0	6	0	10	8	36	-1	53	59	69	6	In	VDJ							3.878e-05
AATTCCCTGGAGCTTGGTGACTCTGCTGTGTATTTCTGTGCCAGCAGCCAGGGGGATTACGGGGCCAACGTCCTGACTTTCGGGGCC	CASSQGDYGANVLTF	58	0.00545261	45	TCRBV03	TCRBV03	unresolved			TCRBV03-01,TCRBV03-02		unresolved		unresolved		TCRBD01,TCRBD02	TCRBD01-01,TCRBD02-01		TCRBJ02-06*01	TCRBJ02	TCRBJ02-06	1				3	0	6	1	5	4	36	-1	50	55	60	3	In	VDJ							3.878e-05
AGGCTGGAGTTGGCTGCTCCCTCCCAGACATCTGTGTACTTCTGTGCCACGCGCCCGGGGGCGAACACTGAAGCTTTCTTTGGACAA	CATRPGANTEAFF	58	0.00545261	39	TCRBV06-06	TCRBV06	TCRBV06-06				01,02	unresolved		unresolved		TCRBD01,TCRBD02	TCRBD01-01,TCRBD02-01		TCRBJ01-01*01	TCRBJ01	TCRBJ01-01	1				10	7	6	0	0	1	42	49	56	-1	62	4	In	VDJ							3.878e-05
AGGCTGGAGTTGGCTGCTCCCTCCCAGACATCTGTGTACTTCTGTGCCAGCAGTTACTCCCAGGGTCACGGCTACACCTTCGGTTCG	CASSYSQGHGYTF	58	0.00545261	39	TCRBV06-06	TCRBV06	TCRBV06-06				01,02	TCRBD01-01*01	TCRBD01	TCRBD01-01	1				TCRBJ01-02*01	TCRBJ01	TCRBJ01-02	1				0	1	4	3	4	8	42	59	60	65	69	5	In	VDJ							3.878e-05
ATCAATTCCCTGGAGCTTGGTGACTCTGCTGTGTATTTCTGTGCCAGCAGCCAACAGGGGTGGGGTGAAAAACTGTTTTTTGGCAGT	CASSQQGWGEKLFF	58	0.00545261	42	TCRBV03	TCRBV03	unresolved			TCRBV03-01,TCRBV03-02		TCRBD01-01*01	TCRBD01	TCRBD01-01	1				TCRBJ01-04*01	TCRBJ01	TCRBJ01-04	1				2	0	4	2	5	7	39	-1	54	60	65	3	In	VDJ							3.878e-05
ATCAATTCCCTGGAGCTTGGTGACTCTGCTGTGTATTTCTGTGCCAGCAGCCGGAGGGAAACTAATGAAAAACTGTTTTTTGGCAGT	CASSRRETNEKLFF	58	0.00545261	42	TCRBV03	TCRBV03	unresolved			TCRBV03-01,TCRBV03-02		TCRBD02-01*02	TCRBD02	TCRBD02-01	2				TCRBJ01-04*01	TCRBJ01	TCRBJ01-04	1				4	0	10	0	1	1	39	-1	52	58	59	6	In	VDJ							3.878e-05
ATCCGGTCCACAAAGCTGGAGGACTCAGCCATGTACTTCTGTGCCAGCAGTGAAGAGACAGGGAATGAAAAACTGTTTTTTGGCAGT	CASSEETGNEKLFF	58	0.00545261	42	TCRBV02-01*01	TCRBV02	TCRBV02-01	1				TCRBD01-01*01	TCRBD01	TCRBD01-01	1				TCRBJ01-04*01	TCRBJ01	TCRBJ01-04	1				1	1	2	3	0	5	39	55	56	-1	63	6	In	VDJ							3.878e-05
CAGCCCTCAGAACCCAGGGACTCAGCTGTGTACTTCTGTGCCAGCAGCCTTCGTCGGAAAGACATTACTGAAGCTTTCTTTGGACAA	CASSLRRKDITEAFF	58	0.00545261	45	TCRBV12	TCRBV12	unresolved			TCRBV12-03,TCRBV12-04		TCRBD01-01*01	TCRBD01	TCRBD01-01	1				TCRBJ01-01*01	TCRBJ01	TCRBJ01-01	1				6	13	2	6	2	5	36	47	60	64	66	4	In	VDJ							3.878e-05
CGGCTGCTCCCTCCCAGACATCTGTGTACTTCTGTGCCAGCCGGGTAAAGGACAGGGGGCAGCAATCAGCCCCAGCATTTTGGTGAT		58	0.00545261	49	TCRBV06	TCRBV06	unresolved			TCRBV06-01,TCRBV06-05		TCRBD01-01*01	TCRBD01	TCRBD01-01	1				TCRBJ01-05*01	TCRBJ01	TCRBJ01-05	1				8	8	1	0	0	1	32	41	49	-1	60	4	Out	VDJ							3.878e-05
CTGACCCTGGAGTCTGCCAGGCCCTCACATACCTCTCAGTACCTCTGTGCCAGCAGTGAGGGGGCTGGGGGCTACACCTTCGGTTCG	CASSEGAGGYTF	58	0.00545261	36	TCRBV25-01*01	TCRBV25	TCRBV25-01	1				TCRBD01-01*01	TCRBD01	TCRBD01-01	1				TCRBJ01-02*01	TCRBJ01	TCRBJ01-02	1				3	0	6	0	4	8	45	-1	59	65	69	5	In	VDJ							3.878e-05
CTGCTGTCGGCTGCTCCCTCCCAGACATCTGTGTACTTCTGTGCCAGCACCCCGGGACAACTGAACACTGAAGCTTTCTTTGGACAA	CASTPGQLNTEAFF	58	0.00545261	42	TCRBV06-05*01	TCRBV06	TCRBV06-05	1				TCRBD01-01*01	TCRBD01	TCRBD01-01	1				TCRBJ01-01*01	TCRBJ01	TCRBJ01-01	1				7	4	0	6	2	0	39	49	53	59	61	5	In	VDJ							3.878e-05
CTGGAGTCCGCTACCAGCTCCCAGACATCTGTGTACTTCTGTGCCATCAGTGAGGGACTAAAATACAATGAGCAGTTCTTCGGGCCA	CAISEGLKYNEQFF	58	0.00545261	42	TCRBV10-03*01	TCRBV10	TCRBV10-03	1				TCRBD02-01	TCRBD02	TCRBD02-01				01,02	TCRBJ02-01*01	TCRBJ02	TCRBJ02-01	1				2	0	1	9	3	4	39	-1	54	60	63	4	In	VDJ							3.878e-05
CTGTCGGCTGCTCCCTCCCAGACATCTGTGTACTTCTGTGCCAGCAGGGAAACTAGCGGGGGGGCCTATGAGCAGTTCTTCGGGCCA	CASRETSGGAYEQFF	58	0.00545261	45	TCRBV06-05*01	TCRBV06	TCRBV06-05	1				TCRBD02-01*01	TCRBD02	TCRBD02-01	1				TCRBJ02-01*01	TCRBJ02	TCRBJ02-01	1				6	4	3	0	3	8	36	47	51	64	67	4	In	VDJ							3.878e-05
GTGCCCATCCTGAAGACAGCAGCTTCTACATCTGCAGTGCGCGGATGACTAAGGGGGGGTGAACGGGAGACCCAGTACTTCGGGCCA		58	0.00545261	49	TCRBV20	TCRBV20	unresolved			TCRBV20-01,TCRBV20-or09_02		TCRBD02-01*01	TCRBD02	TCRBD02-01	1				TCRBJ02-05*01	TCRBJ02	TCRBJ02-05	1				6	12	9	0	7	5	32	40	52	59	66	4	Out	VDJ							3.878e-05
TCCACAAAGCTGGAGGACTCAGCCATGTACTTCTGTGCCAGCAGTGAGGACCAGGCAGGGGGCACAGATACGCAGTATTTTGGCCCA	CASSEDQAGGTDTQYF	58	0.00545261	48	TCRBV02-01*01	TCRBV02	TCRBV02-01	1				TCRBD01-01*01	TCRBD01	TCRBD01-01	1				TCRBJ02-03*01	TCRBJ02	TCRBJ02-03	1				3	8	4	2	0	1	33	47	55	-1	61	6	In	VDJ							3.878e-05
TCCAGTCCACGGAGTCAGGGGACACAGCACTGTATTTCTGTGCCAGCAGCAGGGGCAGCTTGATGGGGGGAGCTGTTTTTTGGAGAA		58	0.00545261	43	TCRBV21-01*01	TCRBV21	TCRBV21-01	1				TCRBD01-01*01	TCRBD01	TCRBD01-01	1				TCRBJ02-02*01	TCRBJ02	TCRBJ02-02	1				4	0	7	0	10	8	38	-1	51	56	66	4	Out	VDJ							3.878e-05
TCCCTGGAGCTTGGTGACTCTGCTGTGTATTTCTGTGCCAGCAGCCAAGACATTAGTAACTCTGGAAACACCATATATTTTGGAGAG	CASSQDISNSGNTIYF	58	0.00545261	48	TCRBV03	TCRBV03	unresolved			TCRBV03-01,TCRBV03-02		TCRBD02-01	TCRBD02	TCRBD02-01				01,02	TCRBJ01-03*01	TCRBJ01	TCRBJ01-03	1				0	3	5	8	3	0	33	50	53	56	59	6	In	VDJ							3.878e-05
TCCCTGGAGCTTGGTGACTCTGCTGTGTATTTCTGTGCCAGCAGCCACCCCCTTAGGCGGGGGGTGTACGAGCAGTACTTCGGGCCG	CASSHPLRRGVYEQYF	58	0.00545261	48	TCRBV03	TCRBV03	unresolved			TCRBV03-01,TCRBV03-02		TCRBD02-01*01	TCRBD02	TCRBD02-01	1				TCRBJ02-07*01	TCRBJ02	TCRBJ02-07	1				3	9	7	1	2	4	33	47	56	64	66	6	In	VDJ							3.878e-05
TCCCTGGAGCTTGGTGACTCTGCTGTGTATTTCTGTGCCAGCAGCCTCGGGACTAGCGGGGGACACAATGAGCAGTTCTTCGGGCCA	CASSLGTSGGHNEQFF	58	0.00545261	48	TCRBV03	TCRBV03	unresolved			TCRBV03-01,TCRBV03-02		TCRBD02-01*01	TCRBD02	TCRBD02-01	1				TCRBJ02-01*01	TCRBJ02	TCRBJ02-01	1				4	2	0	2	2	5	33	46	48	62	64	6	In	VDJ							3.878e-05
TGAACGCCTTGGAGCTGGAGGACTCGGCCCTGTATCTCTGTGCCAGCAGCGGAGGTCATCTCTGGAAACACCATATATTTTGGAGAG		58	0.00545261	43	TCRBV05-08*01	TCRBV05	TCRBV05-08	1				TCRBD02-01*02	TCRBD02	TCRBD02-01	2				TCRBJ01-03*01	TCRBJ01	TCRBJ01-03	1				4	0	10	1	4	0	38	-1	50	55	59	3	Out	VDJ							3.878e-05
AACGCCTTGTTGCTGGGGGACTCGGCCCTCTATCTCTGTGCCAGCAGCTATACAGGGGCTGGGGCCAACGTCCTGACTTTCGGGGCC	CASSYTGAGANVLTF	57	0.0053586	45	TCRBV05-06*01	TCRBV05	TCRBV05-06	1				TCRBD01-01*01	TCRBD01	TCRBD01-01	1				TCRBJ02-06*01	TCRBJ02	TCRBJ02-06	1				3	2	3	2	0	2	36	49	51	-1	58	3	In	VDJ							3.811e-05
AAGATCCGGTCCACAAAGCTGGAGGACTCAGCCATGTACTTCTGTGCCAGCTTATCGGGGATTGGCAATGAGCAGTTCTTCGGGCCA	CASLSGIGNEQFF	57	0.0053586	39	TCRBV02-01*01	TCRBV02	TCRBV02-01	1				TCRBD02-01*01	TCRBD02	TCRBD02-01	1				TCRBJ02-01*01	TCRBJ02	TCRBJ02-01	1				8	4	8	3	5	6	42	51	55	60	65	6	In	VDJ							3.811e-05
AATTCCCTGGAGCTTGGTGACTCTGCTGTGTATTTCTGTGCCAGCAGCCAAGATCGGACAGGGCGGAATGAGCAGTTCTTCGGGCCA	CASSQDRTGRNEQFF	57	0.0053586	45	TCRBV03	TCRBV03	unresolved			TCRBV03-01,TCRBV03-02		TCRBD01-01*01	TCRBD01	TCRBD01-01	1				TCRBJ02-01*01	TCRBJ02	TCRBJ02-01	1				0	2	1	3	3	7	36	53	55	63	66	6	In	VDJ							3.811e-05
ACTCTGGAGTCCGCTACCAGCTCCCAGACATCTGTGTACTTCTGTGCCATCAGTGAGAGGGGCTCCTACGAGCAGTACTTCGGGCCG	CAISERGSYEQYF	57	0.0053586	39	TCRBV10-03*01	TCRBV10	TCRBV10-03	1				TCRBD01-01*01	TCRBD01	TCRBD01-01	1				TCRBJ02-07*01	TCRBJ02	TCRBJ02-07	1				2	0	5	2	0	0	42	-1	57	-1	62	3	In	VDJ							3.811e-05
AGGCTGCTGTCGGCTGCTCCCTCCCAGACATCTGTGTACTTCTGTGCCAGCAGCGGTGGAGGGAACACTGAAGCTTTCTTTGGACAA	CASSGGGNTEAFF	57	0.0053586	39	TCRBV06-05*01	TCRBV06	TCRBV06-05	1				TCRBD02-01*02	TCRBD02	TCRBD02-01	2				TCRBJ01-01*01	TCRBJ01	TCRBJ01-01	1				6	4	10	1	0	1	42	53	57	-1	62	4	In	VDJ							3.811e-05
AGTCGGCTGCTCCCTCCCAAACATCTGTGTACTTCTGTGCCAGCAGTTACTGGAGGGGAGCGCAATCAGCCCCAGCATTTTGGTGAT		57	0.0053586	46	TCRBV06	TCRBV06	unresolved			TCRBV06-02,TCRBV06-03		TCRBD02-01*02	TCRBD02	TCRBD02-01	2				TCRBJ01-05*01	TCRBJ01	TCRBJ01-05	1				1	0	10	0	4	2	35	-1	51	57	61	3	Out	VDJ							3.811e-05
ATCCAGCCCTCAGAACCCAGGGACTCAGCTGTGTACTTCTGTGCCAGCAGCCGAACAGGGGGCAACTATGGCTACACCTTCGGTTCG	CASSRTGGNYGYTF	57	0.0053586	42	TCRBV12	TCRBV12	unresolved			TCRBV12-03,TCRBV12-04		TCRBD01-01*01	TCRBD01	TCRBD01-01	1				TCRBJ01-02*01	TCRBJ01	TCRBJ01-02	1				6	4	3	0	0	2	39	50	54	-1	63	4	In	VDJ							3.811e-05
CAAGCTGGAGTCAGCTGCTCCCTCTCAGACTTCTGTTTACTTCTGTGCCAGCAGTTAAGCCAGTTCTACGAGCAGTACTTCGGGCCG		57	0.0053586	38	TCRBV06-07*01	TCRBV06	TCRBV06-07	1				unresolved		unresolved		TCRBD01,TCRBD02	TCRBD01-01,TCRBD02-01		TCRBJ02-07*01	TCRBJ02	TCRBJ02-07	1				3	3	4	5	2	3	43	57	60	63	65	4	Out	VDJ							3.811e-05
CACATCAATTCCCTGGAGCTTGGTGACTCTGCTGTGTATTTCTGTGCCAGCAGCATACAGGGGAACACTGAAGCTTTCTTTGGACAA	CASSIQGNTEAFF	57	0.0053586	39	TCRBV03	TCRBV03	unresolved			TCRBV03-01,TCRBV03-02		TCRBD01-01*01	TCRBD01	TCRBD01-01	1				TCRBJ01-01*01	TCRBJ01	TCRBJ01-01	1				5	2	3	3	0	1	42	54	56	-1	62	3	In	VDJ							3.811e-05
CACATCAATTCCCTGGAGCTTGGTGACTCTGCTGTGTATTTCTGTGCCAGCAGCCTAGGACAGGGGGTTGAGCAGTACTTCGGGCCG	CASSLGQGVEQYF	57	0.0053586	39	TCRBV03	TCRBV03	unresolved			TCRBV03-01,TCRBV03-02		TCRBD01-01*01	TCRBD01	TCRBD01-01	1				TCRBJ02-07*01	TCRBJ02	TCRBJ02-07	1				4	2	1	1	2	7	42	55	57	67	69	3	In	VDJ							3.811e-05
CACATCAATTCCCTGGAGCTTGGTGACTCTGCTGTGTATTTCTGTGCCGCCTCTAAGGCCCTTAACTATGGCTACACCTTCGGTTCG	CAASKALNYGYTF	57	0.0053586	39	TCRBV03	TCRBV03	unresolved			TCRBV03-01,TCRBV03-02		unresolved		unresolved		TCRBD01,TCRBD02	TCRBD01-01,TCRBD02-01		TCRBJ01-02*01	TCRBJ01	TCRBJ01-02	1				11	7	5	4	4	1	42	48	55	58	62	6	In	VDJ							3.811e-05
CACCTACACACCCTGCAGCCAGAAGACTCGGCCCTGTATCTCTGTGCCAGCAGCCAAGTGGGGCAAGGTGGCTACACCTTCGGTTCG	CASSQVGQGGYTF	57	0.0053586	39	TCRBV04-02*01	TCRBV04	TCRBV04-02	1				TCRBD01-01*01	TCRBD01	TCRBD01-01	1				TCRBJ01-02*01	TCRBJ01	TCRBJ01-02	1				1	1	7	0	4	7	42	58	59	64	68	3	In	VDJ							3.811e-05
CAGCAGGTAGTGCGAGGAGATTCGGCAGCTTATTTCTGTGCCAGCTCACCCGCAGACAACTCTGGAAACACCATATATTTTGGAGAG	CASSPADNSGNTIYF	57	0.0053586	45	TCRBV18-01*01	TCRBV18	TCRBV18-01	1				TCRBD01-01*01	TCRBD01	TCRBD01-01	1				TCRBJ01-03*01	TCRBJ01	TCRBJ01-03	1				3	4	2	6	1	0	36	50	54	58	59	4	In	VDJ							3.811e-05
CCCAGCCCCAACCAGACCTCTCTGTACTTCTGTGCCAGCAGACGATTTAGCGGGGGACCAGCCAAAAACATTCAGTACTTCGGCGCC	CASRRFSGGPAKNIQYF	57	0.0053586	51	TCRBV27-01*01	TCRBV27	TCRBV27-01	1				TCRBD02-01*01	TCRBD02	TCRBD02-01	1				TCRBJ02-04*01	TCRBJ02	TCRBJ02-04	1				6	6	5	2	3	0	30	41	47	56	59	3	In	VDJ							3.811e-05
CCCTCAGAACCCAGGGACTCAGCTGTGTACTTCTGTGCCAGCAGAACATTAAAGGACGAAAGCGACTATGGCTACACCTTCGGTTCG	CASRTLKDESDYGYTF	57	0.0053586	48	TCRBV12	TCRBV12	unresolved			TCRBV12-03,TCRBV12-04		unresolved		unresolved		TCRBD01,TCRBD02	TCRBD01-01,TCRBD02-01		TCRBJ01-02*01	TCRBJ01	TCRBJ01-02	1				6	9	1	7	7	3	33	44	53	57	64	4	In	VDJ							3.811e-05
CCCTGGAGCTTGGTGACTCTGCTGTGTATTTCTGTGCCAGCACCTCCCCCGGACAGGCCTAGCACAGATACGCAGTATTTTGGCCCA		57	0.0053586	49	TCRBV03	TCRBV03	unresolved			TCRBV03-01,TCRBV03-02		TCRBD01-01*01	TCRBD01	TCRBD01-01	1				TCRBJ02-03*01	TCRBJ02	TCRBJ02-03	1				7	8	1	4	3	0	32	42	50	57	60	3	Out	VDJ							3.811e-05
CGGTCCACAAAGCTGGAGGACTCAGCCATGTACTTCTGTGCCAGCGAAGAACTAGCGGGGGGGGCGGATACGCAGTATTTTGGCCCA	CASEELAGGADTQYF	57	0.0053586	45	TCRBV02-01*01	TCRBV02	TCRBV02-01	1				TCRBD02-01*01	TCRBD02	TCRBD02-01	1				TCRBJ02-03*01	TCRBJ02	TCRBJ02-03	1				8	5	3	0	3	6	36	45	50	63	66	6	In	VDJ							3.811e-05
CTCTCAGACTTCTGTTTACTTCTGTGCCAGCAGTTCCAGGCCTAAGCCTTAACATAGACAGGATACTATGGCTACACCTTCGGTTCG		57	0.0053586	59	TCRBV06-07*01	TCRBV06	TCRBV06-07	1				TCRBD01-01*01	TCRBD01	TCRBD01-01	1				TCRBJ01-02*01	TCRBJ01	TCRBJ01-02	1				4	21	2	4	2	3	22	35	56	62	64	5	Out	VDJ							3.811e-05
CTGACAGTGACCAGTGCCCATCCTGAAGACAGCAGCTTCTACATCTGCAGTGCTAGAGATTGGGGTACTGAAGCTTTCTTTGGACAA	CSARDWGTEAFF	57	0.0053586	36	TCRBV20	TCRBV20	unresolved			TCRBV20-01,TCRBV20-or09_02		unresolved		unresolved		TCRBD01,TCRBD02	TCRBD01-01,TCRBD02-01		TCRBJ01-01*01	TCRBJ01	TCRBJ01-01	1				0	2	6	2	1	5	45	59	61	65	66	5	In	VDJ							3.811e-05
CTGGAGTCTGCTGCCTCCTCCCAGACATCTGTATATTTCTGCGCCAGCAAAAGAGGGGACGGACCCTACGAGCAGTACTTCGGGCCG	CASKRGDGPYEQYF	57	0.0053586	42	TCRBV10-01	TCRBV10	TCRBV10-01				01,02	unresolved		unresolved		TCRBD01,TCRBD02	TCRBD01-01,TCRBD02-01		TCRBJ02-07*01	TCRBJ02	TCRBJ02-07	1				7	6	0	7	4	2	39	49	55	60	64	6	In	VDJ							3.811e-05
CTGTCGGCTGCTCCCTCCCAGACATCTGTGTACTTCTGTGCCAGCAGTGACGGAGGACAGCACACCGGGGAGCTGTTTTTTGGAGAA	CASSDGGQHTGELFF	57	0.0053586	45	TCRBV06	TCRBV06	unresolved			TCRBV06-01,TCRBV06-05		TCRBD01-01*01	TCRBD01	TCRBD01-01	1				TCRBJ02-02*01	TCRBJ02	TCRBJ02-02	1				3	4	1	5	1	3	36	50	54	60	61	3	In	VDJ							3.811e-05
CTTCACATCAATTCCCTGGAGCTTGGTGACTCTGCTGTGTATTTCTGTGCCAGCAGCCTCCCGGAGAGCAAGCAGTTCTTCGGGCCA	CASSLPESKQFF	57	0.0053586	36	TCRBV03	TCRBV03	unresolved			TCRBV03-01,TCRBV03-02		TCRBD02-01*02	TCRBD02	TCRBD02-01	2				TCRBJ02-01*01	TCRBJ02	TCRBJ02-01	1				4	4	10	2	4	11	45	58	62	66	70	6	In	VDJ							3.811e-05
CTTGGTGACTCTGCTGTGTATTTCTGTGCCAGCAGCCCTACAGGGACTAGCGGGGGGGCAGACTCCTACGAGCAGTACTTCGGGCCG	CASSPTGTSGGADSYEQYF	57	0.0053586	57	TCRBV03	TCRBV03	unresolved			TCRBV03-01,TCRBV03-02		TCRBD02-01*01	TCRBD02	TCRBD02-01	1				TCRBJ02-07*01	TCRBJ02	TCRBJ02-07	1				4	5	0	0	4	0	24	37	42	58	62	6	In	VDJ							3.811e-05
GATGAATGTGAGCACCTTGGAGCTGGGGGACTCGGCCCTTTATCTTTGCGCCATCGAGGACAGTTCTACGAGCAGTACTTCGGGCCG		57	0.0053586	35	TCRBV05-01*01	TCRBV05	TCRBV05-01	1				TCRBD01-01*01	TCRBD01	TCRBD01-01	1				TCRBJ02-07*01	TCRBJ02	TCRBJ02-07	1				9	4	1	5	2	3	46	53	57	63	65	3	Out	VDJ							3.811e-05
TTGGAGTCGGCTGCTCCCTCCCAAACATCTGTGTACTTCTGTGCCAGCAGTCCTAGCGGGGGGCCCTACGAGCAGTACTTCGGGCCG	CASSPSGGPYEQYF	57	0.0053586	42	TCRBV06	TCRBV06	unresolved			TCRBV06-02,TCRBV06-03		TCRBD02-01*01	TCRBD02	TCRBD02-01	1				TCRBJ02-07*01	TCRBJ02	TCRBJ02-07	1				5	1	4	1	1	2	39	51	52	63	64	3	In	VDJ							3.811e-05
TTGGTGACTCTGCTGTGTATTTCTGTGCCAGCAGCCAAGATCTTCCGCTTCGACAGGGGCGGCCAAGAGACCCAGTACTTCGGGCCA		57	0.0053586	58	TCRBV03	TCRBV03	unresolved			TCRBV03-01,TCRBV03-02		TCRBD01-01*01	TCRBD01	TCRBD01-01	1				TCRBJ02-05*01	TCRBJ02	TCRBJ02-05	1				0	11	2	2	3	1	23	40	51	59	62	6	Out	VDJ							3.811e-05
AACGCCTTGTTGCTGGGGGACTCGGCCCTGTATCTCTGTGCCAGCAGCTTGGAAGGGTTCTCCACCGGGGAGCTGTTTTTTGGAGAA	CASSLEGFSTGELFF	56	0.00526459	45	TCRBV05-05*01	TCRBV05	TCRBV05-05	1				unresolved		unresolved		TCRBD01,TCRBD02	TCRBD01-01,TCRBD02-01		TCRBJ02-02*01	TCRBJ02	TCRBJ02-02	1				0	1	5	3	5	4	36	52	53	57	62	3	In	VDJ							3.744e-05
AATTCCCTGGAGCTTGGTGACTCTGCTGTGTATTTCTGTGCCAGCAGCACCATCACAGGGGCTGAATCACCCCTCCACTTTGGGAAC	CASSTITGAESPLHF	56	0.00526459	45	TCRBV03	TCRBV03	unresolved			TCRBV03-01,TCRBV03-02		TCRBD01-01*01	TCRBD01	TCRBD01-01	1				TCRBJ01-06*01	TCRBJ01	TCRBJ01-06	1				5	6	3	2	5	10	36	48	54	61	66	6	In	VDJ							3.744e-05
AATTCCCTGGAGCTTGGTGACTCTGCTGTGTATTTCTGTGCCAGCAGCCAAGGGGGGACAGGGAGGTCACCCCTCCACTTTGGGAAC	CASSQGGTGRSPLHF	56	0.00526459	45	TCRBV03	TCRBV03	unresolved			TCRBV03-01,TCRBV03-02		TCRBD01-01*01	TCRBD01	TCRBD01-01	1				TCRBJ01-06*01	TCRBJ01	TCRBJ01-06	1				1	2	0	3	3	10	36	52	54	63	66	6	In	VDJ							3.744e-05
AATTCCCTGGAGCTTGGTGACTCTGCTGTGTATTTCTGTGCCAGCAGCCTCGGGGGGGCGAACACCGGGGAGCTGTTTTTTGGAGAA	CASSLGGANTGELFF	56	0.00526459	45	TCRBV03	TCRBV03	unresolved			TCRBV03-01,TCRBV03-02		TCRBD02-01*01	TCRBD02	TCRBD02-01	1				TCRBJ02-02*01	TCRBJ02	TCRBJ02-02	1				4	1	8	0	0	0	36	49	50	-1	58	3	In	VDJ							3.744e-05
AGGCTGGAGTCGGCTGCTCCCTCCCAGACATCTGTGTACTTCTGTGCCAGCAGTGCTGGAGAGAACACTGAAGCTTTCTTTGGACAA	CASSAGENTEAFF	56	0.00526459	39	TCRBV06-01*01	TCRBV06	TCRBV06-01	1				TCRBD02-01*02	TCRBD02	TCRBD02-01	2				TCRBJ01-01*01	TCRBJ01	TCRBJ01-01	1				4	2	10	2	1	1	42	55	57	61	62	4	In	VDJ							3.744e-05
ATCAATTCCCTGGAGCTTGGTGACTCTGCTGTGTATTTCTGTGCCAGCAGCCAAGATCACGGAGCCTACGAGCAGTACTTCGGGCCG	CASSQDHGAYEQYF	56	0.00526459	42	TCRBV03	TCRBV03	unresolved			TCRBV03-01,TCRBV03-02		TCRBD02-01*02	TCRBD02	TCRBD02-01	2				TCRBJ02-07*01	TCRBJ02	TCRBJ02-07	1				0	4	10	2	0	2	39	56	60	-1	64	3	In	VDJ							3.744e-05
ATCAATTCCCTGGAGCTTGGTGACTCTGCTGTGTATTTCTGTGCCAGCAGCCGCAAACCCATGGGAGAGACCCAGTACTTCGGGCCA	CASSRKPMGETQYF	56	0.00526459	42	TCRBV03	TCRBV03	unresolved			TCRBV03-01,TCRBV03-02		unresolved		unresolved		TCRBD01,TCRBD02	TCRBD01-01,TCRBD02-01		TCRBJ02-05*01	TCRBJ02	TCRBJ02-05	1				4	10	0	9	0	4	39	52	62	-1	65	7	In	VDJ							3.744e-05
ATCAATTCCCTGGAGCTTGGTGACTCTGCTGTGTATTTCTGTGCCAGCAGCGCCGGGGGGAGGGGAACTGAAGCTTTCTTTGGACAA	CASSAGGRGTEAFF	56	0.00526459	42	TCRBV03	TCRBV03	unresolved			TCRBV03-01,TCRBV03-02		TCRBD02-01	TCRBD02	TCRBD02-01				01,02	TCRBJ01-01*01	TCRBJ01	TCRBJ01-01	1				5	2	8	1	6	5	39	51	53	60	66	6	In	VDJ							3.744e-05
ATTCTGGAGTCCGCCAGCACCAACCAGACATCTATGTACCTCTGTGCCAGCAGTTTAACAGATAACGAAAAACTGTTTTTTGGCAGT	CASSLTDNEKLFF	56	0.00526459	39	TCRBV28-01*01	TCRBV28	TCRBV28-01	1				TCRBD01-01*01	TCRBD01	TCRBD01-01	1				TCRBJ01-04*01	TCRBJ01	TCRBJ01-04	1				2	0	3	5	5	8	42	-1	57	61	66	3	In	VDJ							3.744e-05
CCTGCAGAACTGGAGGATTCTGGAGTTTATTTCTGTGCCAGCAGCCCGCTGGCAGGGTCCGCTAACTATGGCTACACCTTCGGTTCG	CASSPLAGSANYGYTF	56	0.00526459	48	TCRBV14-01*01	TCRBV14	TCRBV14-01	1				TCRBD01-01*01	TCRBD01	TCRBD01-01	1				TCRBJ01-02*01	TCRBJ01	TCRBJ01-02	1				4	6	4	3	4	0	33	46	52	57	61	4	In	VDJ							3.744e-05
CTGATTCTGGAGTCCGCCAGCACCAACCAGACATCTATGTACCTCTGTGCCAGCAGGGTCTCTGGAAACACCATATATTTTGGAGAG	CASRVSGNTIYF	56	0.00526459	36	TCRBV28-01*01	TCRBV28	TCRBV28-01	1				unresolved		unresolved		TCRBD01,TCRBD02	TCRBD01-01,TCRBD02-01		TCRBJ01-03*01	TCRBJ01	TCRBJ01-03	1				6	0	0	10	1	0	45	-1	56	58	59	3	In	VDJ							3.744e-05
CTGGAGCTTGGTGACTCTGCTGTGTATTTCTGTGCCAGCAGCCCAACAGGGGCGCGCGCGAACACCGGGGAGCTGTTTTTTGGAGAA	CASSPTGARANTGELFF	56	0.00526459	51	TCRBV03	TCRBV03	unresolved			TCRBV03-01,TCRBV03-02		TCRBD01-01*01	TCRBD01	TCRBD01-01	1				TCRBJ02-02*01	TCRBJ02	TCRBJ02-02	1				4	2	3	2	6	0	30	43	45	52	58	6	In	VDJ							3.744e-05
CTGGAGTCTGCCAGGCCCTCACATACCTCTCAGTACCTCTGTGCCAGCCGGGAGAGGGGTAGCAATCAGCCCCAGCATTTTGGTGAT	CASRERGSNQPQHF	56	0.00526459	42	TCRBV25-01*01	TCRBV25	TCRBV25-01	1				TCRBD02-01*02	TCRBD02	TCRBD02-01	2				TCRBJ01-05*01	TCRBJ01	TCRBJ01-05	1				8	0	8	2	5	0	39	-1	48	54	59	3	In	VDJ							3.744e-05
CTGGGGTTGGAGTCGGCTGCTCCCTCCCAAACATCTGTGTACTTCTGTGCCAGCAAGGGGGGGGGCTACGAGCAGTACTTCGGGCCG	CASKGGGYEQYF	56	0.00526459	36	TCRBV06	TCRBV06	unresolved			TCRBV06-02,TCRBV06-03		TCRBD02-01*01	TCRBD02	TCRBD02-01	1				TCRBJ02-07*01	TCRBJ02	TCRBJ02-07	1				7	1	9	0	2	3	45	55	56	63	65	3	In	VDJ							3.744e-05
GAGCTTGGTGACTCTGCTGTGTATTTCTGTGCCAGCAGCCAAGACCTCCCAAACTTCTCAACTAATGAAAAACTGTTTTTTGGCAGT	CASSQDLPNFSTNEKLFF	56	0.00526459	54	TCRBV03	TCRBV03	unresolved			TCRBV03-01,TCRBV03-02		TCRBD02-01	TCRBD02	TCRBD02-01				01,02	TCRBJ01-04*01	TCRBJ01	TCRBJ01-04	1				0	8	3	10	3	0	27	44	52	55	58	3	In	VDJ							3.744e-05
GAGCTTGGTGACTCTGCTGTGTATTTCTGTGCCAGCAGCCAAGGCACCGTCGGGCAGGGCAGGAATTCACCCCTCCACTTTGGGAAC	CASSQGTVGQGRNSPLHF	56	0.00526459	54	TCRBV03	TCRBV03	unresolved			TCRBV03-01,TCRBV03-02		TCRBD01-01*01	TCRBD01	TCRBD01-01	1				TCRBJ01-06*01	TCRBJ01	TCRBJ01-06	1				1	11	4	3	4	7	27	43	54	59	63	6	In	VDJ							3.744e-05
GAGCTTGGTGACTCTGCTGTGTATTTCTGTGCCAGCAGCCAAGGGGCCGGGACAGGTTTCATGAACACTGAAGCTTTCTTTGGACAA	CASSQGAGTGFMNTEAFF	56	0.00526459	54	TCRBV03	TCRBV03	unresolved			TCRBV03-01,TCRBV03-02		TCRBD01-01*01	TCRBD01	TCRBD01-01	1				TCRBJ01-01*01	TCRBJ01	TCRBJ01-01	1				1	5	0	4	5	0	27	43	48	56	61	6	In	VDJ							3.744e-05
GCCTTGTTGCTGGGGGACTCGGCCCTCTATCTCTGTGCCAGCAGTACGATAGGCGGGGGACAAGCTGAAAAACTGTTTTTTGGCAGT	CASSTIGGGQAEKLFF	56	0.00526459	48	TCRBV05-06*01	TCRBV05	TCRBV05-06	1				TCRBD02-01*01	TCRBD02	TCRBD02-01	1				TCRBJ01-04*01	TCRBJ01	TCRBJ01-04	1				5	8	7	2	6	7	33	44	52	59	65	3	In	VDJ							3.744e-05
GCTGCTCCCTCCCAGACATCTGTGTACTTCTGTGCCAGCAGTTACTCGATCGTAGGCTCTGGGGCCAACGTCCTGACTTTCGGGGCC	CASSYSIVGSGANVLTF	56	0.00526459	51	TCRBV06	TCRBV06	unresolved			TCRBV06-05,TCRBV06-06		unresolved		unresolved		TCRBD01,TCRBD02	TCRBD01-01,TCRBD02-01		TCRBJ02-06*01	TCRBJ02	TCRBJ02-06	1				0	6	5	4	0	0	30	47	53	-1	56	3	In	VDJ							3.744e-05
GCTGGAGGACTCAGCCATGTACTTCTGTGCCAGCAGTTGGGACGGCCAACTCTTTTGTGGGGGAAAACTGAAGCTTTCTTTGGACAA		56	0.00526459	56	TCRBV02-01*01	TCRBV02	TCRBV02-01	1				unresolved		unresolved		TCRBD01,TCRBD02	TCRBD01-01,TCRBD02-01		TCRBJ01-01*01	TCRBJ01	TCRBJ01-01	1				5	1	0	7	23	5	25	37	38	43	66	6	Out	VDJ							3.744e-05
GGCTGCTCCCTCCCAAACATCTGTGTACTTCTGTGCCAGCAGCCCCGAAGAGGGCCACACTCGTACAATGAGCAGTTCTTCGGGCCA		56	0.00526459	50	TCRBV06	TCRBV06	unresolved			TCRBV06-02,TCRBV06-03		TCRBD02-01*02	TCRBD02	TCRBD02-01	2				TCRBJ02-01*01	TCRBJ02	TCRBJ02-01	1				6	7	11	0	9	4	31	42	49	54	63	4	Out	VDJ							3.744e-05
GTGACCAGTGCCCATCCTGAAGACAGCAGCTTCTACATCTGCAGTGCTAGTCTCCAGGCGGAACCCTACGAGCAGTACTTCGGGCCG	CSASLQAEPYEQYF	56	0.00526459	42	TCRBV20	TCRBV20	unresolved			TCRBV20-01,TCRBV20-or09_02		unresolved		unresolved		TCRBD01,TCRBD02	TCRBD01-01,TCRBD02-01		TCRBJ02-07*01	TCRBJ02	TCRBJ02-07	1				3	4	4	4	6	2	39	50	54	58	64	4	In	VDJ							3.744e-05
TAGTCTGCTGCCTCCTCCCAGACATCTGTATATTTCTGCGCCAGCAGGGAAGGTAGCGGGGGGACCGGGGAGCTGTTTTTTGGAGAA	CASREGSGGTGELFF	56	0.00526459	45	TCRBV10-01	TCRBV10	TCRBV10-01				01,02	TCRBD02-01*01	TCRBD02	TCRBD02-01	1				TCRBJ02-02*01	TCRBJ02	TCRBJ02-02	1				6	6	5	1	0	5	36	47	53	-1	63	4	In	VDJ							3.744e-05
TCCCTGGAGCTTGGTGACTCTGCTGTGTATTTCTGTGCCAGCAGCCAACTGGAGTTGGGCTCCTACAATGAGCAGTTCTTCGGGCCA	CASSQLELGSYNEQFF	56	0.00526459	48	TCRBV03	TCRBV03	unresolved			TCRBV03-01,TCRBV03-02		TCRBD02-01*02	TCRBD02	TCRBD02-01	2				TCRBJ02-01*01	TCRBJ02	TCRBJ02-01	1				2	2	10	2	5	0	33	48	50	54	59	4	In	VDJ							3.744e-05
TCCCTGGAGCTTGGTGACTCTGCTGTGTATTTCTGTGCCAGCAGCCAAGATTGGGATCACTTGAATTCACCCCTCCACTTTGGGAAC	CASSQDWDHLNSPLHF	56	0.00526459	48	TCRBV03	TCRBV03	unresolved			TCRBV03-01,TCRBV03-02		unresolved		unresolved		TCRBD01,TCRBD02	TCRBD01-01,TCRBD02-01		TCRBJ01-06*01	TCRBJ01	TCRBJ01-06	1				0	2	0	8	7	7	33	50	52	56	63	6	In	VDJ							3.744e-05
TCCCTGGAGCTTGGTGACTCTGCTGTGTATTTCTGTGCCAGCAGCCAAGCCGGGGGACAGGGCAATTCACCCCTCCACTTTGGGAAC	CASSQAGGQGNSPLHF	56	0.00526459	48	TCRBV03	TCRBV03	unresolved			TCRBV03-01,TCRBV03-02		TCRBD01-01*01	TCRBD01	TCRBD01-01	1				TCRBJ01-06*01	TCRBJ01	TCRBJ01-06	1				1	4	0	3	1	7	33	49	53	62	63	6	In	VDJ							3.744e-05
TCCCTGGAGCTTGGTGACTCTGCTGTGTATTTCTGTGCCAGCAGCCCCAGCTGGGGACAGGGCAGGGTAGGCTACACCTTCGGTTCG	CASSPSWGQGRVGYTF	56	0.00526459	48	TCRBV03	TCRBV03	unresolved			TCRBV03-01,TCRBV03-02		TCRBD01-01*01	TCRBD01	TCRBD01-01	1				TCRBJ01-02*01	TCRBJ01	TCRBJ01-02	1				4	7	0	3	7	8	33	46	53	62	69	6	In	VDJ							3.744e-05
TCTGCCATCCCCAACCAGACAGCTCTTTACTTCTGTGCCACCAGTGACCCTTTCGAGGGGGCGGGTGAAAAACTGTTTTTTGGCAGT	CATSDPFEGAGEKLFF	56	0.00526459	48	TCRBV24	TCRBV24	unresolved			TCRBV24-01,TCRBV24-or09_02		TCRBD01-01*01	TCRBD01	TCRBD01-01	1				TCRBJ01-04*01	TCRBJ01	TCRBJ01-04	1				4	8	5	0	3	7	33	47	55	62	65	6	In	VDJ							3.744e-05
TGGAGCTTGGTGACTCTGCTGTGTATTTCTGTGCCAGCAGCCCCCCGGGACTAGCGGGGGGGCGAGTACGAGCAGTACTTCGGGCCG		56	0.00526459	52	TCRBV03	TCRBV03	unresolved			TCRBV03-01,TCRBV03-02		TCRBD02-01*01	TCRBD02	TCRBD02-01	1				TCRBJ02-07*01	TCRBJ02	TCRBJ02-07	1				4	4	0	0	4	4	29	42	46	62	66	3	Out	VDJ							3.744e-05
TTGGAGTCGGCTGCTCCCTCCCAAACATCTGTGTACTTCTGTGCCAGCACCGAGGTAGAGATCGCAGATACGCAGTATTTTGGCCCA	CASTEVEIADTQYF	56	0.00526459	42	TCRBV06	TCRBV06	unresolved			TCRBV06-02,TCRBV06-03		TCRBD02-01*02	TCRBD02	TCRBD02-01	2				TCRBJ02-03*01	TCRBJ02	TCRBJ02-03	1				7	2	11	1	9	4	39	49	51	55	64	3	In	VDJ							3.744e-05
TTGTTGCTGGGGGACTCGGCCCTGTATCTCTGTGCCAGCAGCTTGGTCCCCGGGACAGGGTTTAACACTGAAGCTTTCTTTGGACAA	CASSLVPGTGFNTEAFF	56	0.00526459	51	TCRBV05-05*01	TCRBV05	TCRBV05-05	1				TCRBD01-01*01	TCRBD01	TCRBD01-01	1				TCRBJ01-01*01	TCRBJ01	TCRBJ01-01	1				0	5	0	3	3	2	30	46	51	60	63	3	In	VDJ							3.744e-05
AATTCCCTGGAGCTTGGTGACTCTGCTGTGTATTTCTGTGCCAGCAGCCTACTAACTACAGGGCTGTGGGGCTACACCTTCGGTTCG	CASSLLTTGLWGYTF	55	0.00517058	45	TCRBV03	TCRBV03	unresolved			TCRBV03-01,TCRBV03-02		TCRBD01-01*01	TCRBD01	TCRBD01-01	1				TCRBJ01-02*01	TCRBJ01	TCRBJ01-02	1				4	8	3	3	6	8	36	49	57	63	69	3	In	VDJ							3.677e-05
AATTCCCTGGAGCTTGGTGACTCTGCTGTGTATTTCTGTGCCAGCAGCGCCTCCGGGACGGTCAACACTGAAGCTTTCTTTGGACAA	CASSASGTVNTEAFF	55	0.00517058	45	TCRBV03	TCRBV03	unresolved			TCRBV03-01,TCRBV03-02		unresolved		unresolved		TCRBD01,TCRBD02	TCRBD01-01,TCRBD02-01		TCRBJ01-01*01	TCRBJ01	TCRBJ01-01	1				5	6	0	7	4	2	36	48	54	59	63	6	In	VDJ							3.677e-05
ACCCTGGAGTCTGCCAGGCCCTCACATACCTCTCAGTACCTCTGTGCCAGCAGTGGACAGCCGAACACTGAAGCTTTCTTTGGACAA	CASSGQPNTEAFF	55	0.00517058	39	TCRBV25-01*01	TCRBV25	TCRBV25-01	1				TCRBD01-01*01	TCRBD01	TCRBD01-01	1				TCRBJ01-01*01	TCRBJ01	TCRBJ01-01	1				4	0	2	5	2	1	42	-1	55	60	62	4	In	VDJ							3.677e-05
ACTCTGACTGTGAGCAACCTGAGCCCTGAAGACAGCAGCATATATCTCTGCAGCGTTGAACAACTCTATGGCTACACCTTCGGTTCG	CSVEQLYGYTF	55	0.00517058	33	TCRBV29-01*01	TCRBV29	TCRBV29-01	1				TCRBD02-01	TCRBD02	TCRBD02-01				01,02	TCRBJ01-02*01	TCRBJ01	TCRBJ01-02	1				2	2	3	10	0	4	48	60	62	-1	65	4	In	VDJ							3.677e-05
AGCTCTCTGGAGCTGGGGGACTCAGCTTTGTATTTCTGTGCCAGCAGCCCATCCGGGACAGGGCACCAGCCCCAGCATTTTGGTGAT	CASSPSGTGHQPQHF	55	0.00517058	45	TCRBV09-01	TCRBV09	TCRBV09-01				01,02	TCRBD01-01*01	TCRBD01	TCRBD01-01	1				TCRBJ01-05*01	TCRBJ01	TCRBJ01-05	1				4	6	0	3	3	7	36	48	54	63	66	4	In	VDJ							3.677e-05
AGTGACCAGTGCCCATCCTGAAGACAGCAGCTTCTACATCTGCAGTGCTAGAGAGGGTAATTTGTCGGTGAGCAGTTCTTCGGGCCA		55	0.00517058	41	TCRBV20	TCRBV20	unresolved			TCRBV20-01,TCRBV20-or09_02		unresolved		unresolved		TCRBD01,TCRBD02	TCRBD01-01,TCRBD02-01		TCRBJ02-01*01	TCRBJ02	TCRBJ02-01	1				0	0	0	9	11	9	40	-1	54	57	68	4	Out	VDJ							3.677e-05
ATCAATTCCCTGGAGCTTGGTGACTCTGCTGTGTATTTCTGTGCCAGCAGCCAAGAACGACTCACAGATACGCAGTATTTTGGCCCA	CASSQERLTDTQYF	55	0.00517058	42	TCRBV03	TCRBV03	unresolved			TCRBV03-01,TCRBV03-02		TCRBD02-01	TCRBD02	TCRBD02-01				01,02	TCRBJ02-03*01	TCRBJ02	TCRBJ02-03	1				0	2	2	10	0	2	39	56	58	-1	62	6	In	VDJ							3.677e-05
ATCAATTCCCTGGAGCTTGGTGACTCTGCTGTGTATTTCTGTGCCAGCAGCCAAGGGGCAGGGCTCAACGAGCAGTACTTCGGGCCG	CASSQGAGLNEQYF	55	0.00517058	42	TCRBV03	TCRBV03	unresolved			TCRBV03-01,TCRBV03-02		TCRBD01-01*01	TCRBD01	TCRBD01-01	1				TCRBJ02-07*01	TCRBJ02	TCRBJ02-07	1				1	3	4	3	4	5	39	55	58	63	67	4	In	VDJ							3.677e-05
ATCAATTCCCTGGAGCTTGGTGACTCTGCTGTGTATTTCTGTGCCAGCAGCCCTGGACAGGGAGGACGAAACGCTTTCTTTGGACAA	CASSPGQGGRNAFF	55	0.00517058	42	TCRBV03	TCRBV03	unresolved			TCRBV03-01,TCRBV03-02		TCRBD01-01*01	TCRBD01	TCRBD01-01	1				TCRBJ01-01*01	TCRBJ01	TCRBJ01-01	1				4	2	1	3	10	11	39	52	54	62	72	6	In	VDJ							3.677e-05
CACATCAATTCCCTGGAGCTTGGTGACTCTGCTGTGTATTTCTGTGCCAGCAGCCCGGGACTAGCGGATACGCAGTATTTTGGCCCA	CASSPGLADTQYF	55	0.00517058	39	TCRBV03	TCRBV03	unresolved			TCRBV03-01,TCRBV03-02		TCRBD02-01	TCRBD02	TCRBD02-01				01,02	TCRBJ02-03*01	TCRBJ02	TCRBJ02-03	1				4	1	0	6	0	6	42	55	56	-1	66	6	In	VDJ							3.677e-05
CAGCGCACAGAGCAGCGGGACTCAGCCATGTATCGCTGTGCCAGCAGCTTATCGGGGGGGGCTGGAGATACGCAGTATTTTGGCCCA	CASSLSGGAGDTQYF	55	0.00517058	45	TCRBV07-07*01	TCRBV07	TCRBV07-07	1				TCRBD02-01*01	TCRBD02	TCRBD02-01	1				TCRBJ02-03*01	TCRBJ02	TCRBJ02-03	1				2	1	8	0	5	5	36	51	52	60	65	3	In	VDJ							3.677e-05
CTACACACCCTGCAGCCAGAAGACTCGGCCCTGTATCTCTGCGCCAGCAGCCAAGACGCCCCCTTGGGTACGCAGTATTTTGGCCCA	CASSQDAPLGTQYF	55	0.00517058	42	TCRBV04-03*01	TCRBV04	TCRBV04-03	1				unresolved		unresolved		TCRBD01,TCRBD02	TCRBD01-01,TCRBD02-01		TCRBJ02-03*01	TCRBJ02	TCRBJ02-03	1				0	9	0	9	0	8	39	56	65	-1	68	4	In	VDJ							3.677e-05
CTAGAGTCTGCCATCCCCAACCAGACAGCTCTTTACTTCTGTGCCACCAGTGACAGGGACAGGGGAGTTGGCTACACCTTCGGTTCG	CATSDRDRGVGYTF	55	0.00517058	42	TCRBV24	TCRBV24	unresolved			TCRBV24-01,TCRBV24-or09_02		TCRBD01-01*01	TCRBD01	TCRBD01-01	1				TCRBJ01-02*01	TCRBJ01	TCRBJ01-02	1				4	2	0	2	3	7	39	53	55	65	68	4	In	VDJ							3.677e-05
CTAGAGTCTGCCATCCCCAACCAGACAGCTCTTTACTTCTGTGCCACCAGTGATTCCTCCCAACGTGAAAAACTGTTTTTTGGCAGT	CATSDSSQREKLFF	55	0.00517058	42	TCRBV24	TCRBV24	unresolved			TCRBV24-01,TCRBV24-or09_02		unresolved		unresolved		TCRBD01,TCRBD02	TCRBD01-01,TCRBD02-01		TCRBJ01-04*01	TCRBJ01	TCRBJ01-04	1				2	7	3	7	1	7	39	55	62	64	65	6	In	VDJ							3.677e-05
CTCTGGAGTCTGCTGCCTCCTCCCAGACATCTGTATATTTCTGCGCCAGCAGTGACCCGGGACACCTACGAGCAGTACTTCGGGCCG		55	0.00517058	40	TCRBV10-01	TCRBV10	TCRBV10-01				01,02	TCRBD01-01*01	TCRBD01	TCRBD01-01	1				TCRBJ02-07*01	TCRBJ02	TCRBJ02-07	1				3	3	0	6	0	2	41	55	58	-1	64	4	Out	VDJ							3.677e-05
CTGCTGGGGTTGGAGTCGGCTGCTCCCTCCCAAACATCTGTGTACTTCTGTGCCAGCAGTAAGTCCTATGGCTACACCTTCGGTTCG	CASSKSYGYTF	55	0.00517058	33	TCRBV06	TCRBV06	unresolved			TCRBV06-02,TCRBV06-03		unresolved		unresolved		TCRBD01,TCRBD02	TCRBD01-01,TCRBD02-01		TCRBJ01-02*01	TCRBJ01	TCRBJ01-02	1				5	1	5	5	2	4	48	60	61	63	65	6	In	VDJ							3.677e-05
CTGGAGCTTGGTGACTCTGCTGTGTATTTCTGTGCCAGCAGCCAAGATAGGACTCCCAATTCCTACAATGAGCAGTTCTTCGGGCCA	CASSQDRTPNSYNEQFF	55	0.00517058	51	TCRBV03	TCRBV03	unresolved			TCRBV03-01,TCRBV03-02		TCRBD02-01	TCRBD02	TCRBD02-01				01,02	TCRBJ02-01*01	TCRBJ02	TCRBJ02-01	1				0	2	1	10	6	1	30	47	49	54	60	4	In	VDJ							3.677e-05
CTTCACATCAATTCCCTGGAGCTTGGTGACTCTGCTGTGTATTTCTGTGCCACCAGGACAGGGAATTCACCCCTCCACTTTGGGAAC	CATRTGNSPLHF	55	0.00517058	36	TCRBV03	TCRBV03	unresolved			TCRBV03-01,TCRBV03-02		TCRBD01-01*01	TCRBD01	TCRBD01-01	1				TCRBJ01-06*01	TCRBJ01	TCRBJ01-06	1				6	0	2	3	0	7	45	-1	56	-1	63	5	In	VDJ							3.677e-05
CTTCACATCAATTCCCTGGAGCTTGGTGACTCTGCTGTGTATTTCTGTGCCAGCAGCCAAACCTCCTACGAGCAGTACTTCGGGCCG	CASSQTSYEQYF	55	0.00517058	36	TCRBV03	TCRBV03	unresolved			TCRBV03-01,TCRBV03-02		unresolved		unresolved		TCRBD01,TCRBD02	TCRBD01-01,TCRBD02-01		TCRBJ02-07*01	TCRBJ02	TCRBJ02-07	1				2	0	3	7	0	0	45	-1	60	-1	62	5	In	VDJ							3.677e-05
GAGTCCGCCAGCACCAACCAGACATCTATGTACCTCTGTGCCAGCAGTTTATCCGGCAGGGATAATGAAAAACTGTTTTTTGGCAGT	CASSLSGRDNEKLFF	55	0.00517058	45	TCRBV28-01*01	TCRBV28	TCRBV28-01	1				TCRBD01-01*01	TCRBD01	TCRBD01-01	1				TCRBJ01-04*01	TCRBJ01	TCRBJ01-04	1				1	4	4	3	1	4	36	52	56	61	62	4	In	VDJ							3.677e-05
GAGTCGGCTGCTCCCTCCCAAACATCTGTGTACTTCTGTGCCAGCAGTCCTCAGGGGTTTCCGAACACTGAAGCTTTCTTTGGACAA	CASSPQGFPNTEAFF	55	0.00517058	45	TCRBV06	TCRBV06	unresolved			TCRBV06-02,TCRBV06-03		TCRBD01-01*01	TCRBD01	TCRBD01-01	1				TCRBJ01-01*01	TCRBJ01	TCRBJ01-01	1				5	3	4	2	5	1	36	48	51	57	62	5	In	VDJ							3.677e-05
GAGTCGGCTGCTCCCTCCCAGACATCTGTGTACTTCTGTGCCAGCAGTTTTACGGACAGGGGCAATTCACCCCTCCACTTTGGGAAC	CASSFTDRGNSPLHF	55	0.00517058	45	TCRBV06-01*01	TCRBV06	TCRBV06-01	1				TCRBD01-01*01	TCRBD01	TCRBD01-01	1				TCRBJ01-06*01	TCRBJ01	TCRBJ01-06	1				5	5	1	2	1	7	36	48	53	62	63	6	In	VDJ							3.677e-05
GGAGTCAGGGGACACAGCACTGTATTTCTGTGCCAGCAGCAAACCGAGACACACCCGGGAGGCGACACTGAAGCTTTCTTTGGACAA		55	0.00517058	53	TCRBV21-01*01	TCRBV21	TCRBV21-01	1				TCRBD02-01*02	TCRBD02	TCRBD02-01	2				TCRBJ01-01*01	TCRBJ01	TCRBJ01-01	1				2	12	8	1	2	3	28	43	55	62	64	4	Out	VDJ							3.677e-05
GTGAACGCCTTGTTGCTGGGGGACTCGGCCCTCTATCTCTGTGCCAGCAGCTGGGGGGCGAAGTTGGGGGAGCTGTTTTTTGGAGAA	CASSWGAKLGELFF	55	0.00517058	42	TCRBV05-06*01	TCRBV05	TCRBV05-06	1				unresolved		unresolved		TCRBD01,TCRBD02	TCRBD01-01,TCRBD02-01		TCRBJ02-02*01	TCRBJ02	TCRBJ02-02	1				3	1	6	0	7	8	39	52	53	59	66	4	In	VDJ							3.677e-05
GTGACCAGTGCCCATCCTGAAGACAGCAGCTTCTACATCTGCAGTGCTAGAGATCGGCAGGGTTGGGAAAAACTGTTTTTTGGCAGT	CSARDRQGWEKLFF	55	0.00517058	42	TCRBV20	TCRBV20	unresolved			TCRBV20-01,TCRBV20-or09_02		TCRBD01-01*01	TCRBD01	TCRBD01-01	1				TCRBJ01-04*01	TCRBJ01	TCRBJ01-04	1				0	4	4	3	4	8	39	53	57	62	66	4	In	VDJ							3.677e-05
TCAATTCCCTGGAGCTTGGTGACTCTGCTGTGTATTTCTGTGCCAGCAGCCAAGAGAACGGGGGCAGAGACCCAGTACTTCGGGCCA		55	0.00517058	43	TCRBV03	TCRBV03	unresolved			TCRBV03-01,TCRBV03-02		unresolved		unresolved		TCRBD01,TCRBD02	TCRBD01-01,TCRBD02-01		TCRBJ02-05*01	TCRBJ02	TCRBJ02-05	1				0	4	6	0	0	4	38	55	59	-1	65	6	Out	VDJ							3.677e-05
TCCCTGGAGCTTGGTGACTCTGCTGTGTATTTCTGTGCCAGCAGCCAAGCCTCCCTAGCGGGGGATAGTGAGCAGTTCTTCGGGCCA	CASSQASLAGDSEQFF	55	0.00517058	48	TCRBV03	TCRBV03	unresolved			TCRBV03-01,TCRBV03-02		TCRBD02-01*01	TCRBD02	TCRBD02-01	1				TCRBJ02-01*01	TCRBJ02	TCRBJ02-01	1				1	5	4	2	4	9	33	49	54	64	68	6	In	VDJ							3.677e-05
TCCCTGGAGCTTGGTGACTCTGCTGTGTATTTCTGTGCCAGCAGCCAGGGTTGGGGGCGGTCCGGCACTGAAGCTTTCTTTGGACAA	CASSQGWGRSGTEAFF	55	0.00517058	48	TCRBV03	TCRBV03	unresolved			TCRBV03-01,TCRBV03-02		TCRBD01-01*01	TCRBD01	TCRBD01-01	1				TCRBJ01-01*01	TCRBJ01	TCRBJ01-01	1				3	5	6	0	7	4	33	47	52	58	65	6	In	VDJ							3.677e-05
TCCCTGGAGCTTGGTGACTCTGCTGTGTATTTCTGTGCCAGCAGCCCGACCCCGACAGGCCTCCTTAAGGGCTACACCTTCGGTTCG	CASSPTPTGLLKGYTF	55	0.00517058	48	TCRBV03	TCRBV03	unresolved			TCRBV03-01,TCRBV03-02		TCRBD01-01*01	TCRBD01	TCRBD01-01	1				TCRBJ01-02*01	TCRBJ01	TCRBJ01-02	1				4	7	2	4	10	8	33	46	53	59	69	6	In	VDJ							3.677e-05
TCCCTGGAGCTTGGTGACTCTGCTGTGTATTTCTGTGCCAGCAGCCGAGAACAGGGGCGGGTGAACACTGAAGCTTTCTTTGGACAA	CASSREQGRVNTEAFF	55	0.00517058	48	TCRBV03	TCRBV03	unresolved			TCRBV03-01,TCRBV03-02		TCRBD01-01*01	TCRBD01	TCRBD01-01	1				TCRBJ01-01*01	TCRBJ01	TCRBJ01-01	1				0	0	3	2	4	0	33	-1	50	57	61	6	In	VDJ							3.677e-05
TCGGCTGCTCCCTCCCAAACATCTGTGTACTTCTGTGCCAGCAGCTCAGGGGGCAGGGGGAGCAATCAGCCCCAGCATTTTGGTGAT	CASSSGGRGSNQPQHF	55	0.00517058	48	TCRBV06	TCRBV06	unresolved			TCRBV06-02,TCRBV06-03		TCRBD01-01*01	TCRBD01	TCRBD01-01	1				TCRBJ01-05*01	TCRBJ01	TCRBJ01-05	1				6	2	4	0	6	1	33	44	46	54	60	6	In	VDJ							3.677e-05
TCGGCTGCTCCCTCCCAGACATCTGTGTACTTCTGTGCCAGCAGGACTATCCGTGGACAGGGCAGGGAGACCCAGTACTTCGGGCCA	CASRTIRGQGRETQYF	55	0.00517058	48	TCRBV06	TCRBV06	unresolved			TCRBV06-01,TCRBV06-05		TCRBD01-01*01	TCRBD01	TCRBD01-01	1				TCRBJ02-05*01	TCRBJ02	TCRBJ02-05	1				6	10	1	3	4	5	33	44	54	62	66	4	In	VDJ							3.677e-05
TGGAGCTTGGTGACTCTGCTGTGTATTTCTGTGCCAGCAGCGGAAGCGGGGGCCCCCCGTAGCACAGATACGCAGTATTTTGGCCCA		55	0.00517058	52	TCRBV03	TCRBV03	unresolved			TCRBV03-01,TCRBV03-02		TCRBD02-01*01	TCRBD02	TCRBD02-01	1				TCRBJ02-03*01	TCRBJ02	TCRBJ02-03	1				5	3	6	2	8	0	29	41	44	52	60	3	Out	VDJ							3.677e-05
AATTCCCTGGAGCTTGGTGACTCTGCTGTGTATTTCTGTGCCAGCAGCCCCCTAGGGACAAGATCTCTAGGCTACACCTTCGGTTCG	CASSPLGTRSLGYTF	54	0.00507657	45	TCRBV03	TCRBV03	unresolved			TCRBV03-01,TCRBV03-02		TCRBD01-01*01	TCRBD01	TCRBD01-01	1				TCRBJ01-02*01	TCRBJ01	TCRBJ01-02	1				4	5	0	6	9	8	36	49	54	60	69	6	In	VDJ							3.611e-05
ACCCGCTCCCAGACATCTGTGTATTTCTGCGCCAGCAGTACTAACCTCGACCGGGACGAGAAGAACTCCGGCTACACCTTCGGTTCG	CASSTNLDRDEKNSGYTF	54	0.00507657	54	TCRBV10-02*01	TCRBV10	TCRBV10-02	1				unresolved		unresolved		TCRBD01,TCRBD02	TCRBD01-01,TCRBD02-01		TCRBJ01-02*01	TCRBJ01	TCRBJ01-02	1				5	13	0	7	12	8	27	39	52	57	69	4	In	VDJ							3.611e-05
AGCAACATGAGCCCTGAAGACAGCAGCATATATCTCTGCAGCGTTGAACTGGACAGGTTAACTGGAAACACCATATATTTTGGAGAG	CSVELDRLTGNTIYF	54	0.00507657	45	TCRBV29-01*01	TCRBV29	TCRBV29-01	1				TCRBD01-01*01	TCRBD01	TCRBD01-01	1				TCRBJ01-03*01	TCRBJ01	TCRBJ01-03	1				2	2	1	4	4	2	36	48	50	57	61	3	In	VDJ							3.611e-05
AGGCTGGAGTCGGCTGCTCCCTCCCAGACATCTGTGTACTTCTGTGCCAGCACCGCGGGGCAAGACAATGAGCAGTTCTTCGGGCCA	CASTAGQDNEQFF	54	0.00507657	39	TCRBV06-01*01	TCRBV06	TCRBV06-01	1				TCRBD02-01*01	TCRBD02	TCRBD02-01	1				TCRBJ02-01*01	TCRBJ02	TCRBJ02-01	1				7	2	7	3	4	5	42	52	54	60	64	3	In	VDJ							3.611e-05
ATCAATTCCCTGGAGCTTGGTGACTCTGCTGTGTATTTCTGTGCCAGCAGCCAAGAAGGGACAGACTATGGCTACACCTTCGGTTCG	CASSQEGTDYGYTF	54	0.00507657	42	TCRBV03	TCRBV03	unresolved			TCRBV03-01,TCRBV03-02		TCRBD01-01*01	TCRBD01	TCRBD01-01	1				TCRBJ01-02*01	TCRBJ01	TCRBJ01-02	1				0	1	0	5	0	3	39	56	57	-1	64	3	In	VDJ							3.611e-05
ATCCGGTCCACAAAGCTGGAGGACTCAGCCATGTACTTCTGTGCCAGCAGTGCCGGGACAGGGAATGAAAAACTGTTTTTTGGCAGT	CASSAGTGNEKLFF	54	0.00507657	42	TCRBV02-01*01	TCRBV02	TCRBV02-01	1				TCRBD01-01*01	TCRBD01	TCRBD01-01	1				TCRBJ01-04*01	TCRBJ01	TCRBJ01-04	1				4	2	0	3	0	5	39	52	54	-1	63	3	In	VDJ							3.611e-05
CACATCAATTCCCTGGAGCTTGGTGACTCTGCTGTGTATTTCTGTGCCAGCAGACGGGGCGGGAACAATGAGCAGTTCTTCGGGCCA	CASRRGGNNEQFF	54	0.00507657	39	TCRBV03	TCRBV03	unresolved			TCRBV03-01,TCRBV03-02		TCRBD02-01*02	TCRBD02	TCRBD02-01	2				TCRBJ02-01*01	TCRBJ02	TCRBJ02-01	1				6	5	7	3	0	5	42	53	58	-1	64	3	In	VDJ							3.611e-05
CACATCAATTCCCTGGAGCTTGGTGACTCTGCTGTGTATTTCTGTGCCAGCAGCCAAGAGGGTGGGACTGAAGCTTTCTTTGGACAA	CASSQEGGTEAFF	54	0.00507657	39	TCRBV03	TCRBV03	unresolved			TCRBV03-01,TCRBV03-02		unresolved		unresolved		TCRBD01,TCRBD02	TCRBD01-01,TCRBD02-01		TCRBJ01-01*01	TCRBJ01	TCRBJ01-01	1				0	0	0	9	4	5	42	-1	59	62	66	3	In	VDJ							3.611e-05
CAGCAGGTAGTGCGAGGAGATTCGGCAGCTTATTTCTGTGCCAGCTCGGATCAGCGGGGTAGCACAGATACGCAGTATTTTGGCCCA	CASSDQRGSTDTQYF	54	0.00507657	45	TCRBV18-01*01	TCRBV18	TCRBV18-01	1				TCRBD02-01*01	TCRBD02	TCRBD02-01	1				TCRBJ02-03*01	TCRBJ02	TCRBJ02-03	1				6	5	6	3	1	0	36	47	52	59	60	4	In	VDJ							3.611e-05
CTCAGGCTGGAGTCGGCTGCTCCCTCCCAGACATCTGTGTACTTCTGTGCCAGCAGTCGTAACACCGGGGAGCTGTTTTTTGGAGAA	CASSRNTGELFF	54	0.00507657	36	TCRBV06-01*01	TCRBV06	TCRBV06-01	1				TCRBD02-01	TCRBD02	TCRBD02-01				01,02	TCRBJ02-02*01	TCRBJ02	TCRBJ02-02	1				5	0	8	6	1	2	45	-1	57	59	60	4	In	VDJ							3.611e-05
CTGCTGGGGTTGGAGTCGGCTGCTCCCTCCCAAACATCTGTGTACTTCTGTGCCAGCAGTTACAATTCACCCCTCCACTTTGGGAAC	CASSYNSPLHF	54	0.00507657	33	TCRBV06	TCRBV06	unresolved			TCRBV06-02,TCRBV06-03		unresolved		unresolved					TCRBJ01-06*01	TCRBJ01	TCRBJ01-06	1				2	0	0	0	0	7	48	-1	-1	-1	63	6	In	VJ							3.611e-05
CTGGAGTCGCCCAGCCCCAACCAGACCTCTCTGTACTTCTGTGCCAGCAGAAAGGCGGGGAACTCCTACGAGCAGTACTTCGGGCCG	CASRKAGNSYEQYF	54	0.00507657	42	TCRBV27-01*01	TCRBV27	TCRBV27-01	1				TCRBD02-01*01	TCRBD02	TCRBD02-01	1				TCRBJ02-07*01	TCRBJ02	TCRBJ02-07	1				6	4	7	3	2	0	39	50	54	60	62	4	In	VDJ							3.611e-05
CTGGAGTCGGCTGCTCCCTCCCAGACATCTGTGTACTTCTGTGCCAGCAGTGAACCGGGACAAGGTCAGCCCCAGCATTTTGGTGAT	CASSEPGQGQPQHF	54	0.00507657	42	TCRBV06-01*01	TCRBV06	TCRBV06-01	1				TCRBD01-01*01	TCRBD01	TCRBD01-01	1				TCRBJ01-05*01	TCRBJ01	TCRBJ01-05	1				2	2	0	6	3	6	39	54	56	62	65	3	In	VDJ							3.611e-05
CTGGAGTTGGCTGCTCCCTCCCAGACATCTGTGTACTTCTGTGCCAGCAGAGATCAGGGGAGCAATCAGCCCCAGCATTTTGGTGAT	CASRDQGSNQPQHF	54	0.00507657	42	TCRBV06-06	TCRBV06	TCRBV06-06				01,02	TCRBD01-01*01	TCRBD01	TCRBD01-01	1				TCRBJ01-05*01	TCRBJ01	TCRBJ01-05	1				6	4	4	2	0	1	39	50	54	-1	60	5	In	VDJ							3.611e-05
CTTCACATCAATTCCCTGGAGCTTGGTGACTCTGCTGTGTATTTCTGTGCCAGCAGCCAGGGGAGTGAAAAACTGTTTTTTGGCAGT	CASSQGSEKLFF	54	0.00507657	36	TCRBV03	TCRBV03	unresolved			TCRBV03-01,TCRBV03-02		TCRBD02-01*02	TCRBD02	TCRBD02-01	2				TCRBJ01-04*01	TCRBJ01	TCRBJ01-04	1				3	1	9	2	0	7	45	59	60	-1	65	3	In	VDJ							3.611e-05
GAACGCCTTGTTGCTGGGGGACTCGGCCCTCTATCTCTGTGCCAGCAGCTTCTTTGGGGACGGGTCGAACCCCTCCACTTTGGGAAC		54	0.00507657	44	TCRBV05-06*01	TCRBV05	TCRBV05-06	1				unresolved		unresolved		TCRBD01,TCRBD02	TCRBD01-01,TCRBD02-01		TCRBJ01-06*01	TCRBJ01	TCRBJ01-06	1				2	5	0	7	7	12	37	51	56	61	68	4	Out	VDJ							3.611e-05
GAGCTTGGTGACTCTGCTGTGTATTTCTGTGCCAGCAGCCAAGACCCTCTAGGAAGGGACATGAACACTGAAGCTTTCTTTGGACAA	CASSQDPLGRDMNTEAFF	54	0.00507657	54	TCRBV03	TCRBV03	unresolved			TCRBV03-01,TCRBV03-02		TCRBD01-01*01	TCRBD01	TCRBD01-01	1				TCRBJ01-01*01	TCRBJ01	TCRBJ01-01	1				0	11	0	6	0	0	27	44	55	-1	61	6	In	VDJ							3.611e-05
GAGCTTGGTGACTCTGCTGTGTATTTCTGTGCCAGCAGCCAGGACGCCTCTAGCGGGAAGAGGGTCAATGAGCAGTTCTTCGGGCCA	CASSQDASSGKRVNEQFF	54	0.00507657	54	TCRBV03	TCRBV03	unresolved			TCRBV03-01,TCRBV03-02		TCRBD02-01*02	TCRBD02	TCRBD02-01	2				TCRBJ02-01*01	TCRBJ02	TCRBJ02-01	1				3	8	4	3	7	6	27	41	49	58	65	3	In	VDJ							3.611e-05
GATCCGGTCCACAAAGCTGGAGGACTCAGCCATGTACTTCTGTGCCAGCAGCCGGGACAGGGTAACTATGGCTACACCTTCGGTTCG		54	0.00507657	41	TCRBV02-01*01	TCRBV02	TCRBV02-01	1				TCRBD01-01*01	TCRBD01	TCRBD01-01	1				TCRBJ01-02*01	TCRBJ01	TCRBJ01-02	1				6	2	0	3	0	1	40	51	53	-1	62	5	Out	VDJ							3.611e-05
GCTGCTCCCTCCCAAACATCTGTGTACTTCTGTGCCAGCAGAGAACTACGAAGACAGACTAGCACAGATACGCAGTATTTTGGCCCA	CASRELRRQTSTDTQYF	54	0.00507657	51	TCRBV06	TCRBV06	unresolved			TCRBV06-02,TCRBV06-03		TCRBD01-01*01	TCRBD01	TCRBD01-01	1				TCRBJ02-03*01	TCRBJ02	TCRBJ02-03	1				6	11	2	5	3	0	30	41	52	57	60	3	In	VDJ							3.611e-05
GTGACCAGTGCCCATCCTGAAGACAGCAGCTTCTACATCTGCAGTGCTAGGGCCCGGGAGCCTAATGAAAAACTGTTTTTTGGCAGT	CSARAREPNEKLFF	54	0.00507657	42	TCRBV20	TCRBV20	unresolved			TCRBV20-01,TCRBV20-or09_02		TCRBD02-01*02	TCRBD02	TCRBD02-01	2				TCRBJ01-04*01	TCRBJ01	TCRBJ01-04	1				3	4	8	2	1	3	39	50	54	60	61	4	In	VDJ							3.611e-05
TCCCTGGAGCTTGGTGACTCTGCTGTGTATTTCTGTGCCAGCAGCCAAGATAGGCGGGGACGCCACTATGGCTACACCTTCGGTTCG	CASSQDRRGRHYGYTF	54	0.00507657	48	TCRBV03	TCRBV03	unresolved			TCRBV03-01,TCRBV03-02		TCRBD02-01*01	TCRBD02	TCRBD02-01	1				TCRBJ01-02*01	TCRBJ01	TCRBJ01-02	1				0	3	7	3	5	3	33	50	53	59	64	3	In	VDJ							3.611e-05
AACGCCTTGTTGCTGGGGGACTCGGCCCTCTATCTCTGTGCCAGCAGCTGGGGCCAAACCTATAATTCACCCCTCCACTTTGGGAAC	CASSWGQTYNSPLHF	53	0.00498256	45	TCRBV05-06*01	TCRBV05	TCRBV05-06	1				TCRBD01-01*01	TCRBD01	TCRBD01-01	1				TCRBJ01-06*01	TCRBJ01	TCRBJ01-06	1				3	0	7	0	4	2	36	-1	49	54	58	4	In	VDJ							3.544e-05
AAGATCCGGTCCACAAAGCTGGAGGACTCAGCCATGTACTTCTGTGCCAGCAGACCCGACACGAACACTGAAGCTTTCTTTGGACAA	CASRPDTNTEAFF	53	0.00498256	39	TCRBV02-01*01	TCRBV02	TCRBV02-01	1				TCRBD01-01*01	TCRBD01	TCRBD01-01	1				TCRBJ01-01*01	TCRBJ01	TCRBJ01-01	1				6	4	2	6	1	1	42	53	57	61	62	4	In	VDJ							3.544e-05
AATGTGAACGCCTTGTTGCTGGGGGACTCGGCCCTCTATCTCTGTGCCAGCACCCGGGGGGCCCCAGGGGAAGCTTTCTTTGGACAA	CASTRGAPGEAFF	53	0.00498256	39	TCRBV05-06*01	TCRBV05	TCRBV05-06	1				TCRBD02-01*01	TCRBD02	TCRBD02-01	1				TCRBJ01-01*01	TCRBJ01	TCRBJ01-01	1				6	2	8	1	8	8	42	52	54	61	69	6	In	VDJ							3.544e-05
AATGTGAACGCCTTGTTGCTGGGGGACTCGGCCCTCTATCTCTGTGCCAGCAGCCGCGGGGATATGGAAAAACTGTTTTTTGGCAGT	CASSRGDMEKLFF	53	0.00498256	39	TCRBV05-06*01	TCRBV05	TCRBV05-06	1				TCRBD02-01*01	TCRBD02	TCRBD02-01	1				TCRBJ01-04*01	TCRBJ01	TCRBJ01-04	1				4	1	7	3	5	8	42	54	55	61	66	3	In	VDJ							3.544e-05
AATTCCCTGGAGCTTGGTGACTCTGCTGTGTATTTCTGTGCCAGCAGCCAAGGGAGCTCCTATAATTCACCCCTCCACTTTGGGAAC	CASSQGSSYNSPLHF	53	0.00498256	45	TCRBV03	TCRBV03	unresolved			TCRBV03-01,TCRBV03-02		TCRBD02-01*02	TCRBD02	TCRBD02-01	2				TCRBJ01-06*01	TCRBJ01	TCRBJ01-06	1				1	0	10	2	0	0	36	-1	52	-1	56	4	In	VDJ							3.544e-05
AATTCCCTGGAGCTTGGTGACTCTGCTGTGTATTTCTGTGCCAGCAGCCCTGTGGGGCTAACCACAGATACGCAGTATTTTGGCCCA	CASSPVGLTTDTQYF	53	0.00498256	45	TCRBV03	TCRBV03	unresolved			TCRBV03-01,TCRBV03-02		TCRBD01-01*01	TCRBD01	TCRBD01-01	1				TCRBJ02-03*01	TCRBJ02	TCRBJ02-03	1				4	4	7	0	4	2	36	49	53	58	62	5	In	VDJ							3.544e-05
AATTCCCTGGAGCTTGGTGACTCTGCTGTGTATTTCTGTGCCAGCAGCCGCGGGACAGCGGGTCGGACTGAAGCTTTCTTTGGACAA	CASSRGTAGRTEAFF	53	0.00498256	45	TCRBV03	TCRBV03	unresolved			TCRBV03-01,TCRBV03-02		TCRBD01-01*01	TCRBD01	TCRBD01-01	1				TCRBJ01-01*01	TCRBJ01	TCRBJ01-01	1				4	2	0	5	8	5	36	49	51	58	66	6	In	VDJ							3.544e-05
ACAAAGCTGGAGGACTCAGCCATGTACTTCTGTGCCAGCAGTGGGACTAGCGGGCTCCCGAGCACAGATACGCAGTATTTTGGCCCA	CASSGTSGLPSTDTQYF	53	0.00498256	51	TCRBV02-01*01	TCRBV02	TCRBV02-01	1				TCRBD02-01	TCRBD02	TCRBD02-01				01,02	TCRBJ02-03*01	TCRBJ02	TCRBJ02-03	1				4	0	1	4	6	0	30	-1	43	54	60	6	In	VDJ							3.544e-05
ACTCTGCTGTGTATTTCTGTGCCAGCAGCCAACGTCGGGTCGCAAGGGACCCCCAGGGGGCGTAGCTATGGCTACACCTTCGGTTCG		53	0.00498256	64	TCRBV03	TCRBV03	unresolved			TCRBV03-01,TCRBV03-02		TCRBD01-01*01	TCRBD01	TCRBD01-01	1				TCRBJ01-02*01	TCRBJ01	TCRBJ01-02	1				2	21	4	0	4	4	17	32	53	61	65	3	Out	VDJ							3.544e-05
AGCACCTTGGAGCTGGGGGACTCGGCCCTTTATCTTTGCGCCAGCAGCTCTGGACAGGGCGTAGCAGATACGCAGTATTTTGGCCCA	CASSSGQGVADTQYF	53	0.00498256	45	TCRBV05-01*01	TCRBV05	TCRBV05-01	1				TCRBD01-01*01	TCRBD01	TCRBD01-01	1				TCRBJ02-03*01	TCRBJ02	TCRBJ02-03	1				3	2	1	3	5	4	36	49	51	59	64	4	In	VDJ							3.544e-05
ATCAATTCCCTGGAGCTTGGTGACTCTGCTGTGTATTTCTGTGCCAGCAGCCAAGCTGGAGGGTGGGCTGAAGCTTTCTTTGGACAA	CASSQAGGWAEAFF	53	0.00498256	42	TCRBV03	TCRBV03	unresolved			TCRBV03-01,TCRBV03-02		TCRBD02-01*02	TCRBD02	TCRBD02-01	2				TCRBJ01-01*01	TCRBJ01	TCRBJ01-01	1				1	2	10	0	4	6	39	55	57	63	67	4	In	VDJ							3.544e-05
CACATCAATTCCCTGGAGCTTGGTGACTCTGCTGTGTATTTCTGTGCCAGCAGAGGGACATCGAACACTGAAGCTTTCTTTGGACAA	CASRGTSNTEAFF	53	0.00498256	39	TCRBV03	TCRBV03	unresolved			TCRBV03-01,TCRBV03-02		TCRBD01-01*01	TCRBD01	TCRBD01-01	1				TCRBJ01-01*01	TCRBJ01	TCRBJ01-01	1				6	1	0	6	2	1	42	53	54	60	62	3	In	VDJ							3.544e-05
CACATCAATTCCCTGGAGCTTGGTGACTCTGCTGTGTATTTCTGTGCCAGCAGCCAAGATCTTTACGGCGGCTACACCTTCGGTTCG	CASSQDLYGGYTF	53	0.00498256	39	TCRBV03	TCRBV03	unresolved			TCRBV03-01,TCRBV03-02		unresolved		unresolved		TCRBD01,TCRBD02	TCRBD01-01,TCRBD02-01		TCRBJ01-02*01	TCRBJ01	TCRBJ01-02	1				0	7	9	0	0	8	42	59	66	-1	69	3	In	VDJ							3.544e-05
CACATCAATTCCCTGGAGCTTGGTGACTCTGCTGTGTATTTCTGTGCCAGCAGCCAAGCTGAGTCGGCTGGCTACACCTTCGGTTCG	CASSQAESAGYTF	53	0.00498256	39	TCRBV03	TCRBV03	unresolved			TCRBV03-01,TCRBV03-02		unresolved		unresolved		TCRBD01,TCRBD02	TCRBD01-01,TCRBD02-01		TCRBJ01-02*01	TCRBJ01	TCRBJ01-02	1				1	7	9	0	0	7	42	58	65	-1	68	3	In	VDJ							3.544e-05
CACATCAATTCCCTGGAGCTTGGTGACTCTGCTGTGTATTTCTGTGCCAGCAGCCAAGTGGAGGGGGAGACCCAGTACTTCGGGCCA	CASSQVEGETQYF	53	0.00498256	39	TCRBV03	TCRBV03	unresolved			TCRBV03-01,TCRBV03-02		TCRBD02-01*02	TCRBD02	TCRBD02-01	2				TCRBJ02-05*01	TCRBJ02	TCRBJ02-05	1				1	1	10	0	1	5	42	58	59	65	66	6	In	VDJ							3.544e-05
CACATCAATTCCCTGGAGCTTGGTGACTCTGCTGTGTATTTCTGTGCCAGCAGCCACACGGACCCGCCTGGGCAGTTCTTCGGGCCA	CASSHTDPPGQFF	53	0.00498256	39	TCRBV03	TCRBV03	unresolved			TCRBV03-01,TCRBV03-02		unresolved		unresolved		TCRBD01,TCRBD02	TCRBD01-01,TCRBD02-01		TCRBJ02-01*01	TCRBJ02	TCRBJ02-01	1				3	3	1	7	8	12	42	56	59	63	71	3	In	VDJ							3.544e-05
CAGACATCTGTGTACTTCTGTGCCAGCAGTTACCTCCCCGCATCCCGGGACAGGGGGCGCGGTGGCTATGGCTACACCTTCGGTTCG	CASSYLPASRDRGRGGYGYTF	53	0.00498256	63	TCRBV06	TCRBV06	unresolved			TCRBV06-05,TCRBV06-06		TCRBD01-01*01	TCRBD01	TCRBD01-01	1				TCRBJ01-02*01	TCRBJ01	TCRBJ01-02	1				2	13	0	0	7	4	18	33	46	58	65	6	In	VDJ							3.544e-05
CATCAATTCCCTGGAGCTTGGTGACTCTGCTGTGTATTTCTGTGCCAGCAGGGGGACTCGTACCAAGAGACCCAGTACTTCGGGCCA		53	0.00498256	41	TCRBV03	TCRBV03	unresolved			TCRBV03-01,TCRBV03-02		TCRBD02-01	TCRBD02	TCRBD02-01				01,02	TCRBJ02-05*01	TCRBJ02	TCRBJ02-05	1				6	1	0	10	3	0	40	51	52	58	61	4	Out	VDJ							3.544e-05
CCTGAGCTCTCTGGAGCTGGGGGACTCAGCTTTGTATTTCTGTGCCAGCAGTGGGGTGGGCCCCCAGTCACCCAGTACTTCGGGCCA		53	0.00498256	41	TCRBV09-01	TCRBV09	TCRBV09-01				01,02	unresolved		unresolved		TCRBD01,TCRBD02	TCRBD01-01,TCRBD02-01		TCRBJ02-05*01	TCRBJ02	TCRBJ02-05	1				5	1	6	2	13	8	40	51	52	56	69	3	Out	VDJ							3.544e-05
CTCACTCTGGAGTCCGCTACCAGCTCCCAGACATCTGTGTACTTCTGTGCCATCATGGGATACACAGATACGCAGTATTTTGGCCCA	CAIMGYTDTQYF	53	0.00498256	36	TCRBV10-03*01	TCRBV10	TCRBV10-03	1				unresolved		unresolved		TCRBD01,TCRBD02	TCRBD01-01,TCRBD02-01		TCRBJ02-03*01	TCRBJ02	TCRBJ02-03	1				7	1	0	8	2	2	45	55	56	60	62	6	In	VDJ							3.544e-05
CTGCTGTCGGCTGCTCCCTCCCAGACATCTGTGTACTTCTGTGCCAGCAAGGGGGGCTCTGGGGCCAACGTCCTGACTTTCGGGGCC	CASKGGSGANVLTF	53	0.00498256	42	TCRBV06-05*01	TCRBV06	TCRBV06-05	1				unresolved		unresolved		TCRBD01,TCRBD02	TCRBD01-01,TCRBD02-01		TCRBJ02-06*01	TCRBJ02	TCRBJ02-06	1				7	0	5	1	1	0	39	-1	49	55	56	3	In	VDJ							3.544e-05
CTTCACATCAATTCCCTGGAGCTTGGTGACTCTGCTGTGTATTTCTGTGCCAGCAGCCAACGAGTTGCACCCCTCCACTTTGGGAAC	CASSQRVAPLHF	53	0.00498256	36	TCRBV03	TCRBV03	unresolved			TCRBV03-01,TCRBV03-02		TCRBD02-01*02	TCRBD02	TCRBD02-01	2				TCRBJ01-06*01	TCRBJ01	TCRBJ01-06	1				2	1	11	2	3	11	45	60	61	64	67	3	In	VDJ							3.544e-05
CTTGGTGACTCTGCTGTGTATTTCTGTGCCAGCAGCCAAGCACCTCCGGGACTAGCGGGGGTCGAGGATACGCAGTATTTTGGCCCA	CASSQAPPGLAGVEDTQYF	53	0.00498256	57	TCRBV03	TCRBV03	unresolved			TCRBV03-01,TCRBV03-02		TCRBD02-01*01	TCRBD02	TCRBD02-01	1				TCRBJ02-03*01	TCRBJ02	TCRBJ02-03	1				1	7	0	2	5	6	24	40	47	61	66	6	In	VDJ							3.544e-05
GAGTCGGCTGCTCCCTCCCAAACATCTGTGTACTTCTGTGCCAGCAGTTACGGGTCGGCAAGGGCCATGGAAGCTTTCTTTGGACAA	CASSYGSARAMEAFF	53	0.00498256	45	TCRBV06	TCRBV06	unresolved			TCRBV06-02,TCRBV06-03		unresolved		unresolved		TCRBD01,TCRBD02	TCRBD01-01,TCRBD02-01		TCRBJ01-01*01	TCRBJ01	TCRBJ01-01	1				2	9	5	3	5	8	36	51	60	64	69	6	In	VDJ							3.544e-05
GTGAACGCCTTGGAGCTGGACGACTCGGCCCTGTATCTCTGTGCCAGCAGCTTGGGCCTGACTAATGAAAAACTGTTTTTTGGCAGT	CASSLGLTNEKLFF	53	0.00498256	42	TCRBV05-04*01	TCRBV05	TCRBV05-04	1				unresolved		unresolved		TCRBD01,TCRBD02	TCRBD01-01,TCRBD02-01		TCRBJ01-04*01	TCRBJ01	TCRBJ01-04	1				0	0	10	0	3	2	39	-1	55	57	60	4	In	VDJ							3.544e-05
GTGAACGCCTTGTTGCTGGGGGACTCGGCCCTCTATCTCTGTGCCAGCAGCATTAACAGGGGGCTGTACGAGCAGTACTTCGGGCCG	CASSINRGLYEQYF	53	0.00498256	42	TCRBV05-06*01	TCRBV05	TCRBV05-06	1				TCRBD01-01*01	TCRBD01	TCRBD01-01	1				TCRBJ02-07*01	TCRBJ02	TCRBJ02-07	1				4	4	3	0	2	4	39	51	55	64	66	3	In	VDJ							3.544e-05
GTGAGCACCTTGGAGCTGGGGGACTCGGCCCTTTATCTTTGCGCCAGCAGCGGATGGACAGAGAACACTGAAGCTTTCTTTGGACAA	CASSGWTENTEAFF	53	0.00498256	42	TCRBV05-01*01	TCRBV05	TCRBV05-01	1				TCRBD01-01*01	TCRBD01	TCRBD01-01	1				TCRBJ01-01*01	TCRBJ01	TCRBJ01-01	1				4	4	1	5	1	1	39	51	55	61	62	4	In	VDJ							3.544e-05
TCAATTCCCTGGAGCTTGGTGACTCTGCTGTGTATTTCTGTGCCAGCAGCCAGAACTCCAGAGAACACTGAAGCTTTCTTTGGACAA		53	0.00498256	43	TCRBV03	TCRBV03	unresolved			TCRBV03-01,TCRBV03-02		unresolved		unresolved		TCRBD01,TCRBD02	TCRBD01-01,TCRBD02-01		TCRBJ01-01*01	TCRBJ01	TCRBJ01-01	1				3	6	4	5	1	1	38	52	58	61	62	6	Out	VDJ							3.544e-05
TCCCTAGAGTCTGCCATCCCCAACCAGACAGCTCTTTACTTCTGTGCCACGAAGAGGGGCTATAATTCACCCCTCCACTTTGGGAAC	CATKRGYNSPLHF	53	0.00498256	39	TCRBV24	TCRBV24	unresolved			TCRBV24-01,TCRBV24-or09_02		unresolved		unresolved		TCRBD01,TCRBD02	TCRBD01-01,TCRBD02-01		TCRBJ01-06*01	TCRBJ01	TCRBJ01-06	1				10	4	5	2	0	3	42	50	54	-1	59	6	In	VDJ							3.544e-05
TCCCTGGAGCTTGGTGACTCTGCTGTGTATTTCTGTGCCAGCAGTCTTCTTGGGGACTCAGTAATTAGTGAGCAGTTCTTCGGGCCA	CASSLLGDSVISEQFF	53	0.00498256	48	TCRBV03	TCRBV03	unresolved			TCRBV03-01,TCRBV03-02		TCRBD02-01	TCRBD02	TCRBD02-01				01,02	TCRBJ02-01*01	TCRBJ02	TCRBJ02-01	1				6	8	0	10	10	9	33	44	52	58	68	6	In	VDJ							3.544e-05
TCCGCCAGCACCAACCAGACATCTATGTACCTCTGTGCCAGCAGCCAGTTCCGGAAGGGTATAGAGGATGGCTACACCTTCGGTTCG	CASSQFRKGIEDGYTF	53	0.00498256	48	TCRBV28-01*01	TCRBV28	TCRBV28-01	1				unresolved		unresolved		TCRBD01,TCRBD02	TCRBD01-01,TCRBD02-01		TCRBJ01-02*01	TCRBJ01	TCRBJ01-02	1				6	11	5	3	8	6	33	44	55	59	67	3	In	VDJ							3.544e-05
TCGCTCAGGCTGGAGTCGGCTGCTCCCTCCCAGACATCTGTGTACTTCTGTGCCAGCAGTGAAGCCGGGGAGCTGTTTTTTGGAGAA	CASSEAGELFF	53	0.00498256	33	TCRBV06-01*01	TCRBV06	TCRBV06-01	1				unresolved		unresolved					TCRBJ02-02*01	TCRBJ02	TCRBJ02-02	1				1	0	0	0	0	6	48	-1	-1	-1	64	6	In	VJ							3.544e-05
TCGGCTGCTCCCTCCCAGACATCTGTGTACTTCTGTGCCAGCAGTGAACTCCTAAAAGGGACAGGGGGCGAGCAGTACTTCGGGCCG	CASSELLKGTGGEQYF	53	0.00498256	48	TCRBV06-01*01	TCRBV06	TCRBV06-01	1				TCRBD01-01*01	TCRBD01	TCRBD01-01	1				TCRBJ02-07*01	TCRBJ02	TCRBJ02-07	1				2	9	0	1	0	6	33	48	57	-1	68	3	In	VDJ							3.544e-05
TGATTCTGGAGTCCGCCAGCACCAACCAGACATCTATGTACCTCTGTGCCAGCAGTTGCGCGATCCCCTGGCTACACCTTCGGTTCG		53	0.00498256	37	TCRBV28-01*01	TCRBV28	TCRBV28-01	1				TCRBD02-01	TCRBD02	TCRBD02-01				01,02	TCRBJ01-02*01	TCRBJ01	TCRBJ01-02	1				4	0	7	6	8	7	44	-1	57	60	68	4	Out	VDJ							3.544e-05
AATGTGAACGCCTTGTTGCTGGGGGACTCGGCCCTCTATCTCTGTGCCAGCAGCTTGGCCCACAGGGATGAAGCTTTCTTTGGACAA	CASSLAHRDEAFF	52	0.00488855	39	TCRBV05-06*01	TCRBV05	TCRBV05-06	1				TCRBD01-01*01	TCRBD01	TCRBD01-01	1				TCRBJ01-01*01	TCRBJ01	TCRBJ01-01	1				0	3	3	3	1	7	42	58	61	67	68	3	In	VDJ							3.477e-05
AATTCCCTGGAGCTTGGTGACTCTGCTGTGTATTTCTGTGCCAGCAGCCAAGTGAGCAGAGGCAATTCACCCCTCCACTTTGGGAAC	CASSQVSRGNSPLHF	52	0.00488855	45	TCRBV03	TCRBV03	unresolved			TCRBV03-01,TCRBV03-02		TCRBD02-01*02	TCRBD02	TCRBD02-01	2				TCRBJ01-06*01	TCRBJ01	TCRBJ01-06	1				1	6	11	1	1	7	36	52	58	62	63	3	In	VDJ							3.477e-05
AATTCCCTGGAGCTTGGTGACTCTGCTGTGTATTTCTGTGCCAGCAGCCAATCGGGCGGGCCAACCTACGAGCAGTACTTCGGGCCG	CASSQSGGPTYEQYF	52	0.00488855	45	TCRBV03	TCRBV03	unresolved			TCRBV03-01,TCRBV03-02		TCRBD02-01	TCRBD02	TCRBD02-01				01,02	TCRBJ02-07*01	TCRBJ02	TCRBJ02-07	1				2	4	7	4	4	2	36	51	55	60	64	6	In	VDJ							3.477e-05
AATTCCCTGGAGCTTGGTGACTCTGCTGTGTATTTCTGTGCCAGCAGCCAGAGGCCAGGGGGCGCCGGGGAGCTGTTTTTTGGAGAA	CASSQRPGGAGELFF	52	0.00488855	45	TCRBV03	TCRBV03	unresolved			TCRBV03-01,TCRBV03-02		TCRBD01-01*01	TCRBD01	TCRBD01-01	1				TCRBJ02-02*01	TCRBJ02	TCRBJ02-02	1				3	5	4	0	1	6	36	50	55	63	64	6	In	VDJ							3.477e-05
AGCAACCTGAGCCCTGAAGACAGCAGCATATATCTCTGCAGCGTTGAACGGACAGTTACAGGAGCCTACGAGCAGTACTTCGGGCCG	CSVERTVTGAYEQYF	52	0.00488855	45	TCRBV29-01*01	TCRBV29	TCRBV29-01	1				TCRBD01-01*01	TCRBD01	TCRBD01-01	1				TCRBJ02-07*01	TCRBJ02	TCRBJ02-07	1				2	1	1	5	9	2	36	48	49	55	64	3	In	VDJ							3.477e-05
AGGCTGGAGTCGGCTGCTCCCTCCCAGACATCTGTGTACTTCTGTGCCAGCAGGGAGCGCGGCAATCAGCCCCAGCATTTTGGTGAT	CASRERGNQPQHF	52	0.00488855	39	TCRBV06-01*01	TCRBV06	TCRBV06-01	1				TCRBD02-01	TCRBD02	TCRBD02-01				01,02	TCRBJ01-05*01	TCRBJ01	TCRBJ01-05	1				6	2	6	6	2	2	42	53	55	59	61	3	In	VDJ							3.477e-05
ATCAATTCCCTGGAGCTTGGTGACTCTGCTGTGTATTTCTGTGCCAGCAGCCAAGATCCGGGGTCCGCGGAGCTGTTTTTTGGAGAA	CASSQDPGSAELFF	52	0.00488855	42	TCRBV03	TCRBV03	unresolved			TCRBV03-01,TCRBV03-02		TCRBD02-01*01	TCRBD02	TCRBD02-01	1				TCRBJ02-02*01	TCRBJ02	TCRBJ02-02	1				0	2	8	3	5	10	39	56	58	63	68	3	In	VDJ							3.477e-05
ATCAATTCCCTGGAGCTTGGTGACTCTGCTGTGTATTTCTGTGCCAGCAGCCCTCGACAGGGTTTCGATACGCAGTATTTTGGCCCA	CASSPRQGFDTQYF	52	0.00488855	42	TCRBV03	TCRBV03	unresolved			TCRBV03-01,TCRBV03-02		TCRBD01-01*01	TCRBD01	TCRBD01-01	1				TCRBJ02-03*01	TCRBJ02	TCRBJ02-03	1				4	3	2	3	4	6	39	52	55	62	66	3	In	VDJ							3.477e-05
ATCCGGTCCACAAAGCTGGAGGACTCAGCCATGTACTTCTGTGCCAGCAGTCCCACGGGGTCTGGAAACACCATATATTTTGGAGAG	CASSPTGSGNTIYF	52	0.00488855	42	TCRBV02-01*01	TCRBV02	TCRBV02-01	1				TCRBD02-01*01	TCRBD02	TCRBD02-01	1				TCRBJ01-03*01	TCRBJ01	TCRBJ01-03	1				5	4	8	3	0	1	39	51	55	-1	60	3	In	VDJ							3.477e-05
CACATCAATTCCCTGGAGCTTGGTGACTCTGCTGTGTATTTCTGTGCCAGCAGTAAACAGGGAGACTCACCCCTCCACTTTGGGAAC	CASSKQGDSPLHF	52	0.00488855	39	TCRBV03	TCRBV03	unresolved			TCRBV03-01,TCRBV03-02		TCRBD01-01*01	TCRBD01	TCRBD01-01	1				TCRBJ01-06*01	TCRBJ01	TCRBJ01-06	1				6	3	3	3	4	10	42	53	56	62	66	3	In	VDJ							3.477e-05
CACATCAATTCCCTGGAGCTTGGTGACTCTGCTGTGTATTTCTGTGCCAGCATGAACGCGGGGGCGGAAAAACTGTTTTTTGGCAGT	CASMNAGAEKLFF	52	0.00488855	39	TCRBV03	TCRBV03	unresolved			TCRBV03-01,TCRBV03-02		TCRBD02-01*01	TCRBD02	TCRBD02-01	1				TCRBJ01-04*01	TCRBJ01	TCRBJ01-04	1				7	5	7	2	2	8	42	52	57	64	66	6	In	VDJ							3.477e-05
CCCTGTCCCTAGAGTCTGCCATCCCCAACCAGACAGCTCTTTACTTCTGTGCCACCTGGGGGGGCTGACGAGCAGTACTTCGGGCCG		52	0.00488855	34	TCRBV24	TCRBV24	unresolved			TCRBV24-01,TCRBV24-or09_02		TCRBD02-01*01	TCRBD02	TCRBD02-01	1				TCRBJ02-07*01	TCRBJ02	TCRBJ02-07	1				9	1	9	0	3	5	47	56	57	64	67	6	Out	VDJ							3.477e-05
CGCACAGAGCAGGGGGACTCGGCCATGTATCTCTGTGCCAGCAGCTCGTCCCCCCTAGGGGGAGGGTACGAGCAGTACTTCGGGCCG	CASSSSPLGGGYEQYF	52	0.00488855	48	TCRBV07-09	TCRBV07	TCRBV07-09				01,03	TCRBD02-01*02	TCRBD02	TCRBD02-01	2				TCRBJ02-07*01	TCRBJ02	TCRBJ02-07	1				4	13	9	0	0	4	33	46	59	-1	66	3	In	VDJ							3.477e-05
CGGTCCACAAAGCTGGAGGACTCAGCCATGTACTTCTGTGCCAGCAGGACAGGGACCCAGAACACCGGGGAGCTGTTTTTTGGAGAA	CASRTGTQNTGELFF	52	0.00488855	45	TCRBV02-01*01	TCRBV02	TCRBV02-01	1				TCRBD01-01*01	TCRBD01	TCRBD01-01	1				TCRBJ02-02*01	TCRBJ02	TCRBJ02-02	1				6	0	2	3	5	1	36	-1	47	54	59	4	In	VDJ							3.477e-05
CTGAAGATCCGGTCCACAAAGCTGGAGGACTCAGCCATGTACTTCTGTGCCAGCAGTTTCGTAGCATGGGAGCTGTTTTTTGGAGAA	CASSFVAWELFF	52	0.00488855	36	TCRBV02-01*01	TCRBV02	TCRBV02-01	1				TCRBD02-01	TCRBD02	TCRBD02-01				01,02	TCRBJ02-02*01	TCRBJ02	TCRBJ02-02	1				5	4	5	7	2	9	45	57	61	65	67	3	In	VDJ							3.477e-05
CTGGAGCTTGGTGACTCTGCTGTGTATTTCTGTGCCAGCAGCCAAGATCGTGGCAGCTCGAACACCGGGGAGCTGTTTTTTGGAGAA	CASSQDRGSSNTGELFF	52	0.00488855	51	TCRBV03	TCRBV03	unresolved			TCRBV03-01,TCRBV03-02		unresolved		unresolved		TCRBD01,TCRBD02	TCRBD01-01,TCRBD02-01		TCRBJ02-02*01	TCRBJ02	TCRBJ02-02	1				0	6	4	5	2	0	30	47	53	56	58	3	In	VDJ							3.477e-05
CTGGAGCTTGGTGACTCTGCTGTGTATTTCTGTGCCAGCAGCCTCCACAGGGAAGGGAGCGCCAAAAACATTCAGTACTTCGGCGCC	CASSLHREGSAKNIQYF	52	0.00488855	51	TCRBV03	TCRBV03	unresolved			TCRBV03-01,TCRBV03-02		TCRBD01-01*01	TCRBD01	TCRBD01-01	1				TCRBJ02-04*01	TCRBJ02	TCRBJ02-04	1				4	3	3	3	8	1	30	43	46	52	60	3	In	VDJ							3.477e-05
CTGGAGCTTGGTGACTCTGCTGTGTATTTCTGTGCCAGCAGCTTACGAAGGACAGGGAGGACTGGAAACACCATATATTTTGGAGAG	CASSLRRTGRTGNTIYF	52	0.00488855	51	TCRBV03	TCRBV03	unresolved			TCRBV03-01,TCRBV03-02		TCRBD01-01*01	TCRBD01	TCRBD01-01	1				TCRBJ01-03*01	TCRBJ01	TCRBJ01-03	1				5	7	1	3	4	2	30	42	49	57	61	4	In	VDJ							3.477e-05
CTGGAGTCGGCTGCTCCCTCCCAGACATCTGTGTACTTCTGTGCCAGCGCCAAAGAGGGGATCACCGGGGAGCTGTTTTTTGGAGAA	CASAKEGITGELFF	52	0.00488855	42	TCRBV06-01*01	TCRBV06	TCRBV06-01	1				unresolved		unresolved		TCRBD01,TCRBD02	TCRBD01-01,TCRBD02-01		TCRBJ02-02*01	TCRBJ02	TCRBJ02-02	1				8	7	5	2	2	4	39	48	55	60	62	4	In	VDJ							3.477e-05
CTGGGGTTGGAGTCGGCTGCTCCCTCCCAAACATCTGTGTACTTCTGTGCCAGCAGTTACTCCGCCTACGAGCAGTACTTCGGGCCG	CASSYSAYEQYF	52	0.00488855	36	TCRBV06	TCRBV06	unresolved			TCRBV06-02,TCRBV06-03		TCRBD02-01	TCRBD02	TCRBD02-01				01,02	TCRBJ02-07*01	TCRBJ02	TCRBJ02-07	1				0	0	8	6	0	2	45	-1	62	-1	64	6	In	VDJ							3.477e-05
GAGTCAGCTACCCGCTCCCAGACATCTGTGTATTTCTGCGCCAGCAGTGAAAGGGCGCCGGGCAATCAGCCCCAGCATTTTGGTGAT	CASSERAPGNQPQHF	52	0.00488855	45	TCRBV10-02*01	TCRBV10	TCRBV10-02	1				unresolved		unresolved		TCRBD01,TCRBD02	TCRBD01-01,TCRBD02-01		TCRBJ01-05*01	TCRBJ01	TCRBJ01-05	1				3	1	5	3	6	2	36	50	51	55	61	4	In	VDJ							3.477e-05
GCCTTGTTGCTGGGGGACTCGGCCCTCTATCTCTGTGCCAGCAGCTTGGTCGCCGGGACAGGGGGTGAAAAACTGTTTTTTGGCAGT	CASSLVAGTGGEKLFF	52	0.00488855	48	TCRBV05-06*01	TCRBV05	TCRBV05-06	1				TCRBD01-01*01	TCRBD01	TCRBD01-01	1				TCRBJ01-04*01	TCRBJ01	TCRBJ01-04	1				0	5	0	1	0	7	33	49	54	-1	65	3	In	VDJ							3.477e-05
GGGTTGGAGTCGGCTGCTCCCTCCCAAACATCTGTGTACTTCTGTGCCAGCAGTTACCTAGGAAATTCACCCCTCCACTTTGGGAAC	CASSYLGNSPLHF	52	0.00488855	39	TCRBV06	TCRBV06	unresolved			TCRBV06-02,TCRBV06-03		TCRBD02-01	TCRBD02	TCRBD02-01				01,02	TCRBJ01-06*01	TCRBJ01	TCRBJ01-06	1				2	0	4	8	2	7	42	-1	57	61	63	6	In	VDJ							3.477e-05
GTCGGCTGCTCCCTCCCAGACATCTGTGTACTTCTGTGCCAGCATTCGACCGGCCGCGGGGGGGGAGGTGAGCAGTTCTTCGGGCCA		52	0.00488855	47	TCRBV06	TCRBV06	unresolved			TCRBV06-01,TCRBV06-05		TCRBD02-01*01	TCRBD02	TCRBD02-01	1				TCRBJ02-01*01	TCRBJ02	TCRBJ02-01	1				7	11	7	0	4	9	34	44	55	64	68	3	Out	VDJ							3.477e-05
GTGAACGCCTTGTTGCTGGGGGACTCGGCCCTCTATCTCTGTGCCAGCAGCTTGGCAAACAGGGTAAACACCATATATTTTGGAGAG	CASSLANRVNTIYF	52	0.00488855	42	TCRBV05-06*01	TCRBV05	TCRBV05-06	1				TCRBD01-01*01	TCRBD01	TCRBD01-01	1				TCRBJ01-03*01	TCRBJ01	TCRBJ01-03	1				0	3	3	3	1	6	39	55	58	64	65	6	In	VDJ							3.477e-05
GTGAGCACCTTGGAGCTGGGGGACTCGGCCCTTTATCTTTGCGCCAGCAGCTTGGGAAGGGCCAAAGGGGAGCAGTACTTCGGGCCG	CASSLGRAKGEQYF	52	0.00488855	42	TCRBV05-01*01	TCRBV05	TCRBV05-01	1				unresolved		unresolved		TCRBD01,TCRBD02	TCRBD01-01,TCRBD02-01		TCRBJ02-07*01	TCRBJ02	TCRBJ02-07	1				0	2	5	3	8	7	39	55	57	61	69	4	In	VDJ							3.477e-05
TCCCTAGAGTCTGCCATCCCCAACCAGACAGCTCTTTACTTCTGTGCCACCAGTGGACAGACTACAGATACGCAGTATTTTGGCCCA	CATSGQTTDTQYF	52	0.00488855	39	TCRBV24	TCRBV24	unresolved			TCRBV24-01,TCRBV24-or09_02		TCRBD01-01*01	TCRBD01	TCRBD01-01	1				TCRBJ02-03*01	TCRBJ02	TCRBJ02-03	1				5	0	2	5	3	3	42	-1	55	60	63	3	In	VDJ							3.477e-05
TCCCTGGAGCTTGGTGACTCTGCTGTGTATTTCTGTGCCAGTGGCGATAGAAGTTTCTCTGGGGCCAACGTCCTGACTTTCGGGGCC	CASGDRSFSGANVLTF	52	0.00488855	48	TCRBV03	TCRBV03	unresolved			TCRBV03-01,TCRBV03-02		unresolved		unresolved		TCRBD01,TCRBD02	TCRBD01-01,TCRBD02-01		TCRBJ02-06*01	TCRBJ02	TCRBJ02-06	1				9	1	9	0	11	0	33	41	42	45	56	6	In	VDJ							3.477e-05
TCCCTGTCCCTAGAGTCTGCCATCCCCAACCAGACAGCTCTTTACTTCTGTGCCACCAGTGATATCTACGAGCAGTACTTCGGGCCG	CATSDIYEQYF	52	0.00488855	33	TCRBV24	TCRBV24	unresolved			TCRBV24-01,TCRBV24-or09_02		unresolved		unresolved					TCRBJ02-07*01	TCRBJ02	TCRBJ02-07	1				3	0	0	0	2	3	48	-1	-1	63	65	3	In	VJ							3.477e-05
TTCTCCCTGATTCTGGAGTCCGCCAGCACCAACCAGACATCTATGTACCTCTGTGCCAGCAGTAACTACGAGCAGTACTTCGGGCCG	CASSNYEQYF	52	0.00488855	30	TCRBV28-01*01	TCRBV28	TCRBV28-01	1				unresolved		unresolved					TCRBJ02-07*01	TCRBJ02	TCRBJ02-07	1				5	0	0	0	2	3	51	-1	-1	63	65	3	In	VJ							3.477e-05
AACCTGAGCTCTCTGGAGCTGGGGGACTCAGCTTTGTATTTCTGTGCCAGCAGCGGCCGGGACAGCCACGAGCAGTACTTCGGGCCG	CASSGRDSHEQYF	51	0.00479454	39	TCRBV09-01	TCRBV09	TCRBV09-01				01,02	TCRBD01-01*01	TCRBD01	TCRBD01-01	1				TCRBJ02-07*01	TCRBJ02	TCRBJ02-07	1				3	3	0	5	2	5	42	55	58	65	67	4	In	VDJ							3.41e-05
AATCTTCACATCAATTCCCTGGAGCTTGGTGACTCTGCTGTGTATTTCTGTGCCAGCAGCCAAGAACATGAGCAGTTCTTCGGGCCA	CASSQEHEQFF	51	0.00479454	33	TCRBV03	TCRBV03	unresolved			TCRBV03-01,TCRBV03-02		unresolved		unresolved		TCRBD01,TCRBD02	TCRBD01-01,TCRBD02-01		TCRBJ02-01*01	TCRBJ02	TCRBJ02-01	1				0	0	3	7	0	8	48	-1	65	-1	67	3	In	VDJ							3.41e-05
AATGTGAACGCCTTGGAGCTGGAGGACTCGGCCCTGTATCTCTGTGCCAGCAGCTTAACGGTACCCGGGGAGCTGTTTTTTGGAGAA	CASSLTVPGELFF	51	0.00479454	39	TCRBV05-08*01	TCRBV05	TCRBV05-08	1				TCRBD02-01	TCRBD02	TCRBD02-01				01,02	TCRBJ02-02*01	TCRBJ02	TCRBJ02-02	1				2	2	8	5	3	6	42	56	58	61	64	3	In	VDJ							3.41e-05
ACACACCCTGCAGCCAGAAGACTCGGCCCTGTATCTCTGCGCCAGCAGCCAAGGATTACAGCCCCCTATGGCTACACCTTCGGTTCG		51	0.00479454	44	TCRBV04-03*01	TCRBV04	TCRBV04-03	1				TCRBD01-01*01	TCRBD01	TCRBD01-01	1				TCRBJ01-02*01	TCRBJ01	TCRBJ01-02	1				1	4	3	5	4	4	37	53	57	61	65	3	Out	VDJ							3.41e-05
AGGATCCAGCAGGTAGTGCGAGGAGATTCGGCAGCTTATTTCTGTGCCAGCTCAGCCGGAGGCAATCAGCCCCAGCATTTTGGTGAT	CASSAGGNQPQHF	51	0.00479454	39	TCRBV18-01*01	TCRBV18	TCRBV18-01	1				TCRBD02-01*02	TCRBD02	TCRBD02-01	2				TCRBJ01-05*01	TCRBJ01	TCRBJ01-05	1				5	3	10	2	0	2	42	54	57	-1	61	4	In	VDJ							3.41e-05
ATCCAGCAGGTAGTGCGAGGAGATTCGGCAGCTTATTTCTGTGCCAGCTCACCTGGACAGAGGGGCCAGCCCCAGCATTTTGGTGAT	CASSPGQRGQPQHF	51	0.00479454	42	TCRBV18-01*01	TCRBV18	TCRBV18-01	1				TCRBD01-01*01	TCRBD01	TCRBD01-01	1				TCRBJ01-05*01	TCRBJ01	TCRBJ01-05	1				3	1	1	5	6	7	39	53	54	60	66	4	In	VDJ							3.41e-05
ATGAATGTGAGCACCTTGGAGCTGGGGGACTCGGCCCTTTATCTTTGCGCTGCTGTCCTAAGGGCCAACGTCCTGACTTTCGGGGCC	CAAVLRANVLTF	51	0.00479454	36	TCRBV05-01*01	TCRBV05	TCRBV05-01	1				TCRBD02-01	TCRBD02	TCRBD02-01				01,02	TCRBJ02-06*01	TCRBJ02	TCRBJ02-06	1				11	7	4	9	1	5	45	50	57	60	61	3	In	VDJ							3.41e-05
CACATCAATTCCCTGGAGCTTGGTGACTCTGCTGTGTATTTCTGTGCCAGCAGCAGCGGATCTGGCTATGGCTACACCTTCGGTTCG	CASSSGSGYGYTF	51	0.00479454	39	TCRBV03	TCRBV03	unresolved			TCRBV03-01,TCRBV03-02		TCRBD02-01	TCRBD02	TCRBD02-01				01,02	TCRBJ01-02*01	TCRBJ01	TCRBJ01-02	1				5	0	6	5	6	4	42	-1	54	59	65	3	In	VDJ							3.41e-05
CACATCAATTCCCTGGAGCTTGGTGACTCTGCTGTGTATTTCTGTGCCAGCAGCCAAGAAGAAGGGTACGGCTACACCTTCGGTTCG	CASSQEEGYGYTF	51	0.00479454	39	TCRBV03	TCRBV03	unresolved			TCRBV03-01,TCRBV03-02		unresolved		unresolved		TCRBD01,TCRBD02	TCRBD01-01,TCRBD02-01		TCRBJ01-02*01	TCRBJ01	TCRBJ01-02	1				0	3	5	3	3	8	42	59	62	66	69	3	In	VDJ							3.41e-05
CACATCAATTCCCTGGAGCTTGGTGACTCTGCTGTGTATTTCTGTGCCAGCAGCCAAGATACACCCGGAGGGCAGTTCTTCGGGCCA	CASSQDTPGGQFF	51	0.00479454	39	TCRBV03	TCRBV03	unresolved			TCRBV03-01,TCRBV03-02		TCRBD02-01*02	TCRBD02	TCRBD02-01	2				TCRBJ02-01*01	TCRBJ02	TCRBJ02-01	1				0	7	10	1	0	12	42	59	66	-1	71	3	In	VDJ							3.41e-05
CACATCAATTCCCTGGAGCTTGGTGACTCTGCTGTGTATTTCTGTGCCAGCAGCCATCATGCCTCCTACGAGCAGTACTTCGGGCCG	CASSHHASYEQYF	51	0.00479454	39	TCRBV03	TCRBV03	unresolved			TCRBV03-01,TCRBV03-02		unresolved		unresolved		TCRBD01,TCRBD02	TCRBD01-01,TCRBD02-01		TCRBJ02-07*01	TCRBJ02	TCRBJ02-07	1				3	1	4	6	3	0	42	56	57	59	62	5	In	VDJ							3.41e-05
CACATCAATTCCCTGGAGCTTGGTGACTCTGCTGTGTATTTCTGTGCCAGCAGGCTGACGGTTCAAGAGACCCAGTACTTCGGGCCA	CASRLTVQETQYF	51	0.00479454	39	TCRBV03	TCRBV03	unresolved			TCRBV03-01,TCRBV03-02		unresolved		unresolved		TCRBD01,TCRBD02	TCRBD01-01,TCRBD02-01		TCRBJ02-05*01	TCRBJ02	TCRBJ02-05	1				6	3	2	7	4	2	42	53	56	59	63	5	In	VDJ							3.41e-05
CAGCCCTCAGAACCCAGGGACTCAGCTGTGTACTTCTGTGCCAGCAGTTGGGGACACGGATCTGGAAACACCATATATTTTGGAGAG	CASSWGHGSGNTIYF	51	0.00479454	45	TCRBV12	TCRBV12	unresolved			TCRBV12-03,TCRBV12-04		TCRBD01-01*01	TCRBD01	TCRBD01-01	1				TCRBJ01-03*01	TCRBJ01	TCRBJ01-03	1				4	1	0	6	4	1	36	49	50	56	60	3	In	VDJ							3.41e-05
CCATCCCCAACCAGACAGCTCTTTACTTCTGTGCCACCAGTGATTTGCCTTAAACCGGGACAGGGAGACACCATATATTTTGGAGAG		51	0.00479454	52	TCRBV24	TCRBV24	unresolved			TCRBV24-01,TCRBV24-or09_02		TCRBD01-01*01	TCRBD01	TCRBD01-01	1				TCRBJ01-03*01	TCRBJ01	TCRBJ01-03	1				0	9	0	3	2	8	29	47	56	65	67	5	Out	VDJ							3.41e-05
CGGTCCACAAAGCTGGAGGACTCAGCCATGTACTTCTGTGCCAGCAGGATGGGGTCAGGGGTGGTCTACGAGCAGTACTTCGGGCCG	CASRMGSGVVYEQYF	51	0.00479454	45	TCRBV02-01*01	TCRBV02	TCRBV02-01	1				TCRBD01-01*01	TCRBD01	TCRBD01-01	1				TCRBJ02-07*01	TCRBJ02	TCRBJ02-07	1				6	8	4	2	4	3	36	47	55	61	65	6	In	VDJ							3.41e-05
CTGAAGATCCAGCCCTCAGAACCCAGGGACTCAGCTGTGTACTTCTGTGCCAGCAGTCTAAGGGATGACACCATATATTTTGGAGAG	CASSLRDDTIYF	51	0.00479454	36	TCRBV12	TCRBV12	unresolved			TCRBV12-03,TCRBV12-04		unresolved		unresolved		TCRBD01,TCRBD02	TCRBD01-01,TCRBD02-01		TCRBJ01-03*01	TCRBJ01	TCRBJ01-03	1				5	4	0	8	2	8	45	57	61	65	67	3	In	VDJ							3.41e-05
CTGAGCTCTCTGGAGCTGGGGGACTCAGCTTTGTATTTCTGTGCCAGCAGCGTAGGTCCGGCAAAGTACGAGCAGTACTTCGGGCCG	CASSVGPAKYEQYF	51	0.00479454	42	TCRBV09-01	TCRBV09	TCRBV09-01				01,02	unresolved		unresolved		TCRBD01,TCRBD02	TCRBD01-01,TCRBD02-01		TCRBJ02-07*01	TCRBJ02	TCRBJ02-07	1				0	4	9	0	4	4	39	55	59	62	66	4	In	VDJ							3.41e-05
CTGATTCTGGAGTCCGCCAGCACCAACCAGACATCTATGTACCTCTGTGCCACCTCGAGCGGGGGTTACGAGCAGTACTTCGGGCCG	CATSSGGYEQYF	51	0.00479454	36	TCRBV28-01*01	TCRBV28	TCRBV28-01	1				TCRBD02-01*01	TCRBD02	TCRBD02-01	1				TCRBJ02-07*01	TCRBJ02	TCRBJ02-07	1				10	5	6	2	1	4	45	52	57	65	66	4	In	VDJ							3.41e-05
CTGGAGCTTGGTGACTCTGCTGTGTATTTCTGTGCCAGCAGCCAGGGGGGCGGACAGGGGTACAACGGGGAGCTGTTTTTTGGAGAA	CASSQGGGQGYNGELFF	51	0.00479454	51	TCRBV03	TCRBV03	unresolved			TCRBV03-01,TCRBV03-02		TCRBD01-01*01	TCRBD01	TCRBD01-01	1				TCRBJ02-02*01	TCRBJ02	TCRBJ02-02	1				3	7	1	2	5	7	30	44	51	60	65	5	In	VDJ							3.41e-05
CTGGGGTTGGAGTCGGCTGCTCCCTCCCAAACATCTGTGTACTTCTGTGCCAGCACCAACCCTCCGCCAAGCTACACCTTCGGTTCG	CASTNPPPSYTF	51	0.00479454	36	TCRBV06	TCRBV06	unresolved			TCRBV06-02,TCRBV06-03		unresolved		unresolved		TCRBD01,TCRBD02	TCRBD01-01,TCRBD02-01		TCRBJ01-02*01	TCRBJ01	TCRBJ01-02	1				7	3	3	7	10	9	45	55	58	60	70	3	In	VDJ							3.41e-05
GAGCTTGGTGACTCTGCTGTGTATTTCTGTGCCAGCAGTCCAAGTCATCTAGCGGGGGGCCTCCGGGATACGCAGTATTTTGGCCCA	CASSPSHLAGGLRDTQYF	51	0.00479454	54	TCRBV03	TCRBV03	unresolved			TCRBV03-01,TCRBV03-02		TCRBD02-01*01	TCRBD02	TCRBD02-01	1				TCRBJ02-03*01	TCRBJ02	TCRBJ02-03	1				6	10	4	1	7	6	27	38	48	59	66	3	In	VDJ							3.41e-05
GAGTCCGCCAGCACCAACCAGACATCTATGTACCTCTGTGCCAGCAGAAAGACAGGGGTCAGCAATCAGCCCCAGCATTTTGGTGAT	CASRKTGVSNQPQHF	51	0.00479454	45	TCRBV28-01*01	TCRBV28	TCRBV28-01	1				TCRBD01-01*01	TCRBD01	TCRBD01-01	1				TCRBJ01-05*01	TCRBJ01	TCRBJ01-05	1				6	3	2	2	2	1	36	47	50	58	60	3	In	VDJ							3.41e-05
GAGTCCGCTACCAGCTCCCAGACATCTGTGTACTTCTGTGCCATCAGTGAGTCCCCCGCCCCGACTCAGCCCCAGCATTTTGGTGAT	CAISESPAPTQPQHF	51	0.00479454	45	TCRBV10-03*01	TCRBV10	TCRBV10-03	1				unresolved		unresolved		TCRBD01,TCRBD02	TCRBD01-01,TCRBD02-01		TCRBJ01-05*01	TCRBJ01	TCRBJ01-05	1				0	9	2	7	0	6	36	53	62	-1	65	3	In	VDJ							3.41e-05
GAGTCCGCTACCAGCTCCCAGACATCTGTGTACTTCTGTGCCATCAGTGAGTCTCTTGTGGGTGGAAACACCATATATTTTGGAGAG	CAISESLVGGNTIYF	51	0.00479454	45	TCRBV10-03*01	TCRBV10	TCRBV10-03	1				unresolved		unresolved		TCRBD01,TCRBD02	TCRBD01-01,TCRBD02-01		TCRBJ01-03*01	TCRBJ01	TCRBJ01-03	1				0	6	0	9	0	3	36	53	59	-1	62	3	In	VDJ							3.41e-05
GAGTCTGCCAGGCCCTCACATACCTCTCAGTACCTCTGTGCCAGCAGTGGCCTGGGACGGAACACCGGGGAGCTGTTTTTTGGAGAA	CASSGLGRNTGELFF	51	0.00479454	45	TCRBV25-01*01	TCRBV25	TCRBV25-01	1				unresolved		unresolved		TCRBD01,TCRBD02	TCRBD01-01,TCRBD02-01		TCRBJ02-02*01	TCRBJ02	TCRBJ02-02	1				4	4	0	7	1	1	36	49	53	58	59	3	In	VDJ							3.41e-05
GAGTCTGCCATCCCCAACCAGACAGCTCTTTACTTCTGTGCCACCAGTGATCCCGGGAGGGTCGCCGGGGAGCTGTTTTTTGGAGAA	CATSDPGRVAGELFF	51	0.00479454	45	TCRBV24	TCRBV24	unresolved			TCRBV24-01,TCRBV24-or09_02		TCRBD02-01*02	TCRBD02	TCRBD02-01	2				TCRBJ02-02*01	TCRBJ02	TCRBJ02-02	1				3	2	8	0	3	6	36	51	53	61	64	4	In	VDJ							3.41e-05
GCTCCCTCCCAGACATCTGTGTACTTCTGTGCCAGCAGCCGCGGGGCGTACGTGGGGAATTGGTCCTACGAGCAGTACTTCGGGCCG	CASSRGAYVGNWSYEQYF	51	0.00479454	54	TCRBV06	TCRBV06	unresolved			TCRBV06-01,TCRBV06-05,TCRBV06-06		TCRBD02-01*01	TCRBD02	TCRBD02-01	1				TCRBJ02-07*01	TCRBJ02	TCRBJ02-07	1				6	2	7	3	17	1	27	38	40	46	63	5	In	VDJ							3.41e-05
GCTGCTGTCGGCTGCTCCCTCCCAGACATCTGTGTACTTCTGTGCCAGCAGTTACTCCCGCCCGACTAGCGCCAGTTCTTCGGGCCA		51	0.00479454	41	TCRBV06-05*01	TCRBV06	TCRBV06-05	1				TCRBD02-01	TCRBD02	TCRBD02-01				01,02	TCRBJ02-01*01	TCRBJ02	TCRBJ02-01	1				0	6	2	6	1	13	40	57	63	71	72	6	Out	VDJ							3.41e-05
GTCGGCTGCTCCCTCCCAGACATCTGTGTACTTCTGTGCCAGCACCTACGGAGAGGGGGCACTGGAAACACCATATATTTTGGAGAG		51	0.00479454	47	TCRBV06	TCRBV06	unresolved			TCRBV06-01,TCRBV06-05		TCRBD01-01*01	TCRBD01	TCRBD01-01	1				TCRBJ01-03*01	TCRBJ01	TCRBJ01-03	1				7	9	5	0	1	2	34	44	53	60	61	3	Out	VDJ							3.41e-05
GTGAACGCCTTGTTGCTGGGGGACTCGGCCCTGTATCTCTGTGCCAGCAGCTTGGAACAGGGGGCTCAGCCCCAGCATTTTGGTGAT	CASSLEQGAQPQHF	51	0.00479454	42	TCRBV05-05*01	TCRBV05	TCRBV05-05	1				TCRBD01-01*01	TCRBD01	TCRBD01-01	1				TCRBJ01-05*01	TCRBJ01	TCRBJ01-05	1				0	1	3	0	0	6	39	55	56	-1	65	5	In	VDJ							3.41e-05
GTGAGCACCTTGGAGCTGGGGGACTCGGCCCTTTATCTTTGCGCCAGCATGCGGGACACGAACACCGGGGAGCTGTTTTTTGGAGAA	CASMRDTNTGELFF	51	0.00479454	42	TCRBV05-01*01	TCRBV05	TCRBV05-01	1				unresolved		unresolved		TCRBD01,TCRBD02	TCRBD01-01,TCRBD02-01		TCRBJ02-02*01	TCRBJ02	TCRBJ02-02	1				6	3	0	6	0	0	39	49	52	-1	58	3	In	VDJ							3.41e-05
TCCCTGGAGCTTGGTGACTCTGCTGTGTATTTCTGTGCCAGCAGCCAGGTAGCGGGGGCTAGCTCCTACGAGCAGTACTTCGGGCCG	CASSQVAGASSYEQYF	51	0.00479454	48	TCRBV03	TCRBV03	unresolved			TCRBV03-01,TCRBV03-02		TCRBD02-01*01	TCRBD02	TCRBD02-01	1				TCRBJ02-07*01	TCRBJ02	TCRBJ02-07	1				3	2	5	2	4	0	33	47	49	58	62	4	In	VDJ							3.41e-05
TCCCTGGAGCTTGGTGACTCTGCTGTGTATTTCTGTGCCAGCAGCCCGGACCGGGGGGGTCACACAGATACGCAGTATTTTGGCCCA	CASSPDRGGHTDTQYF	51	0.00479454	48	TCRBV03	TCRBV03	unresolved			TCRBV03-01,TCRBV03-02		TCRBD02-01*01	TCRBD02	TCRBD02-01	1				TCRBJ02-03*01	TCRBJ02	TCRBJ02-03	1				4	5	8	0	3	2	33	46	51	59	62	5	In	VDJ							3.41e-05
TCCCTGGAGCTTGGTGACTCTGCTGTGTATTTCTGTGCCAGCAGCGACGGACAGTCCTTCTCGGATTCACCCCTCCACTTTGGGAAC	CASSDGQSFSDSPLHF	51	0.00479454	48	TCRBV03	TCRBV03	unresolved			TCRBV03-01,TCRBV03-02		TCRBD01-01*01	TCRBD01	TCRBD01-01	1				TCRBJ01-06*01	TCRBJ01	TCRBJ01-06	1				5	3	1	5	10	8	33	45	48	54	64	3	In	VDJ							3.41e-05
TCGGCTGCTCCCTCCCAAACATCTGTGTACTTCTGTGCCAGCAGCGAGAGGTGGGGATTCATGAACACTGAAGCTTTCTTTGGACAA	CASSERWGFMNTEAFF	51	0.00479454	48	TCRBV06	TCRBV06	unresolved			TCRBV06-02,TCRBV06-03		unresolved		unresolved		TCRBD01,TCRBD02	TCRBD01-01,TCRBD02-01		TCRBJ01-01*01	TCRBJ01	TCRBJ01-01	1				6	9	0	8	4	0	33	44	53	57	61	5	In	VDJ							3.41e-05
TCGGCTGCTCCCTCCCAGACATCTGTGTACTTCTGTGCCAGCAGCCGTGCTGGGGCAGTTACTAATGAAAAACTGTTTTTTGGCAGT	CASSRAGAVTNEKLFF	51	0.00479454	48	TCRBV06	TCRBV06	unresolved			TCRBV06-01,TCRBV06-05		TCRBD01-01*01	TCRBD01	TCRBD01-01	1				TCRBJ01-04*01	TCRBJ01	TCRBJ01-04	1				6	7	7	0	4	2	33	44	51	56	60	3	In	VDJ							3.41e-05
TGTCCCTAGAGTCTGCCATCCCCAACCAGACAGCTCTTTACTTCTGTGCCACCAGTGATCGTCTGAGAGACCCAGTACTTCGGGCCA		51	0.00479454	37	TCRBV24	TCRBV24	unresolved			TCRBV24-01,TCRBV24-or09_02		TCRBD02-01	TCRBD02	TCRBD02-01				01,02	TCRBJ02-05*01	TCRBJ02	TCRBJ02-05	1				3	3	4	10	1	4	44	59	62	64	65	4	Out	VDJ							3.41e-05
TTGGAGTCGGCTGCTCCCTCCCAAACATCTGTGTACTTCTGTGCCAGCAGAGGAGGACAGAACTCCTACGAGCAGTACTTCGGGCCG	CASRGGQNSYEQYF	51	0.00479454	42	TCRBV06	TCRBV06	unresolved			TCRBV06-02,TCRBV06-03		TCRBD01-01*01	TCRBD01	TCRBD01-01	1				TCRBJ02-07*01	TCRBJ02	TCRBJ02-07	1				6	4	1	5	2	0	39	50	54	60	62	3	In	VDJ							3.41e-05
AACGCCTTGGAGCTGGAGGACTCGGCCCTGTATCTCTGTGCCAGCAGCTTGGAGGCAGCCAGCTCCTACGAGCAGTACTTCGGGCCG	CASSLEAASSYEQYF	50	0.00470053	45	TCRBV05-08*01	TCRBV05	TCRBV05-08	1				unresolved		unresolved		TCRBD01,TCRBD02	TCRBD01-01,TCRBD02-01		TCRBJ02-07*01	TCRBJ02	TCRBJ02-07	1				0	3	4	5	4	0	36	52	55	58	62	3	In	VDJ							3.343e-05
AAGAAGCTCCTTCTCAGTGACTCTGGCTTCTATCTCTGTGCCTGGAGTCTCGGGACTAGCGGGGGGCCTGAGCAGTTCTTCGGGCCA	CAWSLGTSGGPEQFF	50	0.00470053	45	TCRBV30-01*01	TCRBV30	TCRBV30-01	1				TCRBD02-01*01	TCRBD02	TCRBD02-01	1				TCRBJ02-01*01	TCRBJ02	TCRBJ02-01	1				2	3	0	1	2	9	36	48	51	66	68	3	In	VDJ							3.343e-05
AAGATCCGGTCCACAAAGCTGGAGGACTCAGCCATGTACTTCTGTGCCAGCAGTTGGGACAGTAATTCACCCCTCCACTTTGGGAAC	CASSWDSNSPLHF	50	0.00470053	39	TCRBV02-01*01	TCRBV02	TCRBV02-01	1				TCRBD01-01*01	TCRBD01	TCRBD01-01	1				TCRBJ01-06*01	TCRBJ01	TCRBJ01-06	1				5	1	0	5	0	6	42	54	55	-1	62	3	In	VDJ							3.343e-05
AATCTTCACATCAATTCCCTGGAGCTTGGTGACTCTGCTGTGTATTTCTGTGCCAGCAGCCAGGGTGATACGCAGTATTTTGGCCCA	CASSQGDTQYF	50	0.00470053	33	TCRBV03	TCRBV03	unresolved			TCRBV03-01,TCRBV03-02		unresolved		unresolved		TCRBD01,TCRBD02	TCRBD01-01,TCRBD02-01		TCRBJ02-03*01	TCRBJ02	TCRBJ02-03	1				3	0	0	9	1	6	48	-1	62	65	66	5	In	VDJ							3.343e-05
AATTCCCTGGAGCTTGGTGACTCTGCTGTGTATTTCTGTGCCAGCAGCCAAGAACAGATCTATAATTCACCCCTCCACTTTGGGAAC	CASSQEQIYNSPLHF	50	0.00470053	45	TCRBV03	TCRBV03	unresolved			TCRBV03-01,TCRBV03-02		TCRBD01-01*01	TCRBD01	TCRBD01-01	1				TCRBJ01-06*01	TCRBJ01	TCRBJ01-06	1				0	0	3	5	2	3	36	-1	53	57	59	5	In	VDJ							3.343e-05
AATTCCCTGGAGCTTGGTGACTCTGCTGTGTATTTCTGTGCCAGCAGCCAAGGGAAGAAAGGTGCCTACGAGCAGTACTTCGGGCCG	CASSQGKKGAYEQYF	50	0.00470053	45	TCRBV03	TCRBV03	unresolved			TCRBV03-01,TCRBV03-02		unresolved		unresolved		TCRBD01,TCRBD02	TCRBD01-01,TCRBD02-01		TCRBJ02-07*01	TCRBJ02	TCRBJ02-07	1				1	0	1	8	9	2	36	-1	52	55	64	3	In	VDJ							3.343e-05
AATTCCCTGGAGCTTGGTGACTCTGCTGTGTATTTCTGTGCCAGCAGCCAAGGTTCCAGGGTCGGGGGAAAACTGTTTTTTGGCAGT	CASSQGSRVGGKLFF	50	0.00470053	45	TCRBV03	TCRBV03	unresolved			TCRBV03-01,TCRBV03-02		TCRBD02-01*01	TCRBD02	TCRBD02-01	1				TCRBJ01-04*01	TCRBJ01	TCRBJ01-04	1				1	10	8	2	0	10	36	52	62	-1	68	3	In	VDJ							3.343e-05
AATTCCCTGGAGCTTGGTGACTCTGCTGTGTATTTCTGTGCCAGCAGCCAGAGGGGCGGGGGGGCTGATACGCAGTATTTTGGCCCA	CASSQRGGGADTQYF	50	0.00470053	45	TCRBV03	TCRBV03	unresolved			TCRBV03-01,TCRBV03-02		TCRBD02-01*01	TCRBD02	TCRBD02-01	1				TCRBJ02-03*01	TCRBJ02	TCRBJ02-03	1				3	5	7	0	2	6	36	50	55	64	66	3	In	VDJ							3.343e-05
AATTCCCTGGAGCTTGGTGACTCTGCTGTGTATTTCTGTGCCAGCAGCCTCGACAGGGGATCTGGAAACACCATATATTTTGGAGAG	CASSLDRGSGNTIYF	50	0.00470053	45	TCRBV03	TCRBV03	unresolved			TCRBV03-01,TCRBV03-02		TCRBD01-01*01	TCRBD01	TCRBD01-01	1				TCRBJ01-03*01	TCRBJ01	TCRBJ01-03	1				4	2	2	2	1	1	36	49	51	59	60	3	In	VDJ							3.343e-05
AATTCCCTGGAGCTTGGTGACTCTGCTGTGTATTTCTGTGCCAGCAGCGCACTAGCGGGTACCACAGATACGCAGTATTTTGGCCCA	CASSALAGTTDTQYF	50	0.00470053	45	TCRBV03	TCRBV03	unresolved			TCRBV03-01,TCRBV03-02		TCRBD02-01	TCRBD02	TCRBD02-01				01,02	TCRBJ02-03*01	TCRBJ02	TCRBJ02-03	1				5	2	3	4	3	2	36	48	50	59	62	3	In	VDJ							3.343e-05
ACATCGGCCCAAAAGAACCCGACAGCTTTCTATCTCTGTGCCAGTAGTATATCCGACAGGGGAGGCAATGAGCAGTTCTTCGGGCCA	CASSISDRGGNEQFF	50	0.00470053	45	TCRBV19-01	TCRBV19	TCRBV19-01				01,02	TCRBD01-01*01	TCRBD01	TCRBD01-01	1				TCRBJ02-01*01	TCRBJ02	TCRBJ02-01	1				2	3	2	2	3	6	36	51	54	62	65	3	In	VDJ							3.343e-05
ACTCTGAAGATCCGGTCCACAAAGCTGGAGGACTCAGCCATGTACTTCTGTGCCAGCAGTACGAGGTATGGCTACACCTTCGGTTCG	CASSTRYGYTF	50	0.00470053	33	TCRBV02-01*01	TCRBV02	TCRBV02-01	1				TCRBD02-01*02	TCRBD02	TCRBD02-01	2				TCRBJ01-02*01	TCRBJ01	TCRBJ01-02	1				5	2	11	1	0	5	48	60	62	-1	66	4	In	VDJ							3.343e-05
AGCTGCTCCCTCTCAGACTTCTGTTTACTTCTGTGCCAGCAGTTACTCCTTTCCGGGGGGCCCTACAATGAGCAGTTCTTCGGGCCA		50	0.00470053	50	TCRBV06-07*01	TCRBV06	TCRBV06-07	1				TCRBD02-01*01	TCRBD02	TCRBD02-01	1				TCRBJ02-01*01	TCRBJ02	TCRBJ02-01	1				0	5	8	1	1	2	31	48	53	60	61	3	Out	VDJ							3.343e-05
AGTCGGCTGCTCCCTCCCAAACATCTGTGTACTTCTGTGCCAGCAGGGGACCGGGACCTTGTTTGCAATGAGCAGTTCTTCGGGCCA		50	0.00470053	46	TCRBV06	TCRBV06	unresolved			TCRBV06-02,TCRBV06-03		unresolved		unresolved		TCRBD01,TCRBD02	TCRBD01-01,TCRBD02-01		TCRBJ02-01*01	TCRBJ02	TCRBJ02-01	1				6	0	0	7	14	6	35	-1	46	51	65	5	Out	VDJ							3.343e-05
ATCAATTCCCTGGAGCTTGGTGACTCTGCTGTGTATTTCTGTGCCAGCAGCCAAAACTCTGGGCAAGAGACCCAGTACTTCGGGCCA	CASSQNSGQETQYF	50	0.00470053	42	TCRBV03	TCRBV03	unresolved			TCRBV03-01,TCRBV03-02		unresolved		unresolved		TCRBD01,TCRBD02	TCRBD01-01,TCRBD02-01		TCRBJ02-05*01	TCRBJ02	TCRBJ02-05	1				2	6	0	9	0	2	39	54	60	-1	63	5	In	VDJ							3.343e-05
ATCCAGCCCTCAGAACCCAGGGACTCAGCTGTGTACTTCTGTGCCAGCAGTTTTGGGGACAGGGCTGAAAAACTGTTTTTTGGCAGT	CASSFGDRAEKLFF	50	0.00470053	42	TCRBV12	TCRBV12	unresolved			TCRBV12-03,TCRBV12-04		TCRBD01-01*01	TCRBD01	TCRBD01-01	1				TCRBJ01-04*01	TCRBJ01	TCRBJ01-04	1				3	2	0	3	1	7	39	53	55	64	65	3	In	VDJ							3.343e-05
ATCCGGTCCACAAAGCTGGAGGACTCAGCCATGTACTTCTGTGCCAGCATCACTAGACCGACAAAGGGAAAACTGTTTTTTGGCAGT	CASITRPTKGKLFF	50	0.00470053	42	TCRBV02-01*01	TCRBV02	TCRBV02-01	1				TCRBD02-01	TCRBD02	TCRBD02-01				01,02	TCRBJ01-04*01	TCRBJ01	TCRBJ01-04	1				7	2	3	8	12	10	39	49	51	56	68	4	In	VDJ							3.343e-05
ATCGGCCCAAAAGAACCCGACAGCTTTCTATCTCTGTGCCAGTAGTATAACTGAGAAGTCTCTGGAAACACCATATATTTTGGAGAG		50	0.00470053	47	TCRBV19-01	TCRBV19	TCRBV19-01				01,02	TCRBD02-01	TCRBD02	TCRBD02-01				01,02	TCRBJ01-03*01	TCRBJ01	TCRBJ01-03	1				2	0	3	10	7	0	34	-1	49	52	59	3	Out	VDJ							3.343e-05
CACATCAATTCCCTGGAGCTTGGTGACTCTGCTGTGTATTTCTGTGCCAGCAGCCAACGCGGGGGCTTCGGGTGGTTCTTCGGGCCA	CASSQRGGFGWFF	50	0.00470053	39	TCRBV03	TCRBV03	unresolved			TCRBV03-01,TCRBV03-02		TCRBD02-01*01	TCRBD02	TCRBD02-01	1				TCRBJ02-01*01	TCRBJ02	TCRBJ02-01	1				2	1	7	2	9	15	42	57	58	65	74	3	In	VDJ							3.343e-05
CACATCAATTCCCTGGAGCTTGGTGACTCTGCTGTGTATTTCTGTGCCAGCAGCCAAGCTAGCACAGATACGCAGTATTTTGGCCCA	CASSQASTDTQYF	50	0.00470053	39	TCRBV03	TCRBV03	unresolved			TCRBV03-01,TCRBV03-02		TCRBD02-01	TCRBD02	TCRBD02-01				01,02	TCRBJ02-03*01	TCRBJ02	TCRBJ02-03	1				1	0	4	10	0	0	42	-1	58	-1	60	5	In	VDJ							3.343e-05
CACATCAATTCCCTGGAGCTTGGTGACTCTGCTGTGTATTTCTGTGCCAGCAGCCAATCTGTGTACCACGAGCAGTACTTCGGGCCG	CASSQSVYHEQYF	50	0.00470053	39	TCRBV03	TCRBV03	unresolved			TCRBV03-01,TCRBV03-02		unresolved		unresolved		TCRBD01,TCRBD02	TCRBD01-01,TCRBD02-01		TCRBJ02-07*01	TCRBJ02	TCRBJ02-07	1				2	7	3	7	1	5	42	57	64	66	67	3	In	VDJ							3.343e-05
CACATCAATTCCCTGGAGCTTGGTGACTCTGCTGTGTATTTCTGTGCCAGCAGCCAGGTACTCACAGGCACCCTCCACTTTGGGAAC	CASSQVLTGTLHF	50	0.00470053	39	TCRBV03	TCRBV03	unresolved			TCRBV03-01,TCRBV03-02		TCRBD01-01*01	TCRBD01	TCRBD01-01	1				TCRBJ01-06*01	TCRBJ01	TCRBJ01-06	1				3	7	3	4	2	14	42	56	63	68	70	5	In	VDJ							3.343e-05
CACCCTGCAGCCAGAAGACTCGGCCCTGTATCTCTGCGCCAGCAGCCCCCACTGGGGGGGATGGGTGAAAAACTGTTTTTTGGCAGT		50	0.00470053	47	TCRBV04-03*01	TCRBV04	TCRBV04-03	1				TCRBD02-01*01	TCRBD02	TCRBD02-01	1				TCRBJ01-04*01	TCRBJ01	TCRBJ01-04	1				4	6	9	0	5	7	34	47	53	60	65	3	Out	VDJ							3.343e-05
CCTGGAGTCTGCCAGGCCCTCACATACCTCTCAGTACCTCTGTGCCAGCAACCTGGGGAGGGGAGAGATACGCAGTATTTTGGCCCA		50	0.00470053	41	TCRBV25-01*01	TCRBV25	TCRBV25-01	1				TCRBD02-01*02	TCRBD02	TCRBD02-01	2				TCRBJ02-03*01	TCRBJ02	TCRBJ02-03	1				7	5	9	0	3	5	40	50	55	62	65	4	Out	VDJ							3.343e-05
CTGCAGCCAGAAGACTCGGCCCTGTATCTCTGTGCCAGCAGCCAAGATAGCGCGGGGGGGCTATACAATGAGCAGTTCTTCGGGCCA	CASSQDSAGGLYNEQFF	50	0.00470053	51	TCRBV04-02*01	TCRBV04	TCRBV04-02	1				TCRBD02-01*01	TCRBD02	TCRBD02-01	1				TCRBJ02-01*01	TCRBJ02	TCRBJ02-01	1				0	4	7	0	3	4	30	47	51	60	63	3	In	VDJ							3.343e-05
CTGGAGTCGGCTGCTCCCTCCCAGACATCTGTGTACTTCTGTGCCAGCAGTGAGGGGACAGGGTAAGAGACCCAGTACTTCGGGCCA	CASSEGTG*ETQYF	50	0.00470053	42	TCRBV06-01*01	TCRBV06	TCRBV06-01	1				TCRBD01-01*01	TCRBD01	TCRBD01-01	1				TCRBJ02-05*01	TCRBJ02	TCRBJ02-05	1				3	1	0	3	1	3	39	53	54	63	64	4	Stop	VDJ							3.343e-05
CTTCACATCAATTCCCTGGAGCTTGGTGACTCTGCTGTGTATTTCTGTGCCAGCAGCGTATTGACGGAGACCCAGTACTTCGGGCCA	CASSVLTETQYF	50	0.00470053	36	TCRBV03	TCRBV03	unresolved			TCRBV03-01,TCRBV03-02		unresolved		unresolved		TCRBD01,TCRBD02	TCRBD01-01,TCRBD02-01		TCRBJ02-05*01	TCRBJ02	TCRBJ02-05	1				5	5	2	7	1	5	45	57	62	65	66	4	In	VDJ							3.343e-05
GACTCTGCTGTGTATTTCTGTGCCAGCAGCCTTATCCTGGACGGACCGGGGGTGTCTGCGACTAATGAAAAACTGTTTTTTGGCAGT	CASSLILDGPGVSATNEKLFF	50	0.00470053	63	TCRBV03	TCRBV03	unresolved			TCRBV03-01,TCRBV03-02		TCRBD02-01*01	TCRBD02	TCRBD02-01	1				TCRBJ01-04*01	TCRBJ01	TCRBJ01-04	1				4	15	8	2	8	2	18	31	46	52	60	5	In	VDJ							3.343e-05
GAGTCGGCTGCTCCCTCCCAAACATCTGTGTACTTCTGTGCCAGCAGACCTAGCGGGGGGTCTTCCTACGAGCAGTACTTCGGGCCG	CASRPSGGSSYEQYF	50	0.00470053	45	TCRBV06	TCRBV06	unresolved			TCRBV06-02,TCRBV06-03		TCRBD02-01*01	TCRBD02	TCRBD02-01	1				TCRBJ02-07*01	TCRBJ02	TCRBJ02-07	1				6	2	4	1	3	1	36	47	49	60	63	3	In	VDJ							3.343e-05
GAGTCGGCTGCTCCCTCCCAAACATCTGTGTACTTCTGTGCCAGCAGTTATAAGAGGCTGCTAAACTATGGCTACACCTTCGGTTCG	CASSYKRLLNYGYTF	50	0.00470053	45	TCRBV06	TCRBV06	unresolved			TCRBV06-02,TCRBV06-03		TCRBD02-01*02	TCRBD02	TCRBD02-01	2				TCRBJ01-02*01	TCRBJ01	TCRBJ01-02	1				3	3	11	1	6	2	36	50	53	57	63	5	In	VDJ							3.343e-05
GAGTCGGCTGCTCCCTCCCAAACATCTGTGTACTTCTGTGCCAGCAGTTGGACAGGGGGCTCTGGAAACACCATATATTTTGGAGAG	CASSWTGGSGNTIYF	50	0.00470053	45	TCRBV06	TCRBV06	unresolved			TCRBV06-02,TCRBV06-03		TCRBD01-01*01	TCRBD01	TCRBD01-01	1				TCRBJ01-03*01	TCRBJ01	TCRBJ01-03	1				4	0	1	1	0	0	36	-1	49	-1	59	3	In	VDJ							3.343e-05
GAGTTGGCTGCTCCCTCCCAGACATCTGTGTACTTCTGTGCCAGCAGTCTTGCAGGGGCTGGGGATTCACCCCTCCACTTTGGGAAC	CASSLAGAGDSPLHF	50	0.00470053	45	TCRBV06-06	TCRBV06	TCRBV06-06				01,02	TCRBD01-01*01	TCRBD01	TCRBD01-01	1				TCRBJ01-06*01	TCRBJ01	TCRBJ01-06	1				5	4	4	2	6	8	36	48	52	58	64	4	In	VDJ							3.343e-05
GAGTTGGCTGCTCCCTCCCAGACATCTGTGTACTTCTGTGCCAGCAGTTACCTGGACAGGGGTAATCAGCCCCAGCATTTTGGTGAT	CASSYLDRGNQPQHF	50	0.00470053	45	TCRBV06-06	TCRBV06	TCRBV06-06				01,02	TCRBD01-01*01	TCRBD01	TCRBD01-01	1				TCRBJ01-05*01	TCRBJ01	TCRBJ01-05	1				2	2	1	2	1	4	36	51	53	62	63	3	In	VDJ							3.343e-05
[truncated: 75,011 more rows]

## Sheet: After MC
Inucleotide	aminoAcid	count	frequencyCount (%)	cdr3Length	vMaxResolved	vFamilyName	vGeneName	vGeneAllele	vFamilyTies	vGeneNameTies	vGeneAlleleTies	dMaxResolved	dFamilyName	dGeneName	dGeneAllele	dFamilyTies	dGeneNameTies	dGeneAlleleTies	jMaxResolved	jFamilyName	jGeneName	jGeneAllele	jFamilyTies	jGeneNameTies	jGeneAlleleTies	vDeletion	n1Insertion	d5Deletion	d3Deletion	n2Insertion	jDeletion	vIndex	n1Index	dIndex	n2Index	jIndex	estimatedNumberGenomes	sequenceStatus	cloneResolved	vOrphon	dOrphon	jOrphon	vFunction	dFunction	jFunction	fractionNucleated
[truncated: 94,764 more rows]
